# Supplementary material for: Sexual dimorphism of early transcriptional reprogramming in degenerating peripheral nerves
Source: Front Mol Neurosci. 2022 Oct 27;15:1029278. doi: 10.3389/fnmol.2022.1029278 (PMC9648404; doi:10.3389/fnmol.2022.1029278)
Supplement: Supplementary file 1 [file Table_1.XLSX]

## Sheet: DEGs
Supplementary Table 1 | DEGs in murine female and male post-axotomy (24 h) proximal nerve stumps.
Table columns: ID, Ensembl gene identificator and version; F.log2FoldChange, Log2FC in female nerve; F.pvalue, female nerve DESeq2 p-value by Wald test; F.padj, female nerve DESeq2 adjusted p-value by Wald test; M.log2FoldChange, Log2FC in male nerve; M.pvalue, male nerve DESeq2 p-value by Wald test; M.padj, male nerve DESeq2 adjusted p-value by Wald test; gene_name, Genbank gene symbol; descript…
ID	F.baseMean	F.log2FoldChange	F.lfcSE	F.pvalue	F.padj	M.baseMean	M.log2FoldChange	M.lfcSE	M.pvalue	M.padj	ensembl_gene_id_version	gene_name	entrezgene_id	description	gene_biotype	seqnames	ranges	strand
ENSMUSG00000000001.5	11441.9	0.387585	0.0661048	1.71653e-09	4.16186e-08	11441.9	0.386507	0.0664087	2.97979e-09	1.2578e-07	ENSMUSG00000000001.5	Gnai3	14679	guanine nucleotide binding protein (G protein), alpha inhibiting 3 [Source:MGI Symbol;Acc:MGI:95773]	protein_coding	chr3	108014596-108053462	-1
ENSMUSG00000000028.16	724.837	-0.00919473	0.107466	0.923993	0.963759	724.837	-0.162308	0.109649	0.0895286	0.235754	ENSMUSG00000000028.16	Cdc45	12544	cell division cycle 45 [Source:MGI Symbol;Acc:MGI:1338073]	protein_coding	chr16	18599197-18630737	-1
ENSMUSG00000000031.17	14847.6	0.109918	0.143024	0.378927	0.587645	14847.6	0.383356	0.163381	0.00379427	0.0213821	ENSMUSG00000000031.17	H19	14955	H19, imprinted maternally expressed transcript [Source:MGI Symbol;Acc:MGI:95891]	lncRNA	chr7	142129266-142131880	-1
ENSMUSG00000000037.18	189.602	-0.0827754	0.229116	0.563419	0.741731	189.602	-1.02882	0.383053	0.000334696	0.00292537	ENSMUSG00000000037.18	Scml2	107815	Scm polycomb group protein like 2 [Source:MGI Symbol;Acc:MGI:1340042]	protein_coding	chrX	159865521-160041209	1
ENSMUSG00000000049.12	49.9791	-0.664396	0.464629	0.01111	0.0434028	49.9791	-0.0429488	0.198729	0.648021	0.814635	ENSMUSG00000000049.12	Apoh	11818	apolipoprotein H [Source:MGI Symbol;Acc:MGI:88058]	protein_coding	chr11	108234180-108305222	1
ENSMUSG00000000056.8	1765.13	-0.303913	0.125809	0.00760122	0.0322874	1765.13	-0.516231	0.131309	1.14562e-05	0.000165184	ENSMUSG00000000056.8	Narf	67608	nuclear prelamin A recognition factor [Source:MGI Symbol;Acc:MGI:1914858]	protein_coding	chr11	121128079-121146682	1
ENSMUSG00000000058.7	10409.4	-0.535293	0.116401	9.60249e-07	1.32482e-05	10409.4	-0.189135	0.110403	0.0488576	0.1522	ENSMUSG00000000058.7	Cav2	12390	caveolin 2 [Source:MGI Symbol;Acc:MGI:107571]	protein_coding	chr6	17281184-17289114	1
ENSMUSG00000000078.8	17930.7	0.151626	0.096589	0.119896	0.268783	17930.7	0.157182	0.0959268	0.0587938	0.174295	ENSMUSG00000000078.8	Klf6	23849	Kruppel-like factor 6 [Source:MGI Symbol;Acc:MGI:1346318]	protein_coding	chr13	5911481-5920393	1
ENSMUSG00000000085.17	1625.51	-0.331855	0.0880938	7.43524e-05	0.00062564	1625.51	-0.0895458	0.0834023	0.248374	0.463824	ENSMUSG00000000085.17	Scmh1	29871	sex comb on midleg homolog 1 [Source:MGI Symbol;Acc:MGI:1352762]	protein_coding	chr4	120262478-120387383	1
ENSMUSG00000000088.8	3540.98	0.343094	0.109795	0.000752169	0.00467953	3540.98	0.387666	0.111666	0.000125202	0.00126655	ENSMUSG00000000088.8	Cox5a	12858	cytochrome c oxidase subunit 5A [Source:MGI Symbol;Acc:MGI:88474]	protein_coding	chr9	57428557-57439709	1
ENSMUSG00000000093.7	431.06	-0.109626	0.127378	0.334885	0.5422	431.06	-0.0121413	0.116849	0.900141	0.955245	ENSMUSG00000000093.7	Tbx2	21385	T-box 2 [Source:MGI Symbol;Acc:MGI:98494]	protein_coding	chr11	85723377-85732774	1
ENSMUSG00000000094.13	19.4022	-0.0173531	0.240607	0.895047	0.948351	19.4022	-0.00353009	0.197829	0.966738	0.985666	ENSMUSG00000000094.13	Tbx4	21387	T-box 4 [Source:MGI Symbol;Acc:MGI:102556]	protein_coding	chr11	85777248-85806923	1
ENSMUSG00000000120.7	4732.02	1.40046	0.116959	2.91202e-34	3.26483e-31	4732.02	1.60839	0.116951	2.87635e-44	1.42358e-40	ENSMUSG00000000120.7	Ngfr	18053	nerve growth factor receptor (TNFR superfamily, member 16) [Source:MGI Symbol;Acc:MGI:97323]	protein_coding	chr11	95459644-95478561	-1
ENSMUSG00000000126.12	1127.01	0.00805761	0.130273	0.946	0.973653	1127.01	0.110355	0.127999	0.296572	0.519395	ENSMUSG00000000126.12	Wnt9a	216795	wingless-type MMTV integration site family, member 9A [Source:MGI Symbol;Acc:MGI:2446084]	protein_coding	chr11	59197754-59224378	1
ENSMUSG00000000127.16	1826.82	-0.0820826	0.0881695	0.326387	0.533797	1826.82	-0.0116009	0.085066	0.877689	0.944805	ENSMUSG00000000127.16	Fer	14158	fer (fms/fps related) protein kinase [Source:MGI Symbol;Acc:MGI:105917]	protein_coding	chr17	64170057-64446491	1
ENSMUSG00000000131.16	5892.88	0.0855358	0.104418	0.367874	0.577058	5892.88	0.0131215	0.0993588	0.847471	0.930578	ENSMUSG00000000131.16	Xpo6	74204	exportin 6 [Source:MGI Symbol;Acc:MGI:2429950]	protein_coding	chr7	125700887-125799673	-1
ENSMUSG00000000134.18	5279.72	0.0221349	0.0772464	0.76714	0.877873	5279.72	-0.133175	0.077244	0.066996	0.192053	ENSMUSG00000000134.18	Tfe3	209446	transcription factor E3 [Source:MGI Symbol;Acc:MGI:98511]	protein_coding	chrX	7628799-7641441	1
ENSMUSG00000000142.16	523.735	-1.04348	0.130039	9.20212e-17	8.91016e-15	523.735	-0.798295	0.131982	1.22985e-10	7.16098e-09	ENSMUSG00000000142.16	Axin2	12006	axin 2 [Source:MGI Symbol;Acc:MGI:1270862]	protein_coding	chr11	108811175-108841609	1
ENSMUSG00000000148.18	1531.29	-0.149467	0.0673353	0.0221262	0.0752206	1531.29	0.00447241	0.0659259	0.948204	0.977026	ENSMUSG00000000148.18	Brat1	231841	BRCA1-associated ATM activator 1 [Source:MGI Symbol;Acc:MGI:1891679]	protein_coding	chr5	140690766-140705134	1
ENSMUSG00000000149.11	11592.5	-0.452366	0.0928706	3.21437e-07	4.95102e-06	11592.5	-0.183645	0.0897433	0.0236671	0.0884869	ENSMUSG00000000149.11	Gna12	14673	guanine nucleotide binding protein, alpha 12 [Source:MGI Symbol;Acc:MGI:95767]	protein_coding	chr5	140744163-140816186	-1
ENSMUSG00000000154.17	162.894	-0.388277	0.217399	0.0202729	0.0700948	162.894	-0.125088	0.171475	0.290888	0.512926	ENSMUSG00000000154.17	Slc22a18	18400	solute carrier family 22 (organic cation transporter), member 18 [Source:MGI Symbol;Acc:MGI:1336884]	protein_coding	chr7	143027473-143053071	1
ENSMUSG00000000157.17	24.1535	-0.808779	0.455452	0.00484385	0.0222619	24.1535	-0.0576536	0.209375	0.505124	0.709613	ENSMUSG00000000157.17	Itgb2l	16415	integrin beta 2-like [Source:MGI Symbol;Acc:MGI:1277979]	protein_coding	chr16	96223488-96244819	-1
ENSMUSG00000000159.17	1.82777	-0.0647438	0.291877	0.249661	NA	1.82777	0.0178612	0.22037	0.570828	NA	ENSMUSG00000000159.17	Igsf5	72058	immunoglobulin superfamily, member 5 [Source:MGI Symbol;Acc:MGI:1919308]	protein_coding	chr16	96162868-96223321	1
ENSMUSG00000000167.15	62.2527	0.0467991	0.212667	0.746567	0.86615	62.2527	0.157803	0.22465	0.192724	0.396154	ENSMUSG00000000167.15	Pih1d2	72614	PIH1 domain containing 2 [Source:MGI Symbol;Acc:MGI:1919864]	protein_coding	chr9	50528621-50536300	1
ENSMUSG00000000168.11	2978.08	0.17253	0.0722493	0.0136143	0.0511409	2978.08	0.191004	0.0725662	0.00523385	0.027697	ENSMUSG00000000168.11	Dlat	235339	dihydrolipoamide S-acetyltransferase (E2 component of pyruvate dehydrogenase complex) [Source:MGI Symbol;Acc:MGI:2385311]	protein_coding	chr9	50545933-50571080	-1
ENSMUSG00000000171.6	5145.06	0.184892	0.064895	0.00335727	0.0164322	5145.06	0.11494	0.0640098	0.0605299	0.178108	ENSMUSG00000000171.6	Sdhd	66925	succinate dehydrogenase complex, subunit D, integral membrane protein [Source:MGI Symbol;Acc:MGI:1914175]	protein_coding	chr9	50507657-50515112	-1
ENSMUSG00000000182.10	35.4128	0.239748	0.299047	0.147277	0.31192	35.4128	1.94743	0.400248	6.43419e-08	1.86771e-06	ENSMUSG00000000182.10	Fgf23	64654	fibroblast growth factor 23 [Source:MGI Symbol;Acc:MGI:1891427]	protein_coding	chr6	127049865-127058371	1
ENSMUSG00000000183.7	1.2149	-0.0270703	0.287623	0.300194	NA	1.2149	0.00586906	0.22089	0.75484	NA	ENSMUSG00000000183.7	Fgf6	14177	fibroblast growth factor 6 [Source:MGI Symbol;Acc:MGI:95520]	protein_coding	chr6	126992549-127005150	1
ENSMUSG00000000184.13	8356.64	-0.121477	0.0941445	0.167809	0.341307	8356.64	0.0664512	0.0907434	0.419883	0.639713	ENSMUSG00000000184.13	Ccnd2	12444	cyclin D2 [Source:MGI Symbol;Acc:MGI:88314]	protein_coding	chr6	127102125-127129156	-1
ENSMUSG00000000194.14	5429.11	0.153353	0.0765178	0.0377892	0.113924	5429.11	0.0674367	0.0744879	0.336668	0.560557	ENSMUSG00000000194.14	Gpr107	277463	G protein-coupled receptor 107 [Source:MGI Symbol;Acc:MGI:2139054]	protein_coding	chr2	31042328-31108787	1
ENSMUSG00000000197.9	534.833	-0.715333	0.148038	1.8117e-07	2.96185e-06	534.833	-0.104454	0.126487	0.312484	0.536292	ENSMUSG00000000197.9	Nalcn	338370	sodium leak channel, non-selective [Source:MGI Symbol;Acc:MGI:2444306]	protein_coding	chr14	123514046-123864556	-1
ENSMUSG00000000202.10	23.6084	-1.73414	0.477493	1.28726e-05	0.000133892	23.6084	-0.153588	0.249666	0.15902	0.347859	ENSMUSG00000000202.10	Btbd17	72014	BTB (POZ) domain containing 17 [Source:MGI Symbol;Acc:MGI:1919264]	protein_coding	chr11	114682043-114686771	-1
ENSMUSG00000000204.17	76468.6	0.293724	0.251554	0.0872172	0.213896	76468.6	-0.149086	0.205042	0.219489	0.43052	ENSMUSG00000000204.17	Slfn4	20558	schlafen 4 [Source:MGI Symbol;Acc:MGI:1329010]	protein_coding	chr11	83066012-83081042	1
ENSMUSG00000000214.12	3.90827	0.0153854	0.275984	0.843	NA	3.90827	-0.0979688	0.250222	0.0388128	NA	ENSMUSG00000000214.12	Th	21823	tyrosine hydroxylase [Source:MGI Symbol;Acc:MGI:98735]	protein_coding	chr7	142446489-142484865	-1
ENSMUSG00000000223.14	150634	-0.550579	0.16106	0.000117766	0.000940625	150634	0.0803048	0.132932	0.455018	0.668695	ENSMUSG00000000223.14	Drp2	13497	dystrophin related protein 2 [Source:MGI Symbol;Acc:MGI:107432]	protein_coding	chrX	133305300-133357322	1
ENSMUSG00000000244.18	437.304	-0.164903	0.154075	0.20463	0.390855	437.304	-0.0449114	0.135906	0.678861	0.835026	ENSMUSG00000000244.18	Tspan32	27027	tetraspanin 32 [Source:MGI Symbol;Acc:MGI:1350360]	protein_coding	chr7	142558783-142573381	1
ENSMUSG00000000247.12	11.5705	-0.0703058	0.28324	0.426704	0.63162	11.5705	-0.118478	0.262326	0.041143	0.134192	ENSMUSG00000000247.12	Lhx2	16870	LIM homeobox protein 2 [Source:MGI Symbol;Acc:MGI:96785]	protein_coding	chr2	38229293-38259745	1
ENSMUSG00000000248.17	29.8982	0.157184	0.265442	0.293707	0.498868	29.8982	-0.0867338	0.212724	0.371266	0.593983	ENSMUSG00000000248.17	Clec2g	70809	C-type lectin domain family 2, member g [Source:MGI Symbol;Acc:MGI:1918059]	protein_coding	chr6	128911344-128961670	1
ENSMUSG00000000253.14	96.1095	-0.0274864	0.219478	0.84462	0.921632	96.1095	-0.00314365	0.185976	0.973261	0.988034	ENSMUSG00000000253.14	Gmpr	66355	guanosine monophosphate reductase [Source:MGI Symbol;Acc:MGI:1913605]	protein_coding	chr13	45660920-45707276	1
ENSMUSG00000000263.16	1.67465	0.0990647	0.309815	0.0220219	NA	1.67465	0.0425917	0.226032	0.104161	NA	ENSMUSG00000000263.16	Glra1	14654	glycine receptor, alpha 1 subunit [Source:MGI Symbol;Acc:MGI:95747]	protein_coding	chr11	55405064-55499024	-1
ENSMUSG00000000266.12	2162.39	0.44729	0.0910835	2.69231e-07	4.22323e-06	2162.39	0.560532	0.0919288	1.51926e-10	8.69274e-09	ENSMUSG00000000266.12	Mid2	23947	midline 2 [Source:MGI Symbol;Acc:MGI:1344333]	protein_coding	chrX	139565348-139668464	1
ENSMUSG00000000275.17	8887.15	0.101593	0.155317	0.436986	0.640499	8887.15	-0.143304	0.153672	0.21272	0.422791	ENSMUSG00000000275.17	Trim25	217069	tripartite motif-containing 25 [Source:MGI Symbol;Acc:MGI:102749]	protein_coding	chr11	88890202-88911119	1
ENSMUSG00000000276.12	1159.67	-0.124779	0.0928311	0.153042	0.320249	1159.67	-0.0566119	0.0892616	0.485323	0.694065	ENSMUSG00000000276.12	Dgke	56077	diacylglycerol kinase, epsilon [Source:MGI Symbol;Acc:MGI:1889276]	protein_coding	chr11	88926005-88957676	-1
ENSMUSG00000000278.11	11160.8	-0.128586	0.0897948	0.129483	0.284266	11160.8	-0.112936	0.0880908	0.160824	0.350257	ENSMUSG00000000278.11	Scpep1	74617	serine carboxypeptidase 1 [Source:MGI Symbol;Acc:MGI:1921867]	protein_coding	chr11	88814846-88846291	-1
ENSMUSG00000000282.13	2305.36	-0.117936	0.0718349	0.0888449	0.216542	2305.36	-0.0804917	0.0704319	0.226752	0.43855	ENSMUSG00000000282.13	Mnt	17428	max binding protein [Source:MGI Symbol;Acc:MGI:109150]	protein_coding	chr11	74721746-74736551	1
ENSMUSG00000000290.14	20512.2	0.235385	0.151023	0.070229	0.181676	20512.2	-0.206584	0.14919	0.09103	0.238407	ENSMUSG00000000290.14	Itgb2	16414	integrin beta 2 [Source:MGI Symbol;Acc:MGI:96611]	protein_coding	chr10	77366086-77401542	1
ENSMUSG00000000295.14	473.142	0.214912	0.124113	0.0545242	0.15086	473.142	-0.0352563	0.112013	0.714389	0.857448	ENSMUSG00000000295.14	Hddc2	69692	HD domain containing 2 [Source:MGI Symbol;Acc:MGI:1916942]	protein_coding	chr10	31189379-31204200	1
ENSMUSG00000000296.9	115.507	-0.347502	0.204725	0.0299418	0.0948571	115.507	-0.142451	0.17184	0.236535	0.450223	ENSMUSG00000000296.9	Tpd52l1	21987	tumor protein D52-like 1 [Source:MGI Symbol;Acc:MGI:1298386]	protein_coding	chr10	31208372-31321954	-1
ENSMUSG00000000301.17	193.679	0.0301672	0.138948	0.804719	0.8995	193.679	-0.212814	0.151043	0.0715811	0.202297	ENSMUSG00000000301.17	Pemt	18618	phosphatidylethanolamine N-methyltransferase [Source:MGI Symbol;Acc:MGI:104535]	protein_coding	chr11	59861440-59937315	-1
ENSMUSG00000000303.13	11599	0.209006	0.136906	0.0830474	0.206157	11599	0.558283	0.14865	2.11622e-05	0.000278951	ENSMUSG00000000303.13	Cdh1	12550	cadherin 1 [Source:MGI Symbol;Acc:MGI:88354]	protein_coding	chr8	107329983-107396878	1
ENSMUSG00000000305.13	40.5758	-0.234647	0.28858	0.153792	0.321152	40.5758	0.0189091	0.189941	0.848973	0.931142	ENSMUSG00000000305.13	Cdh4	12561	cadherin 4 [Source:MGI Symbol;Acc:MGI:99218]	protein_coding	chr2	179084224-179541166	1
ENSMUSG00000000308.15	215.268	-0.230333	0.161522	0.088965	0.216785	215.268	0.109932	0.142987	0.323913	0.547844	ENSMUSG00000000308.15	Ckmt1	12716	creatine kinase, mitochondrial 1, ubiquitous [Source:MGI Symbol;Acc:MGI:99441]	protein_coding	chr2	121188195-121194218	1
ENSMUSG00000000317.12	467.26	0.108934	0.199103	0.459339	0.660289	467.26	0.0325933	0.168521	0.769619	0.889136	ENSMUSG00000000317.12	Bcl6b	12029	B cell CLL/lymphoma 6, member B [Source:MGI Symbol;Acc:MGI:1278332]	protein_coding	chr11	70114954-70120624	-1
ENSMUSG00000000318.17	3375.32	-0.191775	0.189416	0.193539	0.376645	3375.32	0.0732818	0.160295	0.515556	0.718356	ENSMUSG00000000318.17	Clec10a	17312	C-type lectin domain family 10, member A [Source:MGI Symbol;Acc:MGI:96975]	protein_coding	chr11	70047023-70061660	1
ENSMUSG00000000320.11	134.888	0.131266	0.235257	0.382762	0.591526	134.888	0.713216	0.378817	0.00329229	0.0191642	ENSMUSG00000000320.11	Alox12	11684	arachidonate 12-lipoxygenase [Source:MGI Symbol;Acc:MGI:87998]	protein_coding	chr11	70132283-70146179	-1
ENSMUSG00000000326.14	7541.5	0.165432	0.0872489	0.0465263	0.133097	7541.5	0.379639	0.0903874	6.6072e-06	0.00010219	ENSMUSG00000000326.14	Comt	12846	catechol-O-methyltransferase [Source:MGI Symbol;Acc:MGI:88470]	protein_coding	chr16	18225636-18245602	-1
ENSMUSG00000000339.15	1875.71	0.207636	0.0993432	0.0254593	0.0837065	1875.71	0.175686	0.0982722	0.0462313	0.146158	ENSMUSG00000000339.15	Rtca	66368	RNA 3'-terminal phosphate cyclase [Source:MGI Symbol;Acc:MGI:1913618]	protein_coding	chr3	116282612-116301857	-1
ENSMUSG00000000340.11	1758.52	0.113466	0.0840468	0.159878	0.329979	1758.52	0.236021	0.0860549	0.00292055	0.017482	ENSMUSG00000000340.11	Dbt	13171	dihydrolipoamide branched chain transacylase E2 [Source:MGI Symbol;Acc:MGI:105386]	protein_coding	chr3	116306719-116343630	1
ENSMUSG00000000346.10	18601.6	0.0400412	0.066433	0.536407	0.720146	18601.6	-0.150281	0.066632	0.0168436	0.0685975	ENSMUSG00000000346.10	Dazap2	23994	DAZ associated protein 2 [Source:MGI Symbol;Acc:MGI:1344344]	protein_coding	chr15	100513230-100518642	1
ENSMUSG00000000355.14	1650.9	0.294482	0.0730058	2.83859e-05	0.000269223	1650.9	0.185722	0.0724005	0.00650072	0.0327408	ENSMUSG00000000355.14	Mcts1	68995	malignant T cell amplified sequence 1 [Source:MGI Symbol;Acc:MGI:1916245]	protein_coding	chrX	37689455-37702303	1
ENSMUSG00000000359.4	556.929	0.0350836	0.105865	0.722117	0.852974	556.929	0.0923818	0.103581	0.314188	0.537921	ENSMUSG00000000359.4	Rem1	19700	rad and gem related GTP binding protein 1 [Source:MGI Symbol;Acc:MGI:1097696]	protein_coding	chr2	152468871-152477118	1
ENSMUSG00000000365.10	41.5474	0.158009	0.309754	0.196963	0.380977	41.5474	0.0192088	0.209325	0.787011	0.898499	ENSMUSG00000000365.10	Rnf17	30054	ring finger protein 17 [Source:MGI Symbol;Acc:MGI:1353419]	protein_coding	chr14	56640038-56762489	1
ENSMUSG00000000374.9	4919.02	-0.00976644	0.0572431	0.878338	0.939796	4919.02	0.0398002	0.0567662	0.469417	0.681209	ENSMUSG00000000374.9	Trappc10	216131	trafficking protein particle complex 10 [Source:MGI Symbol;Acc:MGI:1336209]	protein_coding	chr10	78022559-78080475	-1
ENSMUSG00000000378.16	2296.67	0.111601	0.0723821	0.111602	0.256042	2296.67	0.177106	0.0727583	0.00973766	0.0446552	ENSMUSG00000000378.16	Ccm2	216527	cerebral cavernous malformation 2 [Source:MGI Symbol;Acc:MGI:2384924]	protein_coding	chr11	6496887-6546744	1
ENSMUSG00000000384.16	2080.81	0.337543	0.0980385	0.000252159	0.0018293	2080.81	0.244703	0.0976158	0.00549662	0.0288791	ENSMUSG00000000384.16	Tbrg4	21379	transforming growth factor beta regulated gene 4 [Source:MGI Symbol;Acc:MGI:1100868]	protein_coding	chr11	6565598-6576067	-1
ENSMUSG00000000385.9	57.734	0.0440073	0.224266	0.756737	0.872342	57.734	-0.235562	0.289106	0.0814057	0.220704	ENSMUSG00000000385.9	Tmprss2	50528	transmembrane protease, serine 2 [Source:MGI Symbol;Acc:MGI:1354381]	protein_coding	chr16	97365882-97412395	-1
ENSMUSG00000000386.17	5935.95	0.0415115	0.228618	0.782675	0.887243	5935.95	-0.184873	0.26234	0.123019	0.29431	ENSMUSG00000000386.17	Mx1	NA	MX dynamin-like GTPase 1 [Source:MGI Symbol;Acc:MGI:97243]	polymorphic_pseudogene	chr16	97248235-97264107	-1
ENSMUSG00000000392.18	1755.01	-0.217906	0.149765	0.0885477	0.216103	1755.01	-0.0586116	0.131642	0.580232	0.7672	ENSMUSG00000000392.18	Fap	14089	fibroblast activation protein [Source:MGI Symbol;Acc:MGI:109608]	protein_coding	chr2	62331287-62404419	-1
ENSMUSG00000000394.16	32.7701	2.20159	0.43031	1.67565e-08	3.35162e-07	32.7701	1.25022	0.45134	0.000254745	0.00230814	ENSMUSG00000000394.16	Gcg	14526	glucagon [Source:MGI Symbol;Acc:MGI:95674]	protein_coding	chr2	62304874-62313994	-1
ENSMUSG00000000399.11	4447.61	0.166727	0.063943	0.0073765	0.0315594	4447.61	0.216586	0.064439	0.000434424	0.00365037	ENSMUSG00000000399.11	Ndufa9	66108	NADH:ubiquinone oxidoreductase subunit A9 [Source:MGI Symbol;Acc:MGI:1913358]	protein_coding	chr6	126798684-126826099	-1
ENSMUSG00000000402.3	890.943	-0.499502	0.15378	0.000258225	0.00186591	890.943	0.0760582	0.128079	0.467573	0.679522	ENSMUSG00000000402.3	Egfl6	54156	EGF-like-domain, multiple 6 [Source:MGI Symbol;Acc:MGI:1858599]	protein_coding	chrX	165306003-165368716	-1
ENSMUSG00000000409.15	130.829	0.125503	0.206181	0.399923	0.607599	130.829	0.871175	0.278748	0.000109408	0.00112575	ENSMUSG00000000409.15	Lck	16818	lymphocyte protein tyrosine kinase [Source:MGI Symbol;Acc:MGI:96756]	protein_coding	chr4	129442137-129467434	-1
ENSMUSG00000000416.17	1789.28	-1.26391	0.176134	5.12024e-14	2.68649e-12	1789.28	-0.701185	0.179642	8.25073e-06	0.000124782	ENSMUSG00000000416.17	Cttnbp2	30785	cortactin binding protein 2 [Source:MGI Symbol;Acc:MGI:1353467]	protein_coding	chr6	18366477-18514842	-1
ENSMUSG00000000420.16	9632.33	0.120646	0.0553835	0.0263138	0.0859304	9632.33	0.12908	0.0551672	0.017002	0.0689819	ENSMUSG00000000420.16	Galnt1	14423	polypeptide N-acetylgalactosaminyltransferase 1 [Source:MGI Symbol;Acc:MGI:894693]	protein_coding	chr18	24338401-24419875	1
ENSMUSG00000000439.10	1741.07	-0.181477	0.138458	0.110483	0.254022	1741.07	-0.140375	0.132721	0.195278	0.399768	ENSMUSG00000000439.10	Mkrn2	67027	makorin, ring finger protein, 2 [Source:MGI Symbol;Acc:MGI:1914277]	protein_coding	chr6	115578863-115599585	1
ENSMUSG00000000440.13	668.716	0.360645	0.25466	0.0437784	0.127122	668.716	-0.0892613	0.180881	0.443629	0.659149	ENSMUSG00000000440.13	Pparg	19016	peroxisome proliferator activated receptor gamma [Source:MGI Symbol;Acc:MGI:97747]	protein_coding	chr6	115337912-115467360	1
ENSMUSG00000000441.18	7495.36	0.105455	0.0680468	0.109966	0.253106	7495.36	0.00497498	0.0665711	0.945402	0.975967	ENSMUSG00000000441.18	Raf1	110157	v-raf-leukemia viral oncogene 1 [Source:MGI Symbol;Acc:MGI:97847]	protein_coding	chr6	115595028-115653596	-1
ENSMUSG00000000486.14	387.642	-0.612275	0.148726	5.674e-06	6.51928e-05	387.642	-0.217391	0.138515	0.0526481	0.160647	ENSMUSG00000000486.14	Septin1	54204	septin 1 [Source:MGI Symbol;Acc:MGI:1858916]	protein_coding	chr7	126813619-126832302	-1
ENSMUSG00000000489.8	1004.39	-0.0200869	0.158184	0.876787	0.938936	1004.39	-0.0478163	0.146196	0.663942	0.825683	ENSMUSG00000000489.8	Pdgfb	18591	platelet derived growth factor, B polypeptide [Source:MGI Symbol;Acc:MGI:97528]	protein_coding	chr15	79880075-79899178	-1
ENSMUSG00000000530.17	3448.82	-0.0814212	0.125889	0.464887	0.664766	3448.82	-0.155576	0.126786	0.13939	0.320202	ENSMUSG00000000530.17	Acvrl1	11482	activin A receptor, type II-like 1 [Source:MGI Symbol;Acc:MGI:1338946]	protein_coding	chr15	101026403-101043217	1
ENSMUSG00000000531.6	670.833	-0.00817276	0.124538	0.943768	0.972813	670.833	0.17291	0.128525	0.104407	0.262137	ENSMUSG00000000531.6	Tamalin	56149	trafficking regulator and scaffold protein tamalin [Source:MGI Symbol;Acc:MGI:1860303]	protein_coding	chr15	101122069-101130637	1
ENSMUSG00000000532.12	3756.28	0.217654	0.126359	0.0553124	0.152447	3756.28	0.283431	0.130745	0.00999616	0.0455806	ENSMUSG00000000532.12	Acvr1b	11479	activin A receptor, type 1B [Source:MGI Symbol;Acc:MGI:1338944]	protein_coding	chr15	101071948-101111565	1
ENSMUSG00000000538.19	9218.23	-0.450201	0.0930549	2.77058e-07	4.33325e-06	9218.23	-0.0813982	0.0867429	0.301863	0.52464	ENSMUSG00000000538.19	Tom1l2	216810	target of myb1-like 2 (chicken) [Source:MGI Symbol;Acc:MGI:2443306]	protein_coding	chr11	60117540-60243731	-1
ENSMUSG00000000552.11	1952.58	-0.113651	0.118673	0.296058	0.50176	1952.58	-0.361097	0.128795	0.00121926	0.00860521	ENSMUSG00000000552.11	Zfp385a	29813	zinc finger protein 385A [Source:MGI Symbol;Acc:MGI:1352495]	protein_coding	chr15	103222322-103248520	-1
ENSMUSG00000000555.9	8960.83	0.190613	0.144118	0.131088	0.286845	8960.83	0.0170513	0.127031	0.87595	0.944121	ENSMUSG00000000555.9	Itga5	16402	integrin alpha 5 (fibronectin receptor alpha) [Source:MGI Symbol;Acc:MGI:96604]	protein_coding	chr15	103252713-103275190	-1
ENSMUSG00000000560.10	9.17139	-0.0294936	0.263459	0.782447	0.887179	9.17139	-0.182483	0.31895	0.0357996	0.120885	ENSMUSG00000000560.10	Gabra2	14395	gamma-aminobutyric acid (GABA) A receptor, subunit alpha 2 [Source:MGI Symbol;Acc:MGI:95614]	protein_coding	chr5	71114940-71253192	-1
ENSMUSG00000000561.15	4259.39	0.277429	0.108344	0.00557332	0.024968	4259.39	0.497668	0.112178	1.42234e-06	2.73646e-05	ENSMUSG00000000561.15	Wdr77	70465	WD repeat domain 77 [Source:MGI Symbol;Acc:MGI:1917715]	protein_coding	chr3	105866685-105877353	1
ENSMUSG00000000562.6	287.999	-0.0587266	0.148622	0.638287	0.796578	287.999	0.109728	0.144333	0.327275	0.551551	ENSMUSG00000000562.6	Adora3	11542	adenosine A3 receptor [Source:MGI Symbol;Acc:MGI:104847]	protein_coding	chr3	105778174-105816242	1
ENSMUSG00000000563.18	10676	0.244848	0.0825905	0.00193649	0.0103881	10676	0.212959	0.0823705	0.00635001	0.0321856	ENSMUSG00000000563.18	Atp5pb	11950	ATP synthase peripheral stalk-membrane subunit b [Source:MGI Symbol;Acc:MGI:1100495]	protein_coding	chr3	105850014-105867415	-1
ENSMUSG00000000567.6	1214.63	0.224921	0.135346	0.0602773	0.162327	1214.63	0.461913	0.145018	0.000233606	0.00214603	ENSMUSG00000000567.6	Sox9	20682	SRY (sex determining region Y)-box 9 [Source:MGI Symbol;Acc:MGI:98371]	protein_coding	chr11	112673050-112678586	1
ENSMUSG00000000568.16	8571.79	0.246776	0.0952453	0.00595253	0.0263509	8571.79	0.109902	0.0911567	0.185367	0.386488	ENSMUSG00000000568.16	Hnrnpd	11991	heterogeneous nuclear ribonucleoprotein D [Source:MGI Symbol;Acc:MGI:101947]	protein_coding	chr5	100103794-100126797	-1
ENSMUSG00000000579.15	787.088	0.101226	0.170259	0.459786	0.66035	787.088	-0.0852511	0.156964	0.450455	0.664703	ENSMUSG00000000579.15	Dynlt1c	100040563	dynein light chain Tctex-type 1C [Source:MGI Symbol;Acc:MGI:3807476]	protein_coding	chr17	6869070-6877173	1
ENSMUSG00000000581.9	2447.18	0.210504	0.0866162	0.0105241	0.0416156	2447.18	0.304005	0.0881788	0.000195359	0.00184589	ENSMUSG00000000581.9	C1d	57316	C1D nuclear receptor co-repressor [Source:MGI Symbol;Acc:MGI:1927354]	protein_coding	chr11	17207579-17219176	1
ENSMUSG00000000594.8	15229.5	0.0272437	0.0904465	0.752677	0.869782	15229.5	-0.150969	0.0910453	0.0673409	0.192791	ENSMUSG00000000594.8	Gm2a	14667	GM2 ganglioside activator protein [Source:MGI Symbol;Acc:MGI:95762]	protein_coding	chr11	54988941-55003855	1
ENSMUSG00000000600.16	3359.09	0.0383004	0.0923957	0.668421	0.818034	3359.09	0.0450104	0.0897164	0.578228	0.765954	ENSMUSG00000000600.16	Krit1	79264	KRIT1, ankyrin repeat containing [Source:MGI Symbol;Acc:MGI:1930618]	protein_coding	chr5	3853184-3895564	1
ENSMUSG00000000605.10	7443.01	-0.0245651	0.0530985	0.633912	0.793489	7443.01	0.135414	0.0530482	0.00848398	0.0402293	ENSMUSG00000000605.10	Clcn4	12727	chloride channel, voltage-sensitive 4 [Source:MGI Symbol;Acc:MGI:104571]	protein_coding	chr7	7285308-7303850	-1
ENSMUSG00000000606.19	3.81987	-0.050345	0.284589	0.454736	NA	3.81987	0.00534466	0.216724	0.909632	NA	ENSMUSG00000000606.19	Vmn2r88	669149	vomeronasal 2, receptor 88 [Source:MGI Symbol;Acc:MGI:1316662]	protein_coding	chr14	51648277-51658178	1
ENSMUSG00000000617.15	3.69506	-0.179744	0.366097	0.0210277	NA	3.69506	-0.0936875	0.248088	0.0301599	NA	ENSMUSG00000000617.15	Grm6	108072	glutamate receptor, metabotropic 6 [Source:MGI Symbol;Acc:MGI:1351343]	protein_coding	chr11	50741512-50757035	1
ENSMUSG00000000627.16	115.049	0.689309	0.304496	0.00237667	0.0123664	115.049	0.101399	0.190985	0.3736	0.596513	ENSMUSG00000000627.16	Sema4f	20355	sema domain, immunoglobulin domain (Ig), TM domain, and short cytoplasmic domain [Source:MGI Symbol;Acc:MGI:1340055]	protein_coding	chr6	82888866-82916750	-1
ENSMUSG00000000628.11	4982.5	0.247419	0.208685	0.111841	0.25639	4982.5	0.437552	0.244314	0.00948811	0.0439486	ENSMUSG00000000628.11	Hk2	15277	hexokinase 2 [Source:MGI Symbol;Acc:MGI:1315197]	protein_coding	chr6	82702006-82751435	-1
ENSMUSG00000000631.21	9602.47	-0.0308859	0.114177	0.76468	0.876282	9602.47	0.236304	0.121014	0.0227605	0.0858339	ENSMUSG00000000631.21	Myo18a	360013	myosin XVIIIA [Source:MGI Symbol;Acc:MGI:2667185]	protein_coding	chr11	77654072-77756806	1
ENSMUSG00000000632.14	7.65022	0.0945331	0.286348	0.356816	0.566132	7.65022	0.0690708	0.224759	0.311968	0.535694	ENSMUSG00000000632.14	Sez6	20370	seizure related gene 6 [Source:MGI Symbol;Acc:MGI:104745]	protein_coding	chr11	77821626-77869874	1
ENSMUSG00000000673.10	157.538	0.0649435	0.204719	0.655496	0.809033	157.538	-0.207306	0.235934	0.116826	0.283502	ENSMUSG00000000673.10	Haao	107766	3-hydroxyanthranilate 3,4-dioxygenase [Source:MGI Symbol;Acc:MGI:1349444]	protein_coding	chr17	84138585-84155392	-1
ENSMUSG00000000682.8	9046.53	0.481302	0.152332	0.000320043	0.00223967	9046.53	-0.021573	0.124982	0.835578	0.925315	ENSMUSG00000000682.8	Cd52	23833	CD52 antigen [Source:MGI Symbol;Acc:MGI:1346088]	protein_coding	chr4	133809759-133822393	-1
ENSMUSG00000000686.12	360.574	0.255649	0.178281	0.0772681	0.194766	360.574	0.0867313	0.151347	0.444007	0.659415	ENSMUSG00000000686.12	Abhd15	67477	abhydrolase domain containing 15 [Source:MGI Symbol;Acc:MGI:1914727]	protein_coding	chr11	77405947-77429433	1
ENSMUSG00000000690.6	86.8579	-0.229331	0.191123	0.124521	0.275961	86.8579	-0.396586	0.224397	0.0119108	0.0523184	ENSMUSG00000000690.6	Hoxb6	15414	homeobox B6 [Source:MGI Symbol;Acc:MGI:96187]	protein_coding	chr11	96183302-96192395	1
ENSMUSG00000000693.11	4711.65	-0.398991	0.0993688	1.91753e-05	0.000191294	4711.65	-0.299371	0.0992228	0.000871619	0.00653121	ENSMUSG00000000693.11	Loxl3	16950	lysyl oxidase-like 3 [Source:MGI Symbol;Acc:MGI:1337004]	protein_coding	chr6	83011154-83029543	1
ENSMUSG00000000708.15	6233.12	-0.254881	0.0806105	0.000672192	0.00425908	6233.12	-0.0302995	0.0767206	0.672105	0.830746	ENSMUSG00000000708.15	Kat2b	18519	K(lysine) acetyltransferase 2B [Source:MGI Symbol;Acc:MGI:1343094]	protein_coding	chr17	53873889-53979748	1
ENSMUSG00000000711.4	10785.3	-0.358066	0.0513796	1.40138e-12	5.76299e-11	10785.3	-0.157529	0.0507461	0.00137884	0.00952058	ENSMUSG00000000711.4	Rab5b	19344	RAB5B, member RAS oncogene family [Source:MGI Symbol;Acc:MGI:105938]	protein_coding	chr10	128513044-128532133	-1
ENSMUSG00000000730.14	122.398	0.241917	0.176246	0.0916102	0.221835	122.398	-0.0749379	0.149859	0.50374	0.708377	ENSMUSG00000000730.14	Dnmt3l	54427	DNA (cytosine-5-)-methyltransferase 3-like [Source:MGI Symbol;Acc:MGI:1859287]	protein_coding	chr10	77877781-77899456	1
ENSMUSG00000000731.16	1.54236	0.000951557	0.282372	0.984583	NA	1.54236	-0.00600043	0.219922	0.821086	NA	ENSMUSG00000000731.16	Aire	11634	autoimmune regulator (autoimmune polyendocrinopathy candidiasis ectodermal dystrophy) [Source:MGI Symbol;Acc:MGI:1338803]	protein_coding	chr10	77865856-77879444	-1
ENSMUSG00000000732.10	1743.2	0.382703	0.0962748	2.56148e-05	0.000245566	1743.2	0.136523	0.0913267	0.095564	0.246821	ENSMUSG00000000732.10	Icosl	50723	icos ligand [Source:MGI Symbol;Acc:MGI:1354701]	protein_coding	chr10	77905136-77919747	1
ENSMUSG00000000738.19	2715.14	0.0622763	0.0659774	0.332833	0.540246	2715.14	0.0235133	0.0650793	0.706514	0.853	ENSMUSG00000000738.19	Spg7	234847	SPG7, paraplegin matrix AAA peptidase subunit [Source:MGI Symbol;Acc:MGI:2385906]	protein_coding	chr8	123789681-123824499	1
ENSMUSG00000000739.15	699.999	-0.725582	0.182807	9.66185e-06	0.00010437	699.999	-0.316659	0.179196	0.019108	0.0753247	ENSMUSG00000000739.15	Sult5a1	57429	sulfotransferase family 5A, member 1 [Source:MGI Symbol;Acc:MGI:1931463]	protein_coding	chr8	123866931-123885054	-1
ENSMUSG00000000740.13	30243.5	0.290251	0.130626	0.0130607	0.0494525	30243.5	0.245738	0.130188	0.0243716	0.0903826	ENSMUSG00000000740.13	Rpl13	270106	ribosomal protein L13 [Source:MGI Symbol;Acc:MGI:105922]	protein_coding	chr8	123829089-123831983	1
ENSMUSG00000000743.10	6497.71	0.139455	0.0589638	0.0157399	0.0574154	6497.71	0.069976	0.0581704	0.213009	0.42309	ENSMUSG00000000743.10	Chmp1a	234852	charged multivesicular body protein 1A [Source:MGI Symbol;Acc:MGI:1920159]	protein_coding	chr8	123931003-123939502	-1
ENSMUSG00000000751.14	5524.37	-0.204439	0.0816405	0.0084948	0.0351439	5524.37	-0.21955	0.082014	0.00306979	0.0181736	ENSMUSG00000000751.14	Rpa1	68275	replication protein A1 [Source:MGI Symbol;Acc:MGI:1915525]	protein_coding	chr11	75188992-75239150	-1
ENSMUSG00000000753.16	12344.2	-0.622457	0.11175	4.35658e-09	9.65702e-08	12344.2	0.0135736	0.0989078	0.911021	0.960203	ENSMUSG00000000753.16	Serpinf1	20317	serine (or cysteine) peptidase inhibitor, clade F, member 1 [Source:MGI Symbol;Acc:MGI:108080]	protein_coding	chr11	75300595-75313527	-1
ENSMUSG00000000759.15	2853.21	0.0479697	0.0672447	0.463368	0.66368	2853.21	0.00966917	0.0661912	0.903504	0.956831	ENSMUSG00000000759.15	Tubgcp3	259279	tubulin, gamma complex associated protein 3 [Source:MGI Symbol;Acc:MGI:2183752]	protein_coding	chr8	12664277-12722248	-1
ENSMUSG00000000776.14	1597.29	0.457285	0.132146	0.000148289	0.00115203	1597.29	0.515492	0.134476	1.76108e-05	0.000239781	ENSMUSG00000000776.14	Polr3d	67065	polymerase (RNA) III (DNA directed) polypeptide D [Source:MGI Symbol;Acc:MGI:1914315]	protein_coding	chr14	70676197-70680887	-1
ENSMUSG00000000782.17	339.616	0.166413	0.14443	0.182724	0.361579	339.616	0.239796	0.149534	0.0439646	0.14054	ENSMUSG00000000782.17	Tcf7	21414	transcription factor 7, T cell specific [Source:MGI Symbol;Acc:MGI:98507]	protein_coding	chr11	52143198-52174158	-1
ENSMUSG00000000787.13	27245.3	0.317857	0.0978877	0.000377916	0.00258771	27245.3	0.268285	0.0981682	0.00229474	0.0143799	ENSMUSG00000000787.13	Ddx3x	13205	DEAD box helicase 3, X-linked [Source:MGI Symbol;Acc:MGI:103064]	protein_coding	chrX	13147209-13160291	1
ENSMUSG00000000791.10	52.7748	-0.0493318	0.223188	0.727552	0.85605	52.7748	-0.112836	0.211567	0.3029	0.52564	ENSMUSG00000000791.10	Il12rb1	16161	interleukin 12 receptor, beta 1 [Source:MGI Symbol;Acc:MGI:104579]	protein_coding	chr8	71261093-71274068	1
ENSMUSG00000000792.3	16.6574	0.0747825	0.247843	0.580791	0.754851	16.6574	-0.00220649	0.197211	0.982027	0.991593	ENSMUSG00000000792.3	Slc5a5	114479	solute carrier family 5 (sodium iodide symporter), member 5 [Source:MGI Symbol;Acc:MGI:2149330]	protein_coding	chr8	71335533-71345401	-1
ENSMUSG00000000794.10	69.5755	-0.278232	0.320276	0.107315	0.2484	69.5755	-0.0545905	0.198234	0.575746	0.764303	ENSMUSG00000000794.10	Kcnn3	140493	potassium intermediate/small conductance calcium-activated channel, subfamily N, member 3 [Source:MGI Symbol;Acc:MGI:2153183]	protein_coding	chr3	89427471-89582439	1
ENSMUSG00000000804.15	6150.83	-0.407467	0.0865442	8.77248e-07	1.22138e-05	6150.83	-0.237982	0.0854263	0.00251694	0.0154313	ENSMUSG00000000804.15	Usp32	237898	ubiquitin specific peptidase 32 [Source:MGI Symbol;Acc:MGI:2144475]	protein_coding	chr11	84875268-85030987	-1
ENSMUSG00000000805.19	619.254	-1.07906	0.216491	4.9578e-08	9.12706e-07	619.254	-1.33908	0.215689	3.06032e-11	2.0399e-09	ENSMUSG00000000805.19	Car4	12351	carbonic anhydrase 4 [Source:MGI Symbol;Acc:MGI:1096574]	protein_coding	chr11	84848612-84856870	1
ENSMUSG00000000811.15	771.993	0.134261	0.0847676	0.0967212	0.231089	771.993	0.221505	0.0864563	0.00532591	0.0281015	ENSMUSG00000000811.15	Txnrd3	232223	thioredoxin reductase 3 [Source:MGI Symbol;Acc:MGI:2386711]	protein_coding	chr6	89620970-89652511	1
ENSMUSG00000000817.11	25.6445	-0.0418219	0.244729	0.747305	0.866533	25.6445	0.120593	0.233423	0.226196	0.437904	ENSMUSG00000000817.11	Fasl	14103	Fas ligand (TNF superfamily, member 6) [Source:MGI Symbol;Acc:MGI:99255]	protein_coding	chr1	161608258-161616064	-1
ENSMUSG00000000823.17	3242.43	-0.269326	0.0951408	0.00329235	0.0161897	3242.43	-0.130515	0.0916658	0.122693	0.293777	ENSMUSG00000000823.17	Zfp512b	269401	zinc finger protein 512B [Source:MGI Symbol;Acc:MGI:2685478]	protein_coding	chr2	181223896-181234596	-1
ENSMUSG00000000826.17	8360.25	0.209575	0.0878859	0.0141997	0.0528722	8360.25	0.0996683	0.0848355	0.203111	0.411102	ENSMUSG00000000826.17	Dnajc5	13002	DnaJ heat shock protein family (Hsp40) member C5 [Source:MGI Symbol;Acc:MGI:892995]	protein_coding	chr2	181162278-181196926	1
ENSMUSG00000000827.19	5321.1	0.082983	0.0696045	0.218886	0.409045	5321.1	0.15203	0.0696835	0.0207341	0.0801391	ENSMUSG00000000827.19	Tpd52l2	66314	tumor protein D52-like 2 [Source:MGI Symbol;Acc:MGI:1913564]	protein_coding	chr2	181138935-181159759	1
ENSMUSG00000000838.18	4256.28	0.0489889	0.10041	0.625745	0.787924	4256.28	0.00104491	0.0963078	0.992463	0.996692	ENSMUSG00000000838.18	Fmr1	14265	FMRP translational regulator 1 [Source:MGI Symbol;Acc:MGI:95564]	protein_coding	chrX	67722147-67761569	1
ENSMUSG00000000861.16	190.911	-0.155163	0.194749	0.293022	0.498161	190.911	-0.0637048	0.163744	0.571303	0.761468	ENSMUSG00000000861.16	Bcl11a	14025	B cell CLL/lymphoma 11A (zinc finger protein) [Source:MGI Symbol;Acc:MGI:106190]	protein_coding	chr11	24028056-24124123	1
ENSMUSG00000000869.13	29.4328	-0.1798	0.298642	0.210065	0.397902	29.4328	-0.0665149	0.2127	0.443877	0.659371	ENSMUSG00000000869.13	Il4	16189	interleukin 4 [Source:MGI Symbol;Acc:MGI:96556]	protein_coding	chr11	53493809-53509496	-1
ENSMUSG00000000876.12	1048.26	-0.348028	0.11577	0.00107014	0.00628163	1048.26	-0.139819	0.108348	0.139807	0.320825	ENSMUSG00000000876.12	Pxmp4	59038	peroxisomal membrane protein 4 [Source:MGI Symbol;Acc:MGI:1891701]	protein_coding	chr2	154427678-154445628	-1
ENSMUSG00000000881.13	1897.16	-0.236506	0.107191	0.0167891	0.0604534	1897.16	0.102389	0.101218	0.255642	0.472676	ENSMUSG00000000881.13	Dlg3	53310	discs large MAGUK scaffold protein 3 [Source:MGI Symbol;Acc:MGI:1888986]	protein_coding	chrX	99811328-99862016	1
ENSMUSG00000000884.18	276.184	0.231498	0.171346	0.0996062	0.235208	276.184	0.307714	0.184379	0.0239236	0.0892067	ENSMUSG00000000884.18	Gnb1l	13972	guanine nucleotide binding protein (G protein), beta polypeptide 1-like [Source:MGI Symbol;Acc:MGI:1338057]	protein_coding	chr16	18317463-18385429	1
ENSMUSG00000000889.9	5.57777	-0.135376	0.33016	0.028322	0.0908731	5.57777	-0.0254942	0.219904	0.525704	NA	ENSMUSG00000000889.9	Dbh	13166	dopamine beta hydroxylase [Source:MGI Symbol;Acc:MGI:94864]	protein_coding	chr2	27055245-27073212	1
ENSMUSG00000000901.18	484.445	-0.363328	0.159416	0.00783869	0.0330588	484.445	-0.300372	0.161714	0.0180314	0.0719548	ENSMUSG00000000901.18	Mmp11	17385	matrix metallopeptidase 11 [Source:MGI Symbol;Acc:MGI:97008]	protein_coding	chr10	75759056-75772330	-1
ENSMUSG00000000902.14	4283.55	0.00409191	0.0687187	0.951154	0.976139	4283.55	0.152546	0.0691063	0.0199934	0.0780074	ENSMUSG00000000902.14	Smarcb1	20587	SWI/SNF related, matrix associated, actin dependent regulator of chromatin, subfamily b, member 1 [Source:MGI Symbol;Acc:MGI:1328366]	protein_coding	chr10	75732603-75757451	-1
ENSMUSG00000000903.4	2.45262	-0.0512718	0.28913	0.306905	NA	2.45262	-0.0383089	0.224602	0.201833	NA	ENSMUSG00000000903.4	Vpreb3	22364	pre-B lymphocyte gene 3 [Source:MGI Symbol;Acc:MGI:98938]	protein_coding	chr10	75778891-75785491	1
ENSMUSG00000000915.16	1969.94	-0.791347	0.128579	9.59249e-11	2.9317e-09	1969.94	-0.657857	0.129369	3.6378e-08	1.14132e-06	ENSMUSG00000000915.16	Hip1r	29816	huntingtin interacting protein 1 related [Source:MGI Symbol;Acc:MGI:1352504]	protein_coding	chr5	124111691-124143621	1
ENSMUSG00000000916.16	965.917	0.303013	0.126049	0.00781765	0.0329961	965.917	0.476563	0.13187	4.66589e-05	0.000542081	ENSMUSG00000000916.16	Nsun5	100609	NOL1/NOP2/Sun domain family, member 5 [Source:MGI Symbol;Acc:MGI:2140844]	protein_coding	chr5	135398807-135405659	1
ENSMUSG00000000934.10	433.392	0.0821838	0.121872	0.449406	0.651907	433.392	0.216014	0.127948	0.0438404	0.140302	ENSMUSG00000000934.10	Top1mt	72960	DNA topoisomerase 1, mitochondrial [Source:MGI Symbol;Acc:MGI:1920210]	protein_coding	chr15	75528884-75550649	-1
ENSMUSG00000000938.12	605.038	-0.0161843	0.119862	0.881256	0.94169	605.038	0.025105	0.11366	0.800025	0.904867	ENSMUSG00000000938.12	Hoxa10	15395	homeobox A10 [Source:MGI Symbol;Acc:MGI:96171]	protein_coding	chr6	52208177-52217834	-1
ENSMUSG00000000942.11	60.0925	-0.0966902	0.202864	0.507511	0.698252	60.0925	0.0361455	0.173186	0.742635	0.873535	ENSMUSG00000000942.11	Hoxa4	15401	homeobox A4 [Source:MGI Symbol;Acc:MGI:96176]	protein_coding	chr6	52166651-52168733	-1
ENSMUSG00000000948.17	161.479	-0.177305	0.170109	0.201168	0.386305	161.479	-0.102871	0.153931	0.36679	0.589586	ENSMUSG00000000948.17	Gm38393	NA	predicted gene, 38393 [Source:MGI Symbol;Acc:MGI:5613898]	protein_coding	chr7	59623897-59654812	-1
ENSMUSG00000000957.12	12298.6	0.0904563	0.104443	0.352517	0.561654	12298.6	-0.0438816	0.0999171	0.679418	0.83543	ENSMUSG00000000957.12	Mmp14	17387	matrix metallopeptidase 14 (membrane-inserted) [Source:MGI Symbol;Acc:MGI:101900]	protein_coding	chr14	54669069-54682821	1
ENSMUSG00000000958.11	1635.47	0.231376	0.128944	0.0448684	0.129498	1635.47	0.18969	0.126694	0.0755632	0.209748	ENSMUSG00000000958.11	Slc7a7	20540	solute carrier family 7 (cationic amino acid transporter, y+ system), member 7 [Source:MGI Symbol;Acc:MGI:1337120]	protein_coding	chr14	54606899-54655237	-1
ENSMUSG00000000959.8	2074.54	-0.0136464	0.0660003	0.830032	0.913764	2074.54	-0.0691918	0.0655946	0.264141	0.482496	ENSMUSG00000000959.8	Oxa1l	69089	oxidase assembly 1-like [Source:MGI Symbol;Acc:MGI:1916339]	protein_coding	chr14	54598291-54607130	1
ENSMUSG00000000976.14	1882.95	0.00389662	0.0769236	0.960219	0.980904	1882.95	-0.0858412	0.0762711	0.231456	0.444264	ENSMUSG00000000976.14	Heatr6	217026	HEAT repeat containing 6 [Source:MGI Symbol;Acc:MGI:1919790]	protein_coding	chr11	83644522-83674580	1
ENSMUSG00000000982.6	1721.54	0.153034	0.32251	0.147341	0.312026	1721.54	0.0394666	0.217276	0.52212	0.723888	ENSMUSG00000000982.6	Ccl3	20302	chemokine (C-C motif) ligand 3 [Source:MGI Symbol;Acc:MGI:98260]	protein_coding	chr11	83538670-83540181	-1
ENSMUSG00000000983.14	71.3639	0.0922729	0.199623	0.529083	0.714635	71.3639	-0.082021	0.178938	0.469857	0.681498	ENSMUSG00000000983.14	Wfdc18	14038	WAP four-disulfide core domain 18 [Source:MGI Symbol;Acc:MGI:107506]	protein_coding	chr11	83599841-83602174	1
ENSMUSG00000001014.7	6.73315	0.0167263	0.269097	0.860321	0.929656	6.73315	-0.0620351	0.222905	0.343344	NA	ENSMUSG00000001014.7	Icam4	78369	intercellular adhesion molecule 4, Landsteiner-Wiener blood group [Source:MGI Symbol;Acc:MGI:1925619]	protein_coding	chr9	20940669-20941891	1
ENSMUSG00000001016.13	4543.17	0.263118	0.0853872	0.00121406	0.00698213	4543.17	0.354687	0.0868837	1.22001e-05	0.000174638	ENSMUSG00000001016.13	Ilf2	67781	interleukin enhancer binding factor 2 [Source:MGI Symbol;Acc:MGI:1915031]	protein_coding	chr3	90383433-90395686	1
ENSMUSG00000001017.16	8357.66	0.0460373	0.0655096	0.481421	0.677494	8357.66	0.175374	0.0660337	0.00575025	0.0298496	ENSMUSG00000001017.16	Chtop	66511	chromatin target of PRMT1 [Source:MGI Symbol;Acc:MGI:1913761]	protein_coding	chr3	90406263-90416805	-1
ENSMUSG00000001018.16	3361.92	-0.162569	0.0668259	0.0122012	0.0468276	3361.92	-0.0480344	0.0651604	0.438877	0.655098	ENSMUSG00000001018.16	Snapin	20615	SNAP-associated protein [Source:MGI Symbol;Acc:MGI:1333745]	protein_coding	chr3	90395333-90398340	-1
ENSMUSG00000001020.9	18135.3	-0.0633102	0.129408	0.568002	0.745186	18135.3	-0.265423	0.140872	0.0199774	0.0779759	ENSMUSG00000001020.9	S100a4	20198	S100 calcium binding protein A4 [Source:MGI Symbol;Acc:MGI:1330282]	protein_coding	chr3	90511078-90513352	1
ENSMUSG00000001021.14	26.4905	0.0497195	0.255045	0.680593	0.827087	26.4905	-0.0887553	0.225378	0.292811	0.515387	ENSMUSG00000001021.14	S100a3	20197	S100 calcium binding protein A3 [Source:MGI Symbol;Acc:MGI:1338849]	protein_coding	chr3	90491966-90510009	1
ENSMUSG00000001023.11	1.74654	0.0544899	0.288781	0.32529	NA	1.74654	-0.0256703	0.220714	0.475055	NA	ENSMUSG00000001023.11	S100a5	20199	S100 calcium binding protein A5 [Source:MGI Symbol;Acc:MGI:1338915]	protein_coding	chr3	90515830-90519087	1
ENSMUSG00000001025.9	49924.8	-0.0608351	0.102969	0.525217	0.711866	49924.8	-0.0530545	0.0991917	0.548278	0.745222	ENSMUSG00000001025.9	S100a6	20200	S100 calcium binding protein A6 (calcyclin) [Source:MGI Symbol;Acc:MGI:1339467]	protein_coding	chr3	90520189-90531488	1
ENSMUSG00000001027.8	151.081	-0.0381695	0.288439	NA	NA	151.081	0.00758384	0.220326	NA	NA	ENSMUSG00000001027.8	Scn4a	110880	sodium channel, voltage-gated, type IV, alpha [Source:MGI Symbol;Acc:MGI:98250]	protein_coding	chr11	106209418-106244114	-1
ENSMUSG00000001029.16	668.101	0.132919	0.136384	0.268858	0.469022	668.101	0.0176595	0.124033	0.885819	0.947973	ENSMUSG00000001029.16	Icam2	15896	intercellular adhesion molecule 2 [Source:MGI Symbol;Acc:MGI:96394]	protein_coding	chr11	106268482-106278901	-1
ENSMUSG00000001034.18	2212.48	0.0723284	0.0870968	0.383838	0.59276	2212.48	-0.095354	0.085825	0.221801	0.433169	ENSMUSG00000001034.18	Mapk7	23939	mitogen-activated protein kinase 7 [Source:MGI Symbol;Acc:MGI:1346347]	protein_coding	chr11	61379638-61385232	-1
ENSMUSG00000001036.18	4622.92	-0.461408	0.0783776	9.84272e-10	2.50501e-08	4622.92	-0.320115	0.0782988	1.33049e-05	0.00018868	ENSMUSG00000001036.18	Epn2	13855	epsin 2 [Source:MGI Symbol;Acc:MGI:1333766]	protein_coding	chr11	61408075-61470513	-1
ENSMUSG00000001039.13	354.623	0.0851793	0.115502	0.420166	0.626063	354.623	-0.0163802	0.109198	0.875404	0.943924	ENSMUSG00000001039.13	B9d1	27078	B9 protein domain 1 [Source:MGI Symbol;Acc:MGI:1351471]	protein_coding	chr11	61395970-61403757	1
ENSMUSG00000001052.16	5388.11	-0.0142034	0.0672952	0.823894	0.910071	5388.11	0.0859019	0.0667055	0.177395	0.374922	ENSMUSG00000001052.16	Sec24b	99683	Sec24 related gene family, member B (S. cerevisiae) [Source:MGI Symbol;Acc:MGI:2139764]	protein_coding	chr3	129776408-129855202	-1
ENSMUSG00000001053.16	589.116	0.261682	0.119573	0.0160855	0.0585032	589.116	0.189658	0.117757	0.0601906	0.177347	ENSMUSG00000001053.16	N4bp3	212706	NEDD4 binding protein 3 [Source:MGI Symbol;Acc:MGI:2442218]	protein_coding	chr11	51533890-51541669	-1
ENSMUSG00000001054.10	1643.64	0.0300868	0.0696629	0.656725	0.809824	1643.64	0.125185	0.0696159	0.055489	0.166897	ENSMUSG00000001054.10	Rmnd5b	66089	required for meiotic nuclear division 5 homolog B [Source:MGI Symbol;Acc:MGI:1913339]	protein_coding	chr11	51514498-51526723	-1
ENSMUSG00000001056.4	2843.83	0.589469	0.163	5.17371e-05	0.000454664	2843.83	0.53453	0.165683	0.000155243	0.00152448	ENSMUSG00000001056.4	Nhp2	52530	NHP2 ribonucleoprotein [Source:MGI Symbol;Acc:MGI:1098547]	protein_coding	chr11	51510562-51514541	1
ENSMUSG00000001062.19	1937.63	-0.142202	0.0962854	0.115801	0.262229	1937.63	-0.141208	0.095077	0.0991748	0.252978	ENSMUSG00000001062.19	Vps9d1	72325	VPS9 domain containing 1 [Source:MGI Symbol;Acc:MGI:1914143]	protein_coding	chr8	123969095-123981087	-1
ENSMUSG00000001065.16	3996.56	-0.680427	0.118626	1.94959e-09	4.67681e-08	3996.56	-0.185887	0.112031	0.0567027	0.169671	ENSMUSG00000001065.16	Zfp276	57247	zinc finger protein (C2H2 type) 276 [Source:MGI Symbol;Acc:MGI:1888495]	protein_coding	chr8	123980934-123996484	1
ENSMUSG00000001082.13	1977.9	0.00492403	0.100941	0.967128	0.983941	1977.9	-0.0683389	0.0984099	0.436611	0.653576	ENSMUSG00000001082.13	Mfsd10	68294	major facilitator superfamily domain containing 10 [Source:MGI Symbol;Acc:MGI:1915544]	protein_coding	chr5	34790986-34794556	-1
ENSMUSG00000001089.15	5058.83	0.0237636	0.0812292	0.745237	0.865551	5058.83	0.139081	0.0814963	0.065889	0.189842	ENSMUSG00000001089.15	Luzp1	269593	leucine zipper protein 1 [Source:MGI Symbol;Acc:MGI:107629]	protein_coding	chr4	136197072-136282091	1
ENSMUSG00000001095.6	3.45526	-0.0108007	0.274941	0.889146	NA	3.45526	-0.0269379	0.218661	0.564773	NA	ENSMUSG00000001095.6	Slc13a2	20500	solute carrier family 13 (sodium-dependent dicarboxylate transporter), member 2 [Source:MGI Symbol;Acc:MGI:1276558]	protein_coding	chr11	78287913-78313043	-1
ENSMUSG00000001098.16	12792.4	-0.0815159	0.0571149	0.144733	0.308188	12792.4	0.125949	0.0569794	0.0225719	0.0853103	ENSMUSG00000001098.16	Kctd10	330171	potassium channel tetramerisation domain containing 10 [Source:MGI Symbol;Acc:MGI:2141207]	protein_coding	chr5	114501628-114518569	-1
ENSMUSG00000001100.11	3093.11	0.0533782	0.0581724	0.34816	0.55701	3093.11	0.0171933	0.0575551	0.760074	0.884222	ENSMUSG00000001100.11	Poldip2	67811	polymerase (DNA-directed), delta interacting protein 2 [Source:MGI Symbol;Acc:MGI:1915061]	protein_coding	chr11	78403019-78413562	1
ENSMUSG00000001103.8	3.61165	-0.0312509	0.279072	0.667036	NA	3.61165	-0.0110459	0.217161	0.805076	NA	ENSMUSG00000001103.8	Sebox	18292	SEBOX homeobox [Source:MGI Symbol;Acc:MGI:108012]	protein_coding	chr11	78394273-78395907	1
ENSMUSG00000001105.16	2364.19	0.0542451	0.0884044	0.507239	0.698173	2364.19	0.180778	0.0897389	0.0273571	0.098722	ENSMUSG00000001105.16	Ift20	55978	intraflagellar transport 20 [Source:MGI Symbol;Acc:MGI:1915585]	protein_coding	chr11	78427187-78432563	1
ENSMUSG00000001119.8	25041.5	-0.940068	0.128371	2.44131e-14	1.39798e-12	25041.5	-0.416253	0.129157	0.000243323	0.00222292	ENSMUSG00000001119.8	Col6a1	12833	collagen, type VI, alpha 1 [Source:MGI Symbol;Acc:MGI:88459]	protein_coding	chr10	76544626-76562002	-1
ENSMUSG00000001120.16	750.547	0.132316	0.119984	0.2239	0.415392	750.547	0.365464	0.129639	0.00113895	0.0081518	ENSMUSG00000001120.16	Pcbp3	59093	poly(rC) binding protein 3 [Source:MGI Symbol;Acc:MGI:1890470]	protein_coding	chr10	76597691-76797721	-1
ENSMUSG00000001123.16	11268.8	0.00956401	0.139635	0.945101	0.973274	11268.8	-0.056239	0.131724	0.576033	0.764478	ENSMUSG00000001123.16	Lgals9	16859	lectin, galactose binding, soluble 9 [Source:MGI Symbol;Acc:MGI:109496]	protein_coding	chr11	78853800-78875772	-1
ENSMUSG00000001127.13	5430.65	-0.279253	0.0808383	0.000320683	0.00224194	5430.65	-0.0232961	0.0767095	0.717519	0.858966	ENSMUSG00000001127.13	Araf	11836	Araf proto-oncogene, serine/threonine kinase [Source:MGI Symbol;Acc:MGI:88065]	protein_coding	chrX	20664053-20726758	1
ENSMUSG00000001128.8	11544.5	0.38829	0.131641	0.00110273	0.0064357	11544.5	0.170399	0.123049	0.0966511	0.248752	ENSMUSG00000001128.8	Cfp	18636	complement factor properdin [Source:MGI Symbol;Acc:MGI:97545]	protein_coding	chrX	20791693-20797794	-1
ENSMUSG00000001131.12	21408.8	0.694726	0.151077	6.0642e-07	8.78176e-06	21408.8	0.825821	0.151868	4.372e-09	1.74501e-07	ENSMUSG00000001131.12	Timp1	21857	tissue inhibitor of metalloproteinase 1 [Source:MGI Symbol;Acc:MGI:98752]	protein_coding	chrX	20736405-20740974	1
ENSMUSG00000001134.10	704.996	0.227738	0.10614	0.0206749	0.0711428	704.996	0.241605	0.107148	0.010733	0.0481491	ENSMUSG00000001134.10	Uxt	22294	ubiquitously expressed prefoldin like chaperone [Source:MGI Symbol;Acc:MGI:1277988]	protein_coding	chrX	20807961-20828256	-1
ENSMUSG00000001138.14	2189.83	-0.506583	0.10788	6.22041e-07	8.97609e-06	2189.83	-0.26195	0.105861	0.00507947	0.0270742	ENSMUSG00000001138.14	Cnnm3	94218	cyclin M3 [Source:MGI Symbol;Acc:MGI:2151055]	protein_coding	chr1	36550948-36567318	1
ENSMUSG00000001143.14	2086.55	-0.16992	0.0679818	0.00989078	0.0395966	2086.55	-0.0863775	0.0664972	0.172439	0.367281	ENSMUSG00000001143.14	Lman2l	214895	lectin, mannose-binding 2-like [Source:MGI Symbol;Acc:MGI:2443010]	protein_coding	chr1	36458952-36484352	-1
ENSMUSG00000001150.8	3198.37	-0.281387	0.165563	0.0423997	0.1241	3198.37	0.214556	0.161016	0.0792828	0.21673	ENSMUSG00000001150.8	Mcm3ap	54387	minichromosome maintenance complex component 3 associated protein [Source:MGI Symbol;Acc:MGI:1930089]	protein_coding	chr10	76304761-76351691	1
ENSMUSG00000001151.11	2604.82	-0.34087	0.132479	0.00408666	0.0193367	2604.82	-0.267238	0.131904	0.0155235	0.0645086	ENSMUSG00000001151.11	Pcnt	18541	pericentrin (kendrin) [Source:MGI Symbol;Acc:MGI:102722]	protein_coding	chr10	76187097-76278620	-1
ENSMUSG00000001156.10	8403.08	0.130196	0.185252	0.371584	0.580485	8403.08	-0.140381	0.178358	0.243444	0.457645	ENSMUSG00000001156.10	Mxd1	17119	MAX dimerization protein 1 [Source:MGI Symbol;Acc:MGI:96908]	protein_coding	chr6	86624024-86646143	-1
ENSMUSG00000001157.14	1107.92	-0.171896	0.0654114	0.00682034	0.0295719	1107.92	-0.0979195	0.0645026	0.109997	0.271286	ENSMUSG00000001157.14	Gmcl1	23885	germ cell-less, spermatogenesis associated 1 [Source:MGI Symbol;Acc:MGI:1345156]	protein_coding	chr6	86668750-86710365	-1
ENSMUSG00000001158.14	1468.26	-0.157237	0.0872119	0.0567253	0.155376	1468.26	-0.0132106	0.0833643	0.856764	0.934356	ENSMUSG00000001158.14	Snrnp27	66618	small nuclear ribonucleoprotein 27 (U4/U6.U5) [Source:MGI Symbol;Acc:MGI:1913868]	protein_coding	chr6	86652133-86661504	-1
ENSMUSG00000001166.18	228.062	-0.0340412	0.148188	0.793331	0.893234	228.062	-0.442388	0.180052	0.00211944	0.0134915	ENSMUSG00000001166.18	Oas1c	114643	2'-5' oligoadenylate synthetase 1C [Source:MGI Symbol;Acc:MGI:2149633]	protein_coding	chr5	120938259-120950579	-1
ENSMUSG00000001173.16	3279.24	0.0658367	0.112461	0.524901	0.711831	3279.24	-0.0357968	0.10697	0.705572	0.852552	ENSMUSG00000001173.16	Ocrl	320634	OCRL, inositol polyphosphate-5-phosphatase [Source:MGI Symbol;Acc:MGI:109589]	protein_coding	chrX	47001264-47054745	1
ENSMUSG00000001175.17	40192.9	0.343648	0.129545	0.00325083	0.0160188	40192.9	0.285983	0.129867	0.0122378	0.0534345	ENSMUSG00000001175.17	Calm1	12313	calmodulin 1 [Source:MGI Symbol;Acc:MGI:88251]	protein_coding	chr12	100165694-100176073	1
ENSMUSG00000001211.16	10299.2	-0.338617	0.0710581	6.71711e-07	9.60966e-06	10299.2	-0.0206873	0.0678593	0.744024	0.874003	ENSMUSG00000001211.16	Agpat3	28169	1-acylglycerol-3-phosphate O-acyltransferase 3 [Source:MGI Symbol;Acc:MGI:1336186]	protein_coding	chr10	78105012-78188323	-1
ENSMUSG00000001225.13	2.84652	0.0118378	0.280892	0.835528	NA	2.84652	0.0109859	0.218781	0.763991	NA	ENSMUSG00000001225.13	Slc26a3	13487	solute carrier family 26, member 3 [Source:MGI Symbol;Acc:MGI:107181]	protein_coding	chr12	31440870-31523916	1
ENSMUSG00000001227.13	2077.86	0.197248	0.142131	0.108252	0.250026	2077.86	0.00686182	0.125357	0.943853	0.975165	ENSMUSG00000001227.13	Sema6b	20359	sema domain, transmembrane domain (TM), and cytoplasmic domain, (semaphorin) 6B [Source:MGI Symbol;Acc:MGI:1202889]	protein_coding	chr17	56430085-56447343	-1
ENSMUSG00000001228.15	2456.13	-0.140149	0.132434	0.227999	0.420432	2456.13	-0.410578	0.146834	0.000970338	0.0071465	ENSMUSG00000001228.15	Uhrf1	18140	ubiquitin-like, containing PHD and RING finger domains, 1 [Source:MGI Symbol;Acc:MGI:1338889]	protein_coding	chr17	56610321-56630486	1
ENSMUSG00000001229.10	4387.13	0.0577128	0.08156	0.461027	0.661422	4387.13	0.196262	0.0831196	0.01087	0.0485875	ENSMUSG00000001229.10	Dpp9	224897	dipeptidylpeptidase 9 [Source:MGI Symbol;Acc:MGI:2443967]	protein_coding	chr17	56493807-56525905	-1
ENSMUSG00000001240.14	1608.55	-0.717923	0.144215	8.33197e-08	1.47537e-06	1608.55	-0.474603	0.14565	0.000165542	0.00160886	ENSMUSG00000001240.14	Ramp2	54409	receptor (calcitonin) activity modifying protein 2 [Source:MGI Symbol;Acc:MGI:1859650]	protein_coding	chr11	101136854-101150372	1
ENSMUSG00000001247.17	909.083	0.220629	0.195562	0.144315	0.307508	909.083	-0.151482	0.178534	0.212539	0.422708	ENSMUSG00000001247.17	Lsr	54135	lipolysis stimulated lipoprotein receptor [Source:MGI Symbol;Acc:MGI:1927471]	protein_coding	chr7	30657195-30672889	-1
ENSMUSG00000001248.16	6808.15	0.174814	0.116439	0.099942	0.235754	6808.15	0.299917	0.122048	0.00452712	0.024615	ENSMUSG00000001248.16	Gramd1a	52857	GRAM domain containing 1A [Source:MGI Symbol;Acc:MGI:105490]	protein_coding	chr7	30829552-30855321	-1
ENSMUSG00000001249.15	73.4103	-0.104182	0.198168	0.475134	0.67277	73.4103	-0.00919819	0.168231	0.935595	0.971634	ENSMUSG00000001249.15	Hpn	15451	hepsin [Source:MGI Symbol;Acc:MGI:1196620]	protein_coding	chr7	30798150-30814715	-1
ENSMUSG00000001260.11	0.992725	0.0345558	0.288514	0.272975	NA	0.992725	0.0203961	0.222487	0.289187	NA	ENSMUSG00000001260.11	Gabrg1	14405	gamma-aminobutyric acid (GABA) A receptor, subunit gamma 1 [Source:MGI Symbol;Acc:MGI:103156]	protein_coding	chr5	70908390-70999960	-1
ENSMUSG00000001270.10	5668.27	-1.01947	0.0961651	2.45714e-27	1.09046e-24	5668.27	-0.591213	0.0965581	1.13895e-10	6.69077e-09	ENSMUSG00000001270.10	Ckb	12709	creatine kinase, brain [Source:MGI Symbol;Acc:MGI:88407]	protein_coding	chr12	111635795-111638772	-1
ENSMUSG00000001280.14	7949.98	-0.0100571	0.0778758	0.892363	0.946971	7949.98	0.020203	0.0760732	0.790843	0.900284	ENSMUSG00000001280.14	Sp1	20683	trans-acting transcription factor 1 [Source:MGI Symbol;Acc:MGI:98372]	protein_coding	chr15	102314578-102344839	1
ENSMUSG00000001281.11	3773.42	0.076305	0.13552	0.523793	0.711007	3773.42	-0.0964389	0.130261	0.361743	0.584797	ENSMUSG00000001281.11	Itgb7	16421	integrin beta 7 [Source:MGI Symbol;Acc:MGI:96616]	protein_coding	chr15	102124430-102140379	-1
ENSMUSG00000001285.13	1688.75	-0.00272298	0.078777	0.975452	0.988918	1688.75	-0.00398412	0.0771413	0.95165	0.978539	ENSMUSG00000001285.13	Myg1	60315	melanocyte proliferating gene 1 [Source:MGI Symbol;Acc:MGI:1929864]	protein_coding	chr15	102240144-102246574	1
ENSMUSG00000001288.16	5367.23	-0.508922	0.0587199	1.09621e-18	1.36641e-16	5367.23	-0.331316	0.0586634	5.21732e-09	2.04935e-07	ENSMUSG00000001288.16	Rarg	19411	retinoic acid receptor, gamma [Source:MGI Symbol;Acc:MGI:97858]	protein_coding	chr15	102143373-102165952	-1
ENSMUSG00000001289.13	7525.85	0.0238855	0.11018	0.815585	0.905252	7525.85	0.122145	0.109628	0.188902	0.390937	ENSMUSG00000001289.13	Pfdn5	56612	prefoldin 5 [Source:MGI Symbol;Acc:MGI:1928753]	protein_coding	chr15	102234551-102240308	1
ENSMUSG00000001300.17	1677.57	0.319206	0.109529	0.00168952	0.00922349	1677.57	0.647762	0.112654	9.87914e-10	4.64554e-08	ENSMUSG00000001300.17	Efnb2	13642	ephrin B2 [Source:MGI Symbol;Acc:MGI:105097]	protein_coding	chr8	8667434-8711242	-1
ENSMUSG00000001305.6	1410.48	0.572347	0.160298	6.39891e-05	0.000549331	1410.48	0.878515	0.161488	3.9199e-09	1.60005e-07	ENSMUSG00000001305.6	Rrp15	67223	ribosomal RNA processing 15 homolog [Source:MGI Symbol;Acc:MGI:1914473]	protein_coding	chr1	186453175-186481555	-1
ENSMUSG00000001313.13	542.544	-0.352924	0.145164	0.00558754	0.0250159	542.544	-0.155899	0.133507	0.151576	0.336864	ENSMUSG00000001313.13	Rnd2	11858	Rho family GTPase 2 [Source:MGI Symbol;Acc:MGI:1338755]	protein_coding	chr11	101355825-101362679	1
ENSMUSG00000001323.18	1813.55	-0.537304	0.115209	6.62568e-07	9.498e-06	1813.55	-0.172659	0.108139	0.0681114	0.194434	ENSMUSG00000001323.18	Srr	27364	serine racemase [Source:MGI Symbol;Acc:MGI:1351636]	protein_coding	chr11	74797185-74816774	-1
ENSMUSG00000001333.10	83.253	-0.195689	0.334013	0.140746	0.301931	83.253	-0.105694	0.240389	0.180326	0.379415	ENSMUSG00000001333.10	Sync	68828	syncoilin [Source:MGI Symbol;Acc:MGI:1916078]	protein_coding	chr4	129181410-129202352	1
ENSMUSG00000001334.10	159.702	-1.64519	0.218913	3.64629e-15	2.45026e-13	159.702	-1.29453	0.207322	2.6713e-11	1.82358e-09	ENSMUSG00000001334.10	Fndc5	384061	fibronectin type III domain containing 5 [Source:MGI Symbol;Acc:MGI:1917614]	protein_coding	chr4	129030792-129038386	1
ENSMUSG00000001348.16	1247.94	0.486106	0.239309	0.00812353	0.0339775	1247.94	-0.175378	0.194463	0.161211	0.350597	ENSMUSG00000001348.16	Acp5	11433	acid phosphatase 5, tartrate resistant [Source:MGI Symbol;Acc:MGI:87883]	protein_coding	chr9	22038023-22047007	-1
ENSMUSG00000001349.6	141.866	0.0464932	0.246956	0.722575	0.85309	141.866	-0.00736521	0.199578	0.930232	0.968997	ENSMUSG00000001349.6	Cnn1	12797	calponin 1 [Source:MGI Symbol;Acc:MGI:104979]	protein_coding	chr9	22010512-22020926	1
ENSMUSG00000001366.15	1563.57	-0.11564	0.0763081	0.115145	0.261409	1563.57	0.0544335	0.0746769	0.439023	0.655159	ENSMUSG00000001366.15	Fbxo9	71538	f-box protein 9 [Source:MGI Symbol;Acc:MGI:1918788]	protein_coding	chr9	77988781-78016347	-1
ENSMUSG00000001376.18	2596.95	0.178798	0.101457	0.0591385	0.160072	2596.95	0.0440058	0.0955888	0.6105	0.787776	ENSMUSG00000001376.18	Vps50	73288	VPS50 EARP/GARPII complex subunit [Source:MGI Symbol;Acc:MGI:1920538]	protein_coding	chr6	3498382-3603531	1
ENSMUSG00000001380.8	4961.4	0.392698	0.094037	1.07566e-05	0.000114569	4961.4	0.440076	0.0951935	7.39385e-07	1.52953e-05	ENSMUSG00000001380.8	Hars	15115	histidyl-tRNA synthetase [Source:MGI Symbol;Acc:MGI:108087]	protein_coding	chr18	36899581-36916258	-1
ENSMUSG00000001383.10	4548.61	0.124682	0.0704225	0.068074	0.177393	4548.61	0.108663	0.06949	0.0990024	0.252636	ENSMUSG00000001383.10	Zmat2	66492	zinc finger, matrin type 2 [Source:MGI Symbol;Acc:MGI:1913742]	protein_coding	chr18	36926929-36932719	1
ENSMUSG00000001403.14	328.17	0.671521	0.320471	0.00367905	0.017699	328.17	-0.152608	0.216079	0.20682	0.415277	ENSMUSG00000001403.14	Ube2c	68612	ubiquitin-conjugating enzyme E2C [Source:MGI Symbol;Acc:MGI:1915862]	protein_coding	chr2	164611818-164620742	1
ENSMUSG00000001415.11	5539.15	0.0157414	0.0819	0.851998	0.925652	5539.15	-0.0241447	0.0798958	0.745009	0.87453	ENSMUSG00000001415.11	Smg5	229512	Smg-5 homolog, nonsense mediated mRNA decay factor (C. elegans) [Source:MGI Symbol;Acc:MGI:2447364]	protein_coding	chr3	88243567-88269645	1
ENSMUSG00000001416.14	14665.3	0.350874	0.109706	0.000540716	0.00353757	14665.3	0.468877	0.111994	5.16357e-06	8.2638e-05	ENSMUSG00000001416.14	Cct3	12462	chaperonin containing Tcp1, subunit 3 (gamma) [Source:MGI Symbol;Acc:MGI:104708]	protein_coding	chr3	88204423-88229074	1
ENSMUSG00000001418.14	5484.81	0.102159	0.12099	0.355662	0.564893	5484.81	-0.0985359	0.116674	0.318808	0.54265	ENSMUSG00000001418.14	Glmp	56700	glycosylated lysosomal membrane protein [Source:MGI Symbol;Acc:MGI:1913318]	protein_coding	chr3	88232330-88238620	1
ENSMUSG00000001419.18	5760.04	-0.0145259	0.091597	0.892554	0.947013	5760.04	0.072273	0.0897108	0.380827	0.603621	ENSMUSG00000001419.18	Mef2d	17261	myocyte enhancer factor 2D [Source:MGI Symbol;Acc:MGI:99533]	protein_coding	chr3	88049679-88079393	1
ENSMUSG00000001420.14	49.0102	-0.168811	0.215811	0.270231	0.470761	49.0102	-0.270687	0.248879	0.0626283	0.182814	ENSMUSG00000001420.14	Tmem79	71913	transmembrane protein 79 [Source:MGI Symbol;Acc:MGI:1919163]	protein_coding	chr3	88235962-88243455	-1
ENSMUSG00000001424.15	9920.72	0.092414	0.0820261	0.242189	0.438029	9920.72	0.1334	0.081621	0.0759972	0.210628	ENSMUSG00000001424.15	Snd1	56463	staphylococcal nuclease and tudor domain containing 1 [Source:MGI Symbol;Acc:MGI:1929266]	protein_coding	chr6	28475138-28935161	1
ENSMUSG00000001435.16	14634.5	0.15461	0.109533	0.115011	0.261173	14634.5	0.236856	0.112385	0.014613	0.0615912	ENSMUSG00000001435.16	Col18a1	12822	collagen, type XVIII, alpha 1 [Source:MGI Symbol;Acc:MGI:88451]	protein_coding	chr10	76888012-77002382	-1
ENSMUSG00000001436.16	901.408	0.235946	0.124103	0.0354045	0.108158	901.408	0.50301	0.13246	2.12603e-05	0.000279848	ENSMUSG00000001436.16	Slc19a1	20509	solute carrier family 19 (folate transporter), member 1 [Source:MGI Symbol;Acc:MGI:103182]	protein_coding	chr10	76868075-76896836	1
ENSMUSG00000001440.6	26275.8	0.332049	0.0790763	1.4227e-05	0.000147046	26275.8	0.354363	0.0797078	2.3898e-06	4.2738e-05	ENSMUSG00000001440.6	Kpnb1	16211	karyopherin (importin) beta 1 [Source:MGI Symbol;Acc:MGI:107532]	protein_coding	chr11	97050540-97078707	-1
ENSMUSG00000001441.14	7114.5	-0.0585366	0.05806	0.302661	0.508723	7114.5	-0.0919955	0.0576657	0.0971651	0.249491	ENSMUSG00000001441.14	Npepps	19155	aminopeptidase puromycin sensitive [Source:MGI Symbol;Acc:MGI:1101358]	protein_coding	chr11	97096668-97171464	-1
ENSMUSG00000001444.3	33.8315	-0.228998	0.284517	0.161693	0.33279	33.8315	0.142094	0.228172	0.213744	0.42389	ENSMUSG00000001444.3	Tbx21	57765	T-box 21 [Source:MGI Symbol;Acc:MGI:1888984]	protein_coding	chr11	96988897-97006157	-1
ENSMUSG00000001445.11	2299.68	0.150576	0.0759277	0.0394739	0.117748	2299.68	0.193831	0.0762355	0.00669672	0.0335015	ENSMUSG00000001445.11	Mrpl10	107732	mitochondrial ribosomal protein L10 [Source:MGI Symbol;Acc:MGI:1333801]	protein_coding	chr11	96932386-96940039	1
ENSMUSG00000001467.6	7884.47	-0.51545	0.123793	7.15781e-06	8.04892e-05	7884.47	-0.339204	0.123609	0.00183839	0.0120207	ENSMUSG00000001467.6	Cyp51	13121	cytochrome P450, family 51 [Source:MGI Symbol;Acc:MGI:106040]	protein_coding	chr5	4131145-4154746	-1
ENSMUSG00000001472.18	19914.9	-0.0903636	0.0596736	0.120212	0.269157	19914.9	0.00245284	0.0586758	0.971269	0.987445	ENSMUSG00000001472.18	Tcf25	66855	transcription factor 25 (basic helix-loop-helix) [Source:MGI Symbol;Acc:MGI:1914105]	protein_coding	chr8	124100492-124130574	1
ENSMUSG00000001473.8	11155	0.544713	0.113961	3.33994e-07	5.11852e-06	11155	0.369072	0.114109	0.000290006	0.00258266	ENSMUSG00000001473.8	Tubb6	67951	tubulin, beta 6 class V [Source:MGI Symbol;Acc:MGI:1915201]	protein_coding	chr18	67523787-67535819	1
ENSMUSG00000001482.16	2583.58	0.0027317	0.0714589	0.97113	0.986552	2583.58	-0.0614801	0.0704794	0.357041	0.580133	ENSMUSG00000001482.16	Def8	23854	differentially expressed in FDCP 8 [Source:MGI Symbol;Acc:MGI:1346331]	protein_coding	chr8	124150266-124190009	1
ENSMUSG00000001493.10	453.929	-0.427605	0.172078	0.00357627	0.0173101	453.929	0.133866	0.145771	0.238363	0.452042	ENSMUSG00000001493.10	Meox1	17285	mesenchyme homeobox 1 [Source:MGI Symbol;Acc:MGI:103220]	protein_coding	chr11	101768336-101785200	-1
ENSMUSG00000001496.16	7.32163	0.0615234	0.279227	0.501074	0.693464	7.32163	-0.105399	0.250371	0.0789343	0.216226	ENSMUSG00000001496.16	Nkx2-1	21869	NK2 homeobox 1 [Source:MGI Symbol;Acc:MGI:108067]	protein_coding	chr12	56578743-56583693	-1
ENSMUSG00000001497.19	432.925	-0.0631476	0.14418	0.610914	0.777494	432.925	0.250283	0.158408	0.0425572	0.137507	ENSMUSG00000001497.19	Pax9	18511	paired box 9 [Source:MGI Symbol;Acc:MGI:97493]	protein_coding	chr12	56738552-56759607	1
ENSMUSG00000001504.11	5.71128	0.0616082	0.2868	0.382444	0.591249	5.71128	0.0168671	0.217849	0.697343	NA	ENSMUSG00000001504.11	Irx2	16372	Iroquois homeobox 2 [Source:MGI Symbol;Acc:MGI:1197526]	protein_coding	chr13	72776939-72782317	1
ENSMUSG00000001506.11	129259	-0.804083	0.130631	8.58521e-11	2.6488e-09	129259	-0.434426	0.131448	0.000169373	0.00164044	ENSMUSG00000001506.11	Col1a1	12842	collagen, type I, alpha 1 [Source:MGI Symbol;Acc:MGI:88467]	protein_coding	chr11	94827050-94843868	1
ENSMUSG00000001507.17	1766.38	-0.47299	0.118032	1.50434e-05	0.000154359	1766.38	-0.17798	0.111548	0.0646559	0.187232	ENSMUSG00000001507.17	Itga3	16400	integrin alpha 3 [Source:MGI Symbol;Acc:MGI:96602]	protein_coding	chr11	94935300-94967627	-1
ENSMUSG00000001508.16	41.1504	-0.0397662	0.288158	NA	NA	41.1504	0.000334452	0.219891	NA	NA	ENSMUSG00000001508.16	Sgca	20391	sarcoglycan, alpha (dystrophin-associated glycoprotein) [Source:MGI Symbol;Acc:MGI:894698]	protein_coding	chr11	94853617-94867153	-1
ENSMUSG00000001510.9	1.49808	0.0244553	0.286304	0.489514	NA	1.49808	-0.0144166	0.221501	0.475169	NA	ENSMUSG00000001510.9	Dlx3	13393	distal-less homeobox 3 [Source:MGI Symbol;Acc:MGI:94903]	protein_coding	chr11	95010945-95016122	1
ENSMUSG00000001517.15	813.687	0.0452894	0.164405	0.741475	0.863487	813.687	-0.328754	0.201163	0.0212385	0.0815157	ENSMUSG00000001517.15	Foxm1	14235	forkhead box M1 [Source:MGI Symbol;Acc:MGI:1347487]	protein_coding	chr6	128339930-128353109	1
ENSMUSG00000001518.13	866.575	0.109879	0.108799	0.274762	0.476664	866.575	0.131038	0.107697	0.164814	0.356125	ENSMUSG00000001518.13	Itfg2	101142	integrin alpha FG-GAP repeat containing 2 [Source:MGI Symbol;Acc:MGI:1915450]	protein_coding	chr6	128386407-128401894	-1
ENSMUSG00000001520.13	627.466	-2.02844	0.175532	4.41009e-32	3.35513e-29	627.466	-0.967142	0.17591	2.61412e-09	1.12017e-07	ENSMUSG00000001520.13	Nrip2	60345	nuclear receptor interacting protein 2 [Source:MGI Symbol;Acc:MGI:1891884]	protein_coding	chr6	128376259-128393390	1
ENSMUSG00000001521.13	2164.3	-0.0932256	0.0716063	0.178126	0.355449	2164.3	0.137737	0.0715605	0.0418045	0.135873	ENSMUSG00000001521.13	Tulp3	22158	tubby-like protein 3 [Source:MGI Symbol;Acc:MGI:1329045]	protein_coding	chr6	128298124-128332814	-1
ENSMUSG00000001524.15	968.598	0.194808	0.0879205	0.0195298	0.0681184	968.598	0.169526	0.087622	0.0351255	0.119133	ENSMUSG00000001524.15	Gtf2h4	14885	general transcription factor II H, polypeptide 4 [Source:MGI Symbol;Acc:MGI:1338799]	protein_coding	chr17	35978622-35984631	-1
ENSMUSG00000001525.11	44755.3	0.116131	0.0617922	0.0606182	0.162918	44755.3	0.0939032	0.061044	0.114596	0.279666	ENSMUSG00000001525.11	Tubb5	22154	tubulin, beta 5 class I [Source:MGI Symbol;Acc:MGI:107812]	protein_coding	chr17	36144813-36149198	-1
ENSMUSG00000001542.8	2106.07	0.129615	0.130246	0.266322	0.466162	2106.07	0.0233686	0.119662	0.823415	0.918426	ENSMUSG00000001542.8	Ell2	192657	elongation factor for RNA polymerase II 2 [Source:MGI Symbol;Acc:MGI:2183438]	protein_coding	chr13	75854876-75920483	1
ENSMUSG00000001552.15	6538.61	-0.405874	0.0727254	7.68883e-09	1.62649e-07	6538.61	-0.115194	0.0702234	0.0825522	0.222564	ENSMUSG00000001552.15	Jup	16480	junction plakoglobin [Source:MGI Symbol;Acc:MGI:96650]	protein_coding	chr11	100259784-100288589	-1
ENSMUSG00000001555.11	5836.21	-0.0138834	0.0941555	0.873712	0.937245	5836.21	-0.0882772	0.0925705	0.288569	0.510701	ENSMUSG00000001555.11	Fkbp10	14230	FK506 binding protein 10 [Source:MGI Symbol;Acc:MGI:104769]	protein_coding	chr11	100306523-100315650	1
ENSMUSG00000001558.6	8.04967	0.029604	0.263646	0.783712	0.88766	8.04967	-0.0511912	0.217766	0.451535	0.665503	ENSMUSG00000001558.6	Klhl10	66720	kelch-like 10 [Source:MGI Symbol;Acc:MGI:2181067]	protein_coding	chr11	100332743-100347848	1
ENSMUSG00000001569.11	2662.29	0.176952	0.128195	0.121468	0.271286	2662.29	0.396859	0.138668	0.000874478	0.00654767	ENSMUSG00000001569.11	Nom1	433864	nucleolar protein with MIF4G domain 1 [Source:MGI Symbol;Acc:MGI:1861749]	protein_coding	chr5	29639662-29662841	1
ENSMUSG00000001576.16	7849.86	-0.0241873	0.0728618	0.730373	0.856702	7849.86	0.0373188	0.0714601	0.580811	0.767425	ENSMUSG00000001576.16	Ergic1	67458	endoplasmic reticulum-golgi intermediate compartment (ERGIC) 1 [Source:MGI Symbol;Acc:MGI:1914708]	protein_coding	chr17	26780463-26875908	1
ENSMUSG00000001583.14	26.6943	-0.0981477	0.249581	0.480434	0.676642	26.6943	0.218035	0.307657	0.0776519	0.213763	ENSMUSG00000001583.14	Tnk1	83813	tyrosine kinase, non-receptor, 1 [Source:MGI Symbol;Acc:MGI:1930958]	protein_coding	chr11	69741831-69749556	-1
ENSMUSG00000001588.13	612.666	-0.0918432	0.158269	0.478622	0.675101	612.666	-0.0783616	0.147382	0.475453	0.685895	ENSMUSG00000001588.13	Acap1	216859	ArfGAP with coiled-coil, ankyrin repeat and PH domains 1 [Source:MGI Symbol;Acc:MGI:2388270]	protein_coding	chr11	69772393-69786365	-1
ENSMUSG00000001604.15	365.649	-0.261224	0.167561	0.0603098	0.162376	365.649	-0.268733	0.172561	0.0378335	0.126071	ENSMUSG00000001604.15	Tcea3	21401	transcription elongation factor A (SII), 3 [Source:MGI Symbol;Acc:MGI:1196908]	protein_coding	chr4	135975040-136002209	1
ENSMUSG00000001622.16	19.7668	-0.294687	0.383497	0.0812003	0.202616	19.7668	-0.0113023	0.199962	0.894089	0.952416	ENSMUSG00000001622.16	Csn3	12994	casein kappa [Source:MGI Symbol;Acc:MGI:107461]	protein_coding	chr5	88073438-88080524	1
ENSMUSG00000001627.13	4910.89	0.633907	0.140753	1.13481e-06	1.53776e-05	4910.89	0.900913	0.141222	1.49226e-11	1.07037e-09	ENSMUSG00000001627.13	Ifrd1	15982	interferon-related developmental regulator 1 [Source:MGI Symbol;Acc:MGI:1316717]	protein_coding	chr12	40251566-40298503	-1
ENSMUSG00000001630.14	1533.42	0.0461445	0.0811184	0.553595	0.733787	1533.42	0.0178333	0.0792051	0.808728	0.90994	ENSMUSG00000001630.14	Stk38l	232533	serine/threonine kinase 38 like [Source:MGI Symbol;Acc:MGI:1922250]	protein_coding	chr6	146626493-146680310	1
ENSMUSG00000001632.17	3766.62	0.0951232	0.0654353	0.135537	0.293661	3766.62	-0.0707133	0.06459	0.250781	0.466827	ENSMUSG00000001632.17	Brpf1	78783	bromodomain and PHD finger containing, 1 [Source:MGI Symbol;Acc:MGI:1926033]	protein_coding	chr6	113284098-113301821	1
ENSMUSG00000001642.19	11898.8	-0.043345	0.0844313	0.585576	0.758479	11898.8	0.268865	0.0875341	0.000898318	0.00670336	ENSMUSG00000001642.19	Akr1b3	11677	aldo-keto reductase family 1, member B3 (aldose reductase) [Source:MGI Symbol;Acc:MGI:1353494]	protein_coding	chr6	34279369-34294413	-1
ENSMUSG00000001655.7	4.76685	0.100064	0.293303	0.290021	0.49467	4.76685	-0.053867	0.222941	0.343082	NA	ENSMUSG00000001655.7	Hoxc13	15422	homeobox C13 [Source:MGI Symbol;Acc:MGI:99560]	protein_coding	chr15	102829538-102837249	1
ENSMUSG00000001656.4	406.259	-0.15839	0.147206	0.210351	0.398242	406.259	-0.12909	0.140562	0.246762	0.461802	ENSMUSG00000001656.4	Hoxc11	109663	homeobox C11 [Source:MGI Symbol;Acc:MGI:96193]	protein_coding	chr15	102862862-102866143	1
ENSMUSG00000001657.8	239.695	-0.136714	0.15222	0.29004	0.49467	239.695	-0.0676138	0.13842	0.533792	0.733852	ENSMUSG00000001657.8	Hoxc8	15426	homeobox C8 [Source:MGI Symbol;Acc:MGI:96198]	protein_coding	chr15	102899039-102902543	1
ENSMUSG00000001661.6	484.415	-0.384549	0.157488	0.00472077	0.0218375	484.415	-0.335131	0.160515	0.00903428	0.0422709	ENSMUSG00000001661.6	Hoxc6	15425	homeobox C6 [Source:MGI Symbol;Acc:MGI:96197]	protein_coding	chr15	102906689-102920313	1
ENSMUSG00000001663.11	1665.83	-0.0785957	0.147264	0.525335	0.71192	1665.83	-0.269985	0.164736	0.0328682	0.113302	ENSMUSG00000001663.11	Gstt1	14871	glutathione S-transferase, theta 1 [Source:MGI Symbol;Acc:MGI:107379]	protein_coding	chr10	75619647-75634418	-1
ENSMUSG00000001665.12	777.18	-0.328104	0.114441	0.0018053	0.00977045	777.18	-0.373166	0.116985	0.00033399	0.00292178	ENSMUSG00000001665.12	Gstt3	103140	glutathione S-transferase, theta 3 [Source:MGI Symbol;Acc:MGI:2143526]	protein_coding	chr10	75609949-75617248	-1
ENSMUSG00000001666.9	1263.65	-0.0784823	0.0911996	0.364282	0.573408	1263.65	-0.193332	0.0928555	0.0213471	0.081827	ENSMUSG00000001666.9	Ddt	13202	D-dopachrome tautomerase [Source:MGI Symbol;Acc:MGI:1298381]	protein_coding	chr10	75607064-75609248	-1
ENSMUSG00000001670.14	65.0537	0.0125279	0.247215	0.923319	0.963549	65.0537	0.506071	0.813259	0.014226	0.0602939	ENSMUSG00000001670.14	Tat	234724	tyrosine aminotransferase [Source:MGI Symbol;Acc:MGI:98487]	protein_coding	chr8	110717069-110726435	1
ENSMUSG00000001672.15	1.9634	-0.114688	0.315165	0.0640557	NA	1.9634	-0.0476101	0.22656	0.173259	NA	ENSMUSG00000001672.15	Marveld3	73608	MARVEL (membrane-associating) domain containing 3 [Source:MGI Symbol;Acc:MGI:1920858]	protein_coding	chr8	110674546-110688835	-1
ENSMUSG00000001674.12	2891.12	0.30762	0.0980934	0.000863235	0.0052464	2891.12	0.612258	0.100498	1.33717e-10	7.74033e-09	ENSMUSG00000001674.12	Ddx18	66942	DEAD box helicase 18 [Source:MGI Symbol;Acc:MGI:1914192]	protein_coding	chr1	121481564-121495718	-1
ENSMUSG00000001687.16	6596.96	-0.129486	0.0868137	0.114082	0.259772	6596.96	-0.0896238	0.0845765	0.242374	0.45637	ENSMUSG00000001687.16	Ubl3	24109	ubiquitin-like 3 [Source:MGI Symbol;Acc:MGI:1344373]	protein_coding	chr5	148441445-148489599	-1
ENSMUSG00000001700.11	1233.42	-0.172685	0.0828335	0.0287289	0.0918341	1233.42	-0.0483829	0.0796667	0.514017	0.717175	ENSMUSG00000001700.11	Gramd3	107022	GRAM domain containing 3 [Source:MGI Symbol;Acc:MGI:1914815]	protein_coding	chr18	56533409-56636864	1
ENSMUSG00000001707.9	1271.49	0.549429	0.192769	0.000779731	0.00482143	1271.49	1.03931	0.193721	5.62693e-09	2.18424e-07	ENSMUSG00000001707.9	Eef1e1	66143	eukaryotic translation elongation factor 1 epsilon 1 [Source:MGI Symbol;Acc:MGI:1913393]	protein_coding	chr13	38828183-38843034	-1
ENSMUSG00000001729.15	14974.7	0.0451199	0.0612018	0.444155	0.647243	14974.7	-0.00401891	0.0602417	0.946783	0.97646	ENSMUSG00000001729.15	Akt1	11651	thymoma viral proto-oncogene 1 [Source:MGI Symbol;Acc:MGI:87986]	protein_coding	chr12	112620255-112641318	-1
ENSMUSG00000001739.15	273.812	-0.250226	0.161758	0.0652219	0.171993	273.812	-0.109284	0.145279	0.329604	0.554343	ENSMUSG00000001739.15	Cldn15	60363	claudin 15 [Source:MGI Symbol;Acc:MGI:1913103]	protein_coding	chr5	136995470-137004712	1
ENSMUSG00000001741.13	9923.94	-0.624145	0.130719	3.07052e-07	4.75005e-06	9923.94	-0.2802	0.127884	0.00982698	0.0449953	ENSMUSG00000001741.13	Il16	16170	interleukin 16 [Source:MGI Symbol;Acc:MGI:1270855]	protein_coding	chr7	83292033-83394934	-1
ENSMUSG00000001750.17	9122.48	0.318095	0.130636	0.00679844	0.029501	9122.48	-0.2335	0.128516	0.0299851	0.105626	ENSMUSG00000001750.17	Tcirg1	27060	T cell, immune regulator 1, ATPase, H+ transporting, lysosomal V0 protein A3 [Source:MGI Symbol;Acc:MGI:1350931]	protein_coding	chr19	3946050-3957133	-1
ENSMUSG00000001751.10	2463.67	0.0101964	0.123182	0.930161	0.966645	2463.67	-0.0976329	0.120358	0.326102	0.550463	ENSMUSG00000001751.10	Naglu	27419	alpha-N-acetylglucosaminidase (Sanfilippo disease IIIB) [Source:MGI Symbol;Acc:MGI:1351641]	protein_coding	chr11	100960838-100968498	1
ENSMUSG00000001755.13	1460.98	-0.121414	0.101207	0.198452	0.383057	1460.98	-0.040355	0.0963815	0.667227	0.827947	ENSMUSG00000001755.13	Coasy	71743	Coenzyme A synthase [Source:MGI Symbol;Acc:MGI:1918993]	protein_coding	chr11	100973391-100977445	1
ENSMUSG00000001761.8	5911.78	-0.496584	0.0850277	8.84899e-10	2.2711e-08	5911.78	-0.275415	0.0842317	0.000346645	0.00301171	ENSMUSG00000001761.8	Smo	319757	smoothened, frizzled class receptor [Source:MGI Symbol;Acc:MGI:108075]	protein_coding	chr6	29735502-29761364	1
ENSMUSG00000001763.15	68.3196	-0.0350793	0.200184	0.805839	0.900269	68.3196	-0.0265951	0.175052	0.80301	0.906607	ENSMUSG00000001763.15	Tspan33	232670	tetraspanin 33 [Source:MGI Symbol;Acc:MGI:1919012]	protein_coding	chr6	29694221-29718558	1
ENSMUSG00000001767.6	2152.72	0.164663	0.0762071	0.0243556	0.0809019	2152.72	0.246371	0.0773871	0.000681123	0.00532972	ENSMUSG00000001767.6	Crnkl1	66877	crooked neck pre-mRNA splicing factor 1 [Source:MGI Symbol;Acc:MGI:1914127]	protein_coding	chr2	145759399-145776934	-1
ENSMUSG00000001768.17	7224.33	-0.0128126	0.144695	0.909849	0.955983	7224.33	-0.188454	0.153312	0.101662	0.25753	ENSMUSG00000001768.17	Rin2	74030	Ras and Rab interactor 2 [Source:MGI Symbol;Acc:MGI:1921280]	protein_coding	chr2	145517135-145729536	1
ENSMUSG00000001773.15	250.154	-1.11169	0.188395	2.94336e-10	8.22827e-09	250.154	-0.36516	0.185935	0.00976402	0.0447657	ENSMUSG00000001773.15	Folh1	53320	folate hydrolase 1 [Source:MGI Symbol;Acc:MGI:1858193]	protein_coding	chr7	86368185-86425151	-1
ENSMUSG00000001774.9	3226.48	0.0802932	0.0990952	0.379041	0.587695	3226.48	0.449273	0.106364	4.22472e-06	6.95235e-05	ENSMUSG00000001774.9	Chordc1	66917	cysteine and histidine-rich domain (CHORD)-containing, zinc-binding protein 1 [Source:MGI Symbol;Acc:MGI:1914167]	protein_coding	chr9	18203421-18228738	1
ENSMUSG00000001783.4	7750.04	0.180754	0.0673893	0.00566033	0.0252887	7750.04	0.260918	0.0681645	5.67933e-05	0.000641013	ENSMUSG00000001783.4	Rtcb	28088	RNA 2',3'-cyclic phosphate and 5'-OH ligase [Source:MGI Symbol;Acc:MGI:106379]	protein_coding	chr10	85774501-85793687	-1
ENSMUSG00000001785.14	2590.47	0.43585	0.092156	6.92815e-07	9.89166e-06	2590.47	0.475088	0.0931916	5.92442e-08	1.74273e-06	ENSMUSG00000001785.14	Pwp1	103136	PWP1 homolog, endonuclein [Source:MGI Symbol;Acc:MGI:1914735]	protein_coding	chr10	85665358-85724960	1
ENSMUSG00000001786.15	2176.49	-0.163117	0.0910346	0.0579264	0.157572	2176.49	-0.0977764	0.0882102	0.224702	0.436164	ENSMUSG00000001786.15	Fbxo7	69754	F-box protein 7 [Source:MGI Symbol;Acc:MGI:1917004]	protein_coding	chr10	85857836-85887737	1
ENSMUSG00000001794.14	20198.7	-0.0940008	0.0683483	0.155935	0.324515	20198.7	-0.0899351	0.0674663	0.159265	0.348151	ENSMUSG00000001794.14	Capns1	12336	calpain, small subunit 1 [Source:MGI Symbol;Acc:MGI:88266]	protein_coding	chr7	29886361-29898236	-1
ENSMUSG00000001802.17	1057.2	-0.047046	0.0931803	0.581454	0.75539	1057.2	0.274917	0.0976962	0.00193015	0.0125324	ENSMUSG00000001802.17	Lrp3	435965	low density lipoprotein receptor-related protein 3 [Source:MGI Symbol;Acc:MGI:3584516]	protein_coding	chr7	34899452-34914923	-1
ENSMUSG00000001827.13	92.3291	-0.732584	0.247536	0.00033386	0.00232187	92.3291	0.0309993	0.162365	0.781501	0.895373	ENSMUSG00000001827.13	Folr1	14275	folate receptor 1 (adult) [Source:MGI Symbol;Acc:MGI:95568]	protein_coding	chr7	101507538-101519995	-1
ENSMUSG00000001829.18	1975.6	-0.00715975	0.0884613	0.928922	0.966268	1975.6	0.0267562	0.0860172	0.750561	0.878235	ENSMUSG00000001829.18	Clpb	20480	ClpB caseinolytic peptidase B [Source:MGI Symbol;Acc:MGI:1100517]	protein_coding	chr7	101312840-101444713	1
ENSMUSG00000001833.18	14662.2	0.149733	0.0657857	0.0198441	0.0689479	14662.2	0.18038	0.065876	0.00406175	0.0226126	ENSMUSG00000001833.18	Septin7	235072	septin 7 [Source:MGI Symbol;Acc:MGI:1335094]	protein_coding	chr9	25163735-25219867	1
ENSMUSG00000001844.11	1405.33	-0.181461	0.0877569	0.0291865	0.0930456	1405.33	-0.153181	0.0866916	0.052871	0.161177	ENSMUSG00000001844.11	Zdhhc4	72881	zinc finger, DHHC domain containing 4 [Source:MGI Symbol;Acc:MGI:1920131]	protein_coding	chr5	143302244-143315011	-1
ENSMUSG00000001847.15	25462.4	0.000115759	0.0641979	0.999058	0.999521	25462.4	0.0570015	0.0633359	0.374183	0.596962	ENSMUSG00000001847.15	Rac1	19353	Rac family small GTPase 1 [Source:MGI Symbol;Acc:MGI:97845]	protein_coding	chr5	143489389-143513791	-1
ENSMUSG00000001855.16	3035.81	-0.0895379	0.113409	0.384907	0.593496	3035.81	0.0278864	0.107185	0.759785	0.884116	ENSMUSG00000001855.16	Nup214	227720	nucleoporin 214 [Source:MGI Symbol;Acc:MGI:1095411]	protein_coding	chr2	31864448-31943987	1
ENSMUSG00000001864.14	7859.05	-1.03313	0.142487	3.29571e-14	1.80941e-12	7859.05	-0.438319	0.144	0.000348993	0.00302895	ENSMUSG00000001864.14	Aif1l	108897	allograft inflammatory factor 1-like [Source:MGI Symbol;Acc:MGI:1919598]	protein_coding	chr2	31840151-31863454	1
ENSMUSG00000001865.3	1268.05	0.0647542	0.21072	0.685053	0.829314	1268.05	0.283366	0.285471	0.0555337	0.166996	ENSMUSG00000001865.3	Cpa3	12873	carboxypeptidase A3, mast cell [Source:MGI Symbol;Acc:MGI:88479]	protein_coding	chr3	20269784-20296345	-1
ENSMUSG00000001870.17	4768.4	-0.0538368	0.124048	0.624078	0.786959	4768.4	0.0376278	0.117035	0.704349	0.851906	ENSMUSG00000001870.17	Ltbp1	268977	latent transforming growth factor beta binding protein 1 [Source:MGI Symbol;Acc:MGI:109151]	protein_coding	chr17	75312563-75699507	1
ENSMUSG00000001891.17	6590.75	0.0401439	0.0911299	0.645936	0.801942	6590.75	0.104738	0.0901372	0.206147	0.414702	ENSMUSG00000001891.17	Ugp2	216558	UDP-glucose pyrophosphorylase 2 [Source:MGI Symbol;Acc:MGI:2183447]	protein_coding	chr11	21271138-21321201	-1
ENSMUSG00000001909.17	2580.2	0.219813	0.127816	0.0550965	0.152025	2580.2	0.27797	0.132092	0.0130761	0.0563247	ENSMUSG00000001909.17	Trmt1	212528	tRNA methyltransferase 1 [Source:MGI Symbol;Acc:MGI:1289155]	protein_coding	chr8	85412936-85426437	1
ENSMUSG00000001910.6	5797.06	0.0612047	0.0842568	0.469136	0.668157	5797.06	0.0991605	0.0831174	0.197539	0.402913	ENSMUSG00000001910.6	Nacc1	66830	nucleus accumbens associated 1, BEN and BTB (POZ) domain containing [Source:MGI Symbol;Acc:MGI:1914080]	protein_coding	chr8	85397108-85414531	-1
ENSMUSG00000001911.17	5354.04	-0.550866	0.118796	7.1104e-07	1.01247e-05	5354.04	-0.55283	0.11989	5.30693e-07	1.13826e-05	ENSMUSG00000001911.17	Nfix	18032	nuclear factor I/X [Source:MGI Symbol;Acc:MGI:97311]	protein_coding	chr8	85426505-85526973	-1
ENSMUSG00000001918.18	11725.2	0.0805868	0.121868	0.465854	0.66564	11725.2	0.0916162	0.117613	0.357538	0.580798	ENSMUSG00000001918.18	Slc1a5	20514	solute carrier family 1 (neutral amino acid transporter), member 5 [Source:MGI Symbol;Acc:MGI:105305]	protein_coding	chr7	16515265-16532199	1
ENSMUSG00000001924.16	20777.1	0.00413576	0.0838162	0.960612	0.98106	20777.1	0.000966346	0.0815153	0.988173	0.994101	ENSMUSG00000001924.16	Uba1	22201	ubiquitin-like modifier activating enzyme 1 [Source:MGI Symbol;Acc:MGI:98890]	protein_coding	chrX	20524565-20549418	1
ENSMUSG00000001930.18	6433.03	-1.09472	0.132801	1.37841e-17	1.54541e-15	6433.03	-0.634406	0.134298	2.44819e-07	5.88191e-06	ENSMUSG00000001930.18	Vwf	22371	Von Willebrand factor [Source:MGI Symbol;Acc:MGI:98941]	protein_coding	chr6	125523737-125663642	1
ENSMUSG00000001942.9	1418.87	-0.118135	0.135998	0.322624	0.529578	1418.87	-0.109143	0.130335	0.303485	0.526287	ENSMUSG00000001942.9	Siae	22619	sialic acid acetylesterase [Source:MGI Symbol;Acc:MGI:104803]	protein_coding	chr9	37466994-37560951	1
ENSMUSG00000001943.9	229.788	-0.0841143	0.15161	0.512092	0.701562	229.788	-0.28483	0.177628	0.0314189	0.109507	ENSMUSG00000001943.9	Vsig2	57276	V-set and immunoglobulin domain containing 2 [Source:MGI Symbol;Acc:MGI:1928009]	protein_coding	chr9	37450551-37455501	1
ENSMUSG00000001946.15	2159.45	-0.213065	0.136219	0.0756449	0.191703	2159.45	-0.247446	0.139793	0.0304374	0.106914	ENSMUSG00000001946.15	Esam	69524	endothelial cell-specific adhesion molecule [Source:MGI Symbol;Acc:MGI:1916774]	protein_coding	chr9	37439374-37449615	1
ENSMUSG00000001948.11	57.4237	-0.429421	0.301709	0.0295345	0.0939022	57.4237	-0.181362	0.22506	0.153603	0.339611	ENSMUSG00000001948.11	Spa17	20686	sperm autoantigenic protein 17 [Source:MGI Symbol;Acc:MGI:1333778]	protein_coding	chr9	37514586-37525018	-1
ENSMUSG00000001962.9	2362.49	0.0909306	0.0959816	0.314494	0.521141	2362.49	0.108254	0.0943786	0.203847	0.411789	ENSMUSG00000001962.9	Fam50a	108160	family with sequence similarity 50, member A [Source:MGI Symbol;Acc:MGI:1351626]	protein_coding	chrX	73356639-73363755	1
ENSMUSG00000001964.15	3089.65	0.209326	0.0863539	0.0110068	0.0431244	3089.65	0.296773	0.0880884	0.000277145	0.00248282	ENSMUSG00000001964.15	Emd	13726	emerin [Source:MGI Symbol;Acc:MGI:108117]	protein_coding	chrX	73298293-73305154	1
ENSMUSG00000001983.8	531.414	0.022056	0.104732	0.822063	0.909031	531.414	0.121275	0.104994	0.190182	0.392558	ENSMUSG00000001983.8	Taco1	70207	translational activator of mitochondrially encoded cytochrome c oxidase I [Source:MGI Symbol;Acc:MGI:1917457]	protein_coding	chr11	105956887-105964438	1
ENSMUSG00000001985.10	720.507	-0.603521	0.177724	0.000107666	0.000869406	720.507	-0.294822	0.172031	0.0239802	0.0893441	ENSMUSG00000001985.10	Grik3	14807	glutamate receptor, ionotropic, kainate 3 [Source:MGI Symbol;Acc:MGI:95816]	protein_coding	chr4	125384493-125607966	1
ENSMUSG00000001986.17	2656.33	-0.645586	0.141938	7.52091e-07	1.06452e-05	2656.33	-0.258958	0.136726	0.0218396	0.0831301	ENSMUSG00000001986.17	Gria3	53623	glutamate receptor, ionotropic, AMPA3 (alpha 3) [Source:MGI Symbol;Acc:MGI:95810]	protein_coding	chrX	40489731-40767478	1
ENSMUSG00000001988.10	7.55272	-2.24008	0.891735	0.000646186	0.00411511	7.55272	-0.33735	0.858911	0.00727371	0.0356011	ENSMUSG00000001988.10	Npas1	18142	neuronal PAS domain protein 1 [Source:MGI Symbol;Acc:MGI:109205]	protein_coding	chr7	16189646-16211653	-1
ENSMUSG00000001995.10	5821.48	-0.191693	0.0996892	0.0388535	0.116334	5821.48	-0.0905496	0.0952368	0.291469	0.513638	ENSMUSG00000001995.10	Sipa1l2	244668	signal-induced proliferation-associated 1 like 2 [Source:MGI Symbol;Acc:MGI:2676970]	protein_coding	chr8	126144802-126296547	-1
ENSMUSG00000001998.16	1471.96	0.11396	0.128747	0.32075	0.527778	1471.96	0.013222	0.118945	0.896526	0.953412	ENSMUSG00000001998.16	Ap4e1	108011	adaptor-related protein complex AP-4, epsilon 1 [Source:MGI Symbol;Acc:MGI:1336993]	protein_coding	chr2	126850637-126909829	1
ENSMUSG00000001999.16	2166.65	0.317833	0.12063	0.00384899	0.0183795	2166.65	-0.00805954	0.107179	0.928111	0.967909	ENSMUSG00000001999.16	Blvra	109778	biliverdin reductase A [Source:MGI Symbol;Acc:MGI:88170]	protein_coding	chr2	126912585-126939004	1
ENSMUSG00000002006.13	907.755	-0.278924	0.120975	0.0110544	0.0432709	907.755	0.068958	0.109583	0.469097	0.680953	ENSMUSG00000002006.13	Pdzd4	245469	PDZ domain containing 4 [Source:MGI Symbol;Acc:MGI:2443483]	protein_coding	chrX	72836965-72868575	-1
ENSMUSG00000002007.6	591.047	-0.548691	0.203422	0.00121006	0.00696478	591.047	-0.160191	0.169183	0.185787	0.386917	ENSMUSG00000002007.6	Srpk3	56504	serine/arginine-rich protein specific kinase 3 [Source:MGI Symbol;Acc:MGI:1891338]	protein_coding	chrX	72818011-72822531	1
ENSMUSG00000002010.18	4896.48	0.00713037	0.0628655	0.908502	0.955366	4896.48	0.0327829	0.062081	0.588766	0.772982	ENSMUSG00000002010.18	Idh3g	15929	isocitrate dehydrogenase 3 (NAD+), gamma [Source:MGI Symbol;Acc:MGI:1099463]	protein_coding	chrX	72822569-72830503	-1
ENSMUSG00000002012.14	67.3813	-0.978866	0.338989	0.000269346	0.00193251	67.3813	-0.3507	0.336875	0.0345904	0.117802	ENSMUSG00000002012.14	Pnck	93843	pregnancy upregulated non-ubiquitously expressed CaM kinase [Source:MGI Symbol;Acc:MGI:1347357]	protein_coding	chrX	72699600-72703723	-1
ENSMUSG00000002014.13	6341.22	0.297657	0.0863131	0.000306964	0.00216231	6341.22	0.252758	0.0863001	0.0015195	0.0102772	ENSMUSG00000002014.13	Ssr4	20832	signal sequence receptor, delta [Source:MGI Symbol;Acc:MGI:1099464]	protein_coding	chrX	72830634-72834436	1
ENSMUSG00000002015.6	6822.87	0.0412051	0.0742321	0.569493	0.74659	6822.87	0.0507818	0.0728231	0.462901	0.675333	ENSMUSG00000002015.6	Bcap31	27061	B cell receptor associated protein 31 [Source:MGI Symbol;Acc:MGI:1350933]	protein_coding	chrX	72729784-72759781	-1
ENSMUSG00000002017.11	3495	0.147658	0.107873	0.143428	0.306081	3495	0.273488	0.112438	0.00575219	0.0298496	ENSMUSG00000002017.11	Fam98a	72722	family with sequence similarity 98, member A [Source:MGI Symbol;Acc:MGI:1919972]	protein_coding	chr17	75844081-75858941	-1
ENSMUSG00000002020.16	3554.17	-1.32686	0.2396	1.97728e-09	4.73792e-08	3554.17	-0.930879	0.245004	8.43946e-06	0.000126861	ENSMUSG00000002020.16	Ltbp2	16997	latent transforming growth factor beta binding protein 2 [Source:MGI Symbol;Acc:MGI:99502]	protein_coding	chr12	84829986-84923306	-1
ENSMUSG00000002028.14	7170.45	-0.285278	0.116444	0.00737126	0.0315433	7170.45	-0.126487	0.109241	0.19008	0.392431	ENSMUSG00000002028.14	Kmt2a	214162	lysine (K)-specific methyltransferase 2A [Source:MGI Symbol;Acc:MGI:96995]	protein_coding	chr9	44714652-44792594	-1
ENSMUSG00000002031.14	1733.65	-0.334018	0.0718455	1.49007e-06	1.97521e-05	1733.65	-0.199096	0.0712013	0.00299663	0.0178312	ENSMUSG00000002031.14	Ift46	76568	intraflagellar transport 46 [Source:MGI Symbol;Acc:MGI:1923818]	protein_coding	chr9	44679205-44704744	1
ENSMUSG00000002032.18	59.3464	-0.221097	0.287775	0.165964	0.338864	59.3464	-0.180735	0.258914	0.129948	0.305351	ENSMUSG00000002032.18	Tmem25	71687	transmembrane protein 25 [Source:MGI Symbol;Acc:MGI:1918937]	protein_coding	chr9	44705066-44710604	-1
ENSMUSG00000002033.15	46.3314	-0.173626	0.235371	0.26488	0.464439	46.3314	0.697608	0.320437	0.00196846	0.0127352	ENSMUSG00000002033.15	Cd3g	12502	CD3 antigen, gamma polypeptide [Source:MGI Symbol;Acc:MGI:88333]	protein_coding	chr9	44880870-44891729	-1
ENSMUSG00000002043.18	601.194	0.0546313	0.103219	0.564719	0.742983	601.194	-0.331011	0.110888	0.000811878	0.00614872	ENSMUSG00000002043.18	Trappc6a	67091	trafficking protein particle complex 6A [Source:MGI Symbol;Acc:MGI:1914341]	protein_coding	chr7	19242320-19250070	1
ENSMUSG00000002052.7	8594.64	0.0518468	0.0590881	0.37896	0.587654	8594.64	0.102124	0.0587774	0.0778724	0.214057	ENSMUSG00000002052.7	Supt6	20926	SPT6, histone chaperone and transcription elongation factor [Source:MGI Symbol;Acc:MGI:107726]	protein_coding	chr11	78097572-78136813	-1
ENSMUSG00000002055.10	431.318	0.0530786	0.183922	0.710875	0.846076	431.318	-0.227563	0.213529	0.0909655	0.238333	ENSMUSG00000002055.10	Spag5	54141	sperm associated antigen 5 [Source:MGI Symbol;Acc:MGI:1927470]	protein_coding	chr11	78192355-78213283	1
ENSMUSG00000002057.5	1.17069	0.0313814	0.28772	0.341838	NA	1.17069	0.0103133	0.221521	0.68818	NA	ENSMUSG00000002057.5	Foxn1	15218	forkhead box N1 [Source:MGI Symbol;Acc:MGI:102949]	protein_coding	chr11	78248403-78277384	-1
ENSMUSG00000002058.14	880.285	0.084019	0.116417	0.430987	0.63518	880.285	-0.152844	0.117308	0.124021	0.296062	ENSMUSG00000002058.14	Unc119	22248	unc-119 lipid binding chaperone [Source:MGI Symbol;Acc:MGI:1328357]	protein_coding	chr11	78234308-78239990	1
ENSMUSG00000002059.19	3586.29	-0.224095	0.107762	0.0243277	0.0808344	3586.29	-0.100249	0.101988	0.266896	0.485682	ENSMUSG00000002059.19	Rab34	19376	RAB34, member RAS oncogene family [Source:MGI Symbol;Acc:MGI:104606]	protein_coding	chr11	78079256-78083019	1
ENSMUSG00000002064.11	2707.27	0.0957694	0.086709	0.250396	0.447417	2707.27	0.0722843	0.0846032	0.344077	0.568257	ENSMUSG00000002064.11	Sdf2	20316	stromal cell derived factor 2 [Source:MGI Symbol;Acc:MGI:108019]	protein_coding	chr11	78136572-78146322	1
ENSMUSG00000002068.17	356.847	-0.0260017	0.14979	0.838653	0.918697	356.847	-0.036858	0.138313	0.732494	0.868022	ENSMUSG00000002068.17	Ccne1	12447	cyclin E1 [Source:MGI Symbol;Acc:MGI:88316]	protein_coding	chr7	37797409-37806959	-1
ENSMUSG00000002076.13	88.4881	4.09738	0.583593	1.07552e-13	5.29116e-12	88.4881	2.81542	0.586183	3.85093e-08	1.20058e-06	ENSMUSG00000002076.13	Hsf2bp	74377	heat shock transcription factor 2 binding protein [Source:MGI Symbol;Acc:MGI:1921627]	protein_coding	chr17	32163743-32255323	-1
ENSMUSG00000002083.14	306.242	-0.412917	0.200323	0.010368	0.0411285	306.242	-0.500298	0.210949	0.00207921	0.0132867	ENSMUSG00000002083.14	Bbc3	170770	BCL2 binding component 3 [Source:MGI Symbol;Acc:MGI:2181667]	protein_coding	chr7	16042318-16052130	1
ENSMUSG00000002100.16	56.5842	0.393463	0.2831	0.0375718	0.113429	56.5842	0.122337	0.20205	0.294063	0.516737	ENSMUSG00000002100.16	Mybpc3	17868	myosin binding protein C, cardiac [Source:MGI Symbol;Acc:MGI:102844]	protein_coding	chr2	90948489-90966861	1
ENSMUSG00000002102.16	12396.8	0.00849825	0.0803123	0.900529	0.951116	12396.8	0.0923158	0.0794565	0.214598	0.424796	ENSMUSG00000002102.16	Psmc3	19182	proteasome (prosome, macropain) 26S subunit, ATPase 3 [Source:MGI Symbol;Acc:MGI:1098754]	protein_coding	chr2	90884354-90896714	1
ENSMUSG00000002103.17	8285.41	0.145532	0.138277	0.235381	0.429178	8285.41	-0.141315	0.134614	0.193237	0.396572	ENSMUSG00000002103.17	Acp2	11432	acid phosphatase 2, lysosomal [Source:MGI Symbol;Acc:MGI:87882]	protein_coding	chr2	91033230-91044443	1
ENSMUSG00000002104.12	569.929	-1.59071	0.138499	1.06845e-31	7.58671e-29	569.929	-0.680003	0.138398	9.08539e-08	2.50856e-06	ENSMUSG00000002104.12	Rapsn	19400	receptor-associated protein of the synapse [Source:MGI Symbol;Acc:MGI:99422]	protein_coding	chr2	90865965-90876074	1
ENSMUSG00000002105.16	3792.73	-0.499035	0.0708062	4.56215e-13	2.04595e-11	3792.73	-0.302676	0.0705624	4.73157e-06	7.65911e-05	ENSMUSG00000002105.16	Slc39a13	68427	solute carrier family 39 (metal ion transporter), member 13 [Source:MGI Symbol;Acc:MGI:1915677]	protein_coding	chr2	90892136-90900762	-1
ENSMUSG00000002107.19	12835.8	-0.181857	0.0830094	0.0217276	0.0741137	12835.8	-0.128382	0.0814128	0.0872834	0.231784	ENSMUSG00000002107.19	Celf2	14007	CUGBP, Elav-like family member 2 [Source:MGI Symbol;Acc:MGI:1338822]	protein_coding	chr2	6544505-7514374	-1
ENSMUSG00000002108.11	2074.6	0.209697	0.128711	0.0679147	0.177174	2074.6	0.161842	0.125113	0.11688	0.283597	ENSMUSG00000002108.11	Nr1h3	22259	nuclear receptor subfamily 1, group H, member 3 [Source:MGI Symbol;Acc:MGI:1352462]	protein_coding	chr2	91014406-91033179	-1
ENSMUSG00000002109.15	633.729	-0.689985	0.0999437	7.6075e-13	3.26724e-11	633.729	-0.58864	0.100598	6.05927e-10	3.07578e-08	ENSMUSG00000002109.15	Ddb2	107986	damage specific DNA binding protein 2 [Source:MGI Symbol;Acc:MGI:1355314]	protein_coding	chr2	91041917-91067327	-1
ENSMUSG00000002111.9	6235.96	0.342541	0.137543	0.00515429	0.023412	6235.96	-0.0760728	0.120588	0.453398	0.667305	ENSMUSG00000002111.9	Spi1	20375	spleen focus forming virus (SFFV) proviral integration oncogene [Source:MGI Symbol;Acc:MGI:98282]	protein_coding	chr2	90912735-90946101	1
ENSMUSG00000002129.12	4559.45	0.15087	0.103408	0.118291	0.26603	4559.45	0.3893	0.109323	8.35558e-05	0.000893654	ENSMUSG00000002129.12	Sf3a1	67465	splicing factor 3a, subunit 1 [Source:MGI Symbol;Acc:MGI:1914715]	protein_coding	chr11	4110350-4132541	1
ENSMUSG00000002147.19	12716.9	-0.0332979	0.0673074	0.610245	0.777147	12716.9	-0.170762	0.0678864	0.00802296	0.0385137	ENSMUSG00000002147.19	Stat6	20852	signal transducer and activator of transcription 6 [Source:MGI Symbol;Acc:MGI:103034]	protein_coding	chr10	127478855-127496826	1
ENSMUSG00000002190.14	8.79638	-0.00697376	0.262825	0.945045	0.973274	8.79638	0.0292951	0.213781	0.651524	0.817364	ENSMUSG00000002190.14	Clgn	12745	calmegin [Source:MGI Symbol;Acc:MGI:107472]	protein_coding	chr8	84116496-84155181	1
ENSMUSG00000002204.10	2790.52	0.0140687	0.119195	0.897995	0.9499	2790.52	-0.237824	0.127262	0.0264993	0.0964175	ENSMUSG00000002204.10	Napsa	16541	napsin A aspartic peptidase [Source:MGI Symbol;Acc:MGI:109365]	protein_coding	chr7	44221804-44236286	1
ENSMUSG00000002205.17	2354.23	-0.234015	0.0600471	6.50068e-05	0.000556134	2354.23	-0.150491	0.0594752	0.00835345	0.0397621	ENSMUSG00000002205.17	Vrk3	101568	vaccinia related kinase 3 [Source:MGI Symbol;Acc:MGI:2182465]	protein_coding	chr7	44397837-44426939	1
ENSMUSG00000002210.12	1943.43	0.162579	0.0803084	0.0342029	0.105151	1943.43	-0.0224909	0.0773673	0.75347	0.880166	ENSMUSG00000002210.12	Smg9	71997	smg-9 homolog, nonsense mediated mRNA decay factor (C. elegans) [Source:MGI Symbol;Acc:MGI:1919247]	protein_coding	chr7	24099044-24122203	1
ENSMUSG00000002221.12	1737.42	-0.0265613	0.111038	0.713391	0.847981	1737.42	0.038017	0.106297	0.684699	0.83963	ENSMUSG00000002221.12	Paxip1	55982	PAX interacting (with transcription-activation domain) protein 1 [Source:MGI Symbol;Acc:MGI:1890430]	protein_coding	chr5	27945078-27996689	-1
ENSMUSG00000002222.15	6345.33	-0.356739	0.0784202	1.86007e-06	2.41017e-05	6345.33	-0.253485	0.0779767	0.000514885	0.00421206	ENSMUSG00000002222.15	Rmnd5a	68477	required for meiotic nuclear division 5 homolog A [Source:MGI Symbol;Acc:MGI:1915727]	protein_coding	chr6	71365618-71417621	-1
ENSMUSG00000002227.16	1989.6	-0.122826	0.136824	0.308445	0.514747	1989.6	-0.555203	0.155224	4.13992e-05	0.000488427	ENSMUSG00000002227.16	Mov10	17454	Mov10 RISC complex RNA helicase [Source:MGI Symbol;Acc:MGI:97054]	protein_coding	chr3	104702152-104725879	-1
ENSMUSG00000002228.8	84.8615	-0.165968	0.256471	0.274299	0.476062	84.8615	0.0289733	0.191003	0.771529	0.88952	ENSMUSG00000002228.8	Ppm1j	71887	protein phosphatase 1J [Source:MGI Symbol;Acc:MGI:1919137]	protein_coding	chr3	104688372-104693334	1
ENSMUSG00000002233.14	7247.32	0.54758	0.095943	2.50533e-09	5.91013e-08	7247.32	0.455727	0.0964184	4.12472e-07	9.18528e-06	ENSMUSG00000002233.14	Rhoc	11853	ras homolog family member C [Source:MGI Symbol;Acc:MGI:106028]	protein_coding	chr3	104695691-104701775	1
ENSMUSG00000002249.22	2204.42	-0.456406	0.140046	0.000291057	0.00206464	2204.42	0.0831826	0.121175	0.436352	0.653462	ENSMUSG00000002249.22	Tead3	21678	TEA domain family member 3 [Source:MGI Symbol;Acc:MGI:109241]	protein_coding	chr17	28550645-28569791	-1
ENSMUSG00000002250.17	2288.82	0.180056	0.0796797	0.0184685	0.0652649	2288.82	0.16853	0.079282	0.0223566	0.0846743	ENSMUSG00000002250.17	Ppard	19015	peroxisome proliferator activator receptor delta [Source:MGI Symbol;Acc:MGI:101884]	protein_coding	chr17	28451674-28520448	1
ENSMUSG00000002257.9	990.127	-0.0104527	0.102339	0.907887	0.955005	990.127	-0.113103	0.101588	0.218395	0.429649	ENSMUSG00000002257.9	Def6	23853	differentially expressed in FDCP 6 [Source:MGI Symbol;Acc:MGI:1346328]	protein_coding	chr17	28426752-28447582	1
ENSMUSG00000002265.18	3128.28	-0.734073	0.179849	5.36203e-06	6.20098e-05	3128.28	-0.37148	0.179568	0.00880485	0.0414135	ENSMUSG00000002265.18	Peg3	18616	paternally expressed 3 [Source:MGI Symbol;Acc:MGI:104748]	protein_coding	chr7	6706891-6733430	-1
ENSMUSG00000002266.18	372.744	-0.0992503	0.261807	0.449999	0.6525	372.744	-0.0123948	0.20114	0.873254	0.943022	ENSMUSG00000002266.18	Zim1	22776	zinc finger, imprinted 1 [Source:MGI Symbol;Acc:MGI:1341879]	protein_coding	chr7	6674268-6699449	-1
ENSMUSG00000002274.14	1928.9	-0.0829689	0.16292	0.535484	0.719405	1928.9	-0.0794018	0.151173	0.467673	0.679525	ENSMUSG00000002274.14	Metrn	70083	meteorin, glial cell differentiation regulator [Source:MGI Symbol;Acc:MGI:1917333]	protein_coding	chr17	26012195-26016110	-1
ENSMUSG00000002279.20	1366.21	-0.297301	0.0799555	0.00010399	0.000843244	1366.21	-0.132772	0.0773554	0.0656609	0.18935	ENSMUSG00000002279.20	Lmf1	76483	lipase maturation factor 1 [Source:MGI Symbol;Acc:MGI:1923733]	protein_coding	chr17	25798059-25881800	1
ENSMUSG00000002280.12	1424.51	0.115818	0.103741	0.230496	0.423496	1424.51	0.0778419	0.0999413	0.368681	0.591426	ENSMUSG00000002280.12	Ciao3	67563	cytosolic iron-sulfur assembly component 3 [Source:MGI Symbol;Acc:MGI:1914813]	protein_coding	chr17	25992750-26002306	1
ENSMUSG00000002289.17	17643.1	0.807478	0.163607	9.23024e-08	1.61166e-06	17643.1	1.40284	0.162254	3.3589e-19	1.07252e-16	ENSMUSG00000002289.17	Angptl4	57875	angiopoietin-like 4 [Source:MGI Symbol;Acc:MGI:1888999]	protein_coding	chr17	33992724-34000804	-1
ENSMUSG00000002297.17	700.963	0.359981	0.1176	0.000862572	0.00524386	700.963	-0.0951122	0.107402	0.307697	0.530248	ENSMUSG00000002297.17	Dbf4	27214	DBF4 zinc finger [Source:MGI Symbol;Acc:MGI:1351328]	protein_coding	chr5	8446973-8472716	-1
ENSMUSG00000002307.17	4507.01	0.0161993	0.183582	0.912653	0.957609	4507.01	-0.327589	0.242068	0.0342698	0.116831	ENSMUSG00000002307.17	Daxx	13163	Fas death domain-associated protein [Source:MGI Symbol;Acc:MGI:1197015]	protein_coding	chr17	34128388-34134564	1
ENSMUSG00000002308.17	1113.6	0.0181424	0.127069	0.874905	0.937675	1113.6	0.0683355	0.122166	0.501287	0.706681	ENSMUSG00000002308.17	Cd320	54219	CD320 antigen [Source:MGI Symbol;Acc:MGI:1860083]	protein_coding	chr17	34062065-34068748	1
ENSMUSG00000002319.17	6220	0.272544	0.109908	0.00597429	0.0264363	6220	0.691821	0.11376	9.9177e-11	5.87847e-09	ENSMUSG00000002319.17	Ipo4	75751	importin 4 [Source:MGI Symbol;Acc:MGI:1923001]	protein_coding	chr14	55862857-55873414	-1
ENSMUSG00000002320.16	4844.22	0.161791	0.0539851	0.0022528	0.0118433	4844.22	0.069609	0.0532675	0.187212	0.388902	ENSMUSG00000002320.16	Tm9sf1	74140	transmembrane 9 superfamily member 1 [Source:MGI Symbol;Acc:MGI:1921390]	protein_coding	chr14	55873422-55881263	-1
ENSMUSG00000002324.9	33.5004	-0.635832	0.446699	0.0124521	0.0475965	33.5004	-0.17207	0.25929	0.132143	0.308673	ENSMUSG00000002324.9	Rec8	56739	REC8 meiotic recombination protein [Source:MGI Symbol;Acc:MGI:1929645]	protein_coding	chr14	55855494-55862852	1
ENSMUSG00000002325.16	5931.27	0.213297	0.106275	0.0302861	0.0957201	5931.27	0.0330656	0.0986038	0.706464	0.853	ENSMUSG00000002325.16	Irf9	16391	interferon regulatory factor 9 [Source:MGI Symbol;Acc:MGI:107587]	protein_coding	chr14	55841028-55847487	1
ENSMUSG00000002326.7	1968.3	0.31885	0.0744165	8.89303e-06	9.7348e-05	1968.3	0.0946251	0.0719284	0.160919	0.35031	ENSMUSG00000002326.7	Gmpr2	105446	guanosine monophosphate reductase 2 [Source:MGI Symbol;Acc:MGI:1917903]	protein_coding	chr14	55909398-55916657	1
ENSMUSG00000002329.8	2494.82	-0.138113	0.10325	0.150196	0.315967	2494.82	-0.0145966	0.0973528	0.874251	0.943444	ENSMUSG00000002329.8	Mdp1	67881	magnesium-dependent phosphatase 1 [Source:MGI Symbol;Acc:MGI:1915131]	protein_coding	chr14	55895336-55897965	-1
ENSMUSG00000002332.17	8257.26	0.563643	0.193385	0.000617969	0.00396505	8257.26	0.585841	0.197997	0.000346123	0.00300931	ENSMUSG00000002332.17	Dhrs1	52585	dehydrogenase/reductase (SDR family) member 1 [Source:MGI Symbol;Acc:MGI:1196314]	protein_coding	chr14	55976477-55983147	-1
ENSMUSG00000002341.9	7.13733	0.102151	0.286006	0.346099	0.55454	7.13733	0.0296541	0.212988	0.657277	0.821154	ENSMUSG00000002341.9	Ncan	13004	neurocan [Source:MGI Symbol;Acc:MGI:104694]	protein_coding	chr8	70545735-70573523	-1
ENSMUSG00000002342.18	2076.9	-0.0736522	0.108597	0.459671	0.660322	2076.9	0.215739	0.112939	0.0280639	0.100509	ENSMUSG00000002342.18	Tmem161a	234371	transmembrane protein 161A [Source:MGI Symbol;Acc:MGI:2384577]	protein_coding	chr8	70625006-70636331	1
ENSMUSG00000002343.12	959.368	0.361741	0.147401	0.00513654	0.0233501	959.368	0.65326	0.153437	2.1087e-06	3.8194e-05	ENSMUSG00000002343.12	Armc6	76813	armadillo repeat containing 6 [Source:MGI Symbol;Acc:MGI:1924063]	protein_coding	chr8	70672822-70687116	-1
ENSMUSG00000002345.19	880.389	-0.0654162	0.085492	0.421755	0.627303	880.389	-0.140843	0.0851405	0.0720161	0.203196	ENSMUSG00000002345.19	Borcs8	72368	BLOC-1 related complex subunit 8 [Source:MGI Symbol;Acc:MGI:1919618]	protein_coding	chr8	70592149-70599969	1
ENSMUSG00000002346.17	662.813	-0.732928	0.103212	1.57642e-13	7.63203e-12	662.813	-0.511023	0.104463	1.5186e-07	3.90438e-06	ENSMUSG00000002346.17	Slc25a42	73095	solute carrier family 25, member 42 [Source:MGI Symbol;Acc:MGI:1920345]	protein_coding	chr8	70636990-70664955	-1
ENSMUSG00000002365.11	5773.41	0.0923476	0.0749688	0.204792	0.391073	5773.41	0.00836087	0.0730685	0.905581	0.957681	ENSMUSG00000002365.11	Snx9	66616	sorting nexin 9 [Source:MGI Symbol;Acc:MGI:1913866]	protein_coding	chr17	5891604-5982229	1
ENSMUSG00000002372.10	4016.13	0.0780463	0.0558096	0.153965	0.321387	4016.13	0.0548529	0.0553235	0.305676	0.528189	ENSMUSG00000002372.10	Ranbp3	71810	RAN binding protein 3 [Source:MGI Symbol;Acc:MGI:1919060]	protein_coding	chr17	56980294-57018764	1
ENSMUSG00000002379.8	2403.45	-0.0471464	0.0998529	0.614435	0.780204	2403.45	-0.057084	0.0966473	0.5101	0.713924	ENSMUSG00000002379.8	Ndufa11	69875	NADH:ubiquinone oxidoreductase subunit A11 [Source:MGI Symbol;Acc:MGI:1917125]	protein_coding	chr17	57024767-57029141	1
ENSMUSG00000002393.15	1238.24	-0.0944574	0.120841	0.387099	0.595549	1238.24	-0.0610334	0.114515	0.53414	0.734102	ENSMUSG00000002393.15	Nr2f6	13864	nuclear receptor subfamily 2, group F, member 6 [Source:MGI Symbol;Acc:MGI:1352453]	protein_coding	chr8	71826767-71834604	-1
ENSMUSG00000002395.15	3868.33	-0.0128677	0.0892842	0.878459	0.939796	3868.33	-0.02391	0.0866584	0.775049	0.891363	ENSMUSG00000002395.15	Use1	67023	unconventional SNARE in the ER 1 homolog (S. cerevisiae) [Source:MGI Symbol;Acc:MGI:1914273]	protein_coding	chr8	71819492-71822376	1
ENSMUSG00000002396.9	631.073	0.0214756	0.0924455	0.805127	0.899785	631.073	-0.0569609	0.090572	0.488774	0.696895	ENSMUSG00000002396.9	Ocel1	77090	occludin/ELL domain containing 1 [Source:MGI Symbol;Acc:MGI:1924340]	protein_coding	chr8	71823942-71832005	1
ENSMUSG00000002409.19	584.48	-0.767682	0.153748	7.07983e-08	1.2727e-06	584.48	-0.629347	0.155418	5.24122e-06	8.37453e-05	ENSMUSG00000002409.19	Dyrk1b	13549	dual-specificity tyrosine-(Y)-phosphorylation regulated kinase 1b [Source:MGI Symbol;Acc:MGI:1330302]	protein_coding	chr7	27878894-27886719	1
ENSMUSG00000002413.16	4528.09	0.0695646	0.0877655	0.362055	0.571253	4528.09	0.122801	0.0872934	0.124776	0.297187	ENSMUSG00000002413.16	Braf	109880	Braf transforming gene [Source:MGI Symbol;Acc:MGI:88190]	protein_coding	chr6	39580171-39702397	-1
ENSMUSG00000002416.14	1659.53	0.087062	0.129544	0.440671	0.644193	1659.53	0.302212	0.142508	0.0103159	0.046712	ENSMUSG00000002416.14	Ndufb2	68198	NADH:ubiquinone oxidoreductase subunit B2 [Source:MGI Symbol;Acc:MGI:1915448]	protein_coding	chr6	39569508-39580316	1
ENSMUSG00000002428.13	2212.16	-0.0267472	0.0876838	0.747611	0.866747	2212.16	-0.0348668	0.0852561	0.677964	0.834368	ENSMUSG00000002428.13	Hltf	20585	helicase-like transcription factor [Source:MGI Symbol;Acc:MGI:1196437]	protein_coding	chr3	20111975-20172654	1
ENSMUSG00000002455.15	4414.52	-0.0318536	0.0596494	0.576206	0.751598	4414.52	0.0780424	0.0592404	0.159415	0.348376	ENSMUSG00000002455.15	Prpf6	68879	pre-mRNA splicing factor 6 [Source:MGI Symbol;Acc:MGI:1922946]	protein_coding	chr2	181233661-181297453	1
ENSMUSG00000002458.14	2493.52	0.20579	0.0935704	0.0189707	0.0666085	2493.52	0.165891	0.0923426	0.0478546	0.14983	ENSMUSG00000002458.14	Rgs19	56470	regulator of G-protein signaling 19 [Source:MGI Symbol;Acc:MGI:1915153]	protein_coding	chr2	181330212-181335770	-1
ENSMUSG00000002459.18	6.59021	0.0320387	0.273238	0.724067	0.853904	6.59021	0.006371	0.214599	0.907894	NA	ENSMUSG00000002459.18	Rgs20	58175	regulator of G-protein signaling 20 [Source:MGI Symbol;Acc:MGI:1929866]	protein_coding	chr1	4979799-5140508	-1
ENSMUSG00000002475.17	220.856	-0.457039	0.189045	0.00368678	0.0177322	220.856	-0.295276	0.182532	0.02864	0.101996	ENSMUSG00000002475.17	Abhd3	106861	abhydrolase domain containing 3 [Source:MGI Symbol;Acc:MGI:2147183]	protein_coding	chr18	10642092-10706771	-1
ENSMUSG00000002477.6	2638.39	0.5597	0.10658	3.03736e-08	5.79246e-07	2638.39	0.511321	0.107361	2.85784e-07	6.72731e-06	ENSMUSG00000002477.6	Snrpd1	20641	small nuclear ribonucleoprotein D1 [Source:MGI Symbol;Acc:MGI:98344]	protein_coding	chr18	10617775-10642079	1
ENSMUSG00000002486.16	742.17	-0.107011	0.138689	0.374312	0.582951	742.17	-0.157008	0.139051	0.157885	0.346101	ENSMUSG00000002486.16	Tchp	77832	trichoplein, keratin filament binding [Source:MGI Symbol;Acc:MGI:1925082]	protein_coding	chr5	114845821-114860388	1
ENSMUSG00000002489.17	3952.09	-0.761178	0.120288	2.88987e-11	9.61875e-10	3952.09	-0.718652	0.121067	2.11816e-10	1.18122e-08	ENSMUSG00000002489.17	Tiam1	21844	T cell lymphoma invasion and metastasis 1 [Source:MGI Symbol;Acc:MGI:103306]	protein_coding	chr16	89583999-89940657	-1
ENSMUSG00000002496.11	6165.97	-0.284781	0.0823912	0.000292147	0.00207099	6165.97	-0.0628331	0.0784279	0.387911	0.610318	ENSMUSG00000002496.11	Tsc2	22084	TSC complex subunit 2 [Source:MGI Symbol;Acc:MGI:102548]	protein_coding	chr17	24814790-24851604	-1
ENSMUSG00000002500.16	74.6685	-0.0388133	0.285742	0.456111	0.657469	74.6685	0.0147658	0.21988	0.65118	0.817234	ENSMUSG00000002500.16	Rpl3l	66211	ribosomal protein L3-like [Source:MGI Symbol;Acc:MGI:1913461]	protein_coding	chr17	24946794-24955117	1
ENSMUSG00000002504.16	6737.56	-0.235524	0.0919036	0.00653765	0.0285262	6737.56	0.0106691	0.0862853	0.888543	0.949297	ENSMUSG00000002504.16	Slc9a3r2	65962	solute carrier family 9 (sodium/hydrogen exchanger), member 3 regulator 2 [Source:MGI Symbol;Acc:MGI:1890662]	protein_coding	chr17	24858260-24869301	-1
ENSMUSG00000002524.18	8607.85	0.000516844	0.0823268	0.975907	0.989105	8607.85	0.133594	0.0824135	0.0799961	0.218108	ENSMUSG00000002524.18	Puf60	67959	poly-U binding splicing factor 60 [Source:MGI Symbol;Acc:MGI:1915209]	protein_coding	chr15	75942031-75952773	-1
ENSMUSG00000002546.18	6729.29	-0.180148	0.0659291	0.00479963	0.0220824	6729.29	-0.139318	0.0653073	0.0241744	0.0898743	ENSMUSG00000002546.18	Golga2	99412	golgi autoantigen, golgin subfamily a, 2 [Source:MGI Symbol;Acc:MGI:2139395]	protein_coding	chr2	32177396-32197933	1
ENSMUSG00000002550.17	2185.97	0.112335	0.0793448	0.140334	0.301367	2185.97	0.108031	0.0783517	0.140091	0.321214	ENSMUSG00000002550.17	Uck1	22245	uridine-cytidine kinase 1 [Source:MGI Symbol;Acc:MGI:98904]	protein_coding	chr2	32145014-32150171	-1
ENSMUSG00000002565.17	130.314	-0.0847221	0.192956	0.556447	0.735838	130.314	0.0128912	0.166059	0.908879	0.959017	ENSMUSG00000002565.17	Scin	20259	scinderin [Source:MGI Symbol;Acc:MGI:1306794]	protein_coding	chr12	40109768-40184227	-1
ENSMUSG00000002578.19	87.0889	-0.105047	0.226593	0.474678	0.672491	87.0889	0.0930587	0.19908	0.393522	0.61568	ENSMUSG00000002578.19	Ikzf4	22781	IKAROS family zinc finger 4 [Source:MGI Symbol;Acc:MGI:1343139]	protein_coding	chr10	128466712-128505227	-1
ENSMUSG00000002580.8	1659.9	0.155409	0.120357	0.154087	0.321548	1659.9	0.0918603	0.113937	0.346426	0.57047	ENSMUSG00000002580.8	Mien1	103742	migration and invasion enhancer 1 [Source:MGI Symbol;Acc:MGI:1913678]	protein_coding	chr11	98328534-98329817	-1
ENSMUSG00000002588.14	315.442	0.0414367	0.261889	0.717843	0.850577	315.442	-0.00855667	0.207822	0.899668	0.954948	ENSMUSG00000002588.14	Pon1	18979	paraoxonase 1 [Source:MGI Symbol;Acc:MGI:103295]	protein_coding	chr6	5168090-5193946	-1
ENSMUSG00000002602.17	27586.2	0.0748004	0.106023	0.459627	0.660303	27586.2	0.0592416	0.102069	0.547134	0.744318	ENSMUSG00000002602.17	Axl	26362	AXL receptor tyrosine kinase [Source:MGI Symbol;Acc:MGI:1347244]	protein_coding	chr7	25456698-25488130	-1
ENSMUSG00000002603.16	3812.31	0.32219	0.111049	0.00166896	0.00913851	3812.31	-0.0435533	0.100658	0.624733	0.799105	ENSMUSG00000002603.16	Tgfb1	21803	transforming growth factor, beta 1 [Source:MGI Symbol;Acc:MGI:98725]	protein_coding	chr7	25386427-25404502	1
ENSMUSG00000002608.9	2706.7	0.116709	0.091632	0.183499	0.362572	2706.7	0.0851256	0.0891619	0.297951	0.520934	ENSMUSG00000002608.9	Ccdc97	52132	coiled-coil domain containing 97 [Source:MGI Symbol;Acc:MGI:1196455]	protein_coding	chr7	25410531-25418513	-1
ENSMUSG00000002617.15	917.908	-0.107762	0.119615	0.320086	0.527011	917.908	-0.0424375	0.111913	0.658352	0.821571	ENSMUSG00000002617.15	Zfp40	22700	zinc finger protein 40 [Source:MGI Symbol;Acc:MGI:99185]	protein_coding	chr17	23392843-23412226	-1
ENSMUSG00000002625.11	3009.12	-0.395953	0.103013	4.2064e-05	0.000378718	3009.12	-0.324904	0.103398	0.000495679	0.00407628	ENSMUSG00000002625.11	Akap8l	54194	A kinase (PRKA) anchor protein 8-like [Source:MGI Symbol;Acc:MGI:1860606]	protein_coding	chr17	32540398-32569581	-1
ENSMUSG00000002633.5	10019.5	0.175868	0.362429	0.0239086	0.0797903	10019.5	2.39837	1.31052	0.00129448	0.00904262	ENSMUSG00000002633.5	Shh	20423	sonic hedgehog [Source:MGI Symbol;Acc:MGI:98297]	protein_coding	chr5	28661813-28672254	-1
ENSMUSG00000002635.12	819.968	0.334994	0.0988279	0.000311584	0.00218838	819.968	0.369621	0.100592	5.94302e-05	0.000666594	ENSMUSG00000002635.12	Pdcd2l	68079	programmed cell death 2-like [Source:MGI Symbol;Acc:MGI:1915329]	protein_coding	chr7	33883924-33896086	-1
ENSMUSG00000002658.10	4442.06	0.246738	0.0903946	0.00392741	0.0186912	4442.06	0.259599	0.0911985	0.00188518	0.0122726	ENSMUSG00000002658.10	Gtf2f1	98053	general transcription factor IIF, polypeptide 1 [Source:MGI Symbol;Acc:MGI:1923848]	protein_coding	chr17	57310405-57318288	-1
ENSMUSG00000002660.9	1480.48	0.104178	0.123945	0.35854	0.567769	1480.48	0.27333	0.13293	0.0142478	0.0603602	ENSMUSG00000002660.9	Clpp	53895	caseinolytic mitochondrial matrix peptidase proteolytic subunit [Source:MGI Symbol;Acc:MGI:1858213]	protein_coding	chr17	57297305-57303188	1
ENSMUSG00000002661.15	497.445	0.102147	0.124032	0.3618	0.57108	497.445	0.162112	0.125551	0.122068	0.29267	ENSMUSG00000002661.15	Alkbh7	66400	alkB homolog 7 [Source:MGI Symbol;Acc:MGI:1913650]	protein_coding	chr17	57304339-57306322	1
ENSMUSG00000002664.3	0.81696	0.0341548	0.288089	0.459998	NA	0.81696	0.00175015	0.219762	0.964437	NA	ENSMUSG00000002664.3	Pspn	19197	persephin [Source:MGI Symbol;Acc:MGI:1201684]	protein_coding	chr17	57306457-57307018	-1
ENSMUSG00000002668.9	2097.82	0.256092	0.135723	0.0335863	0.103578	2097.82	-0.212458	0.134239	0.0536317	0.162845	ENSMUSG00000002668.9	Dennd1c	70785	DENN/MADD domain containing 1C [Source:MGI Symbol;Acc:MGI:1918035]	protein_coding	chr17	57372905-57385514	-1
ENSMUSG00000002679.15	1044.7	0.335602	0.0880152	6.18843e-05	0.000533061	1044.7	0.212494	0.0868252	0.0075117	0.0365468	ENSMUSG00000002679.15	Med6	69792	mediator complex subunit 6 [Source:MGI Symbol;Acc:MGI:1917042]	protein_coding	chr12	81620331-81641782	-1
ENSMUSG00000002688.9	1197.77	-0.248631	0.107509	0.0123914	0.0474154	1197.77	0.037845	0.0987898	0.665105	0.826404	ENSMUSG00000002688.9	Prkd1	18760	protein kinase D1 [Source:MGI Symbol;Acc:MGI:99879]	protein_coding	chr12	50388014-50695881	-1
ENSMUSG00000002699.14	4333.1	0.245123	0.129517	0.035553	0.108484	4333.1	-0.0913984	0.118538	0.335456	0.559564	ENSMUSG00000002699.14	Lcp2	16822	lymphocyte cytosolic protein 2 [Source:MGI Symbol;Acc:MGI:1321402]	protein_coding	chr11	33996920-34042295	1
ENSMUSG00000002718.15	5405.75	0.353517	0.104983	0.000310413	0.0021816	5405.75	0.310262	0.10556	0.00105993	0.00768059	ENSMUSG00000002718.15	Cse1l	110750	chromosome segregation 1-like (S. cerevisiae) [Source:MGI Symbol;Acc:MGI:1339951]	protein_coding	chr2	166747960-166788309	1
ENSMUSG00000002728.15	2659.6	0.317205	0.0785829	2.61627e-05	0.000250255	2659.6	0.297772	0.0790663	6.07677e-05	0.000679671	ENSMUSG00000002728.15	Naa20	67877	N(alpha)-acetyltransferase 20, NatB catalytic subunit [Source:MGI Symbol;Acc:MGI:1915127]	protein_coding	chr2	145744019-145758345	1
ENSMUSG00000002731.7	1138.92	-0.0383161	0.0834659	0.627897	0.789672	1138.92	-0.113865	0.0832009	0.140106	0.321214	ENSMUSG00000002731.7	Prkra	23992	protein kinase, interferon inducible double stranded RNA dependent activator [Source:MGI Symbol;Acc:MGI:1344375]	protein_coding	chr2	76460242-76478359	-1
ENSMUSG00000002732.15	1587.43	-0.174787	0.100429	0.0615587	0.164839	1587.43	0.0811603	0.0954561	0.345985	0.570029	ENSMUSG00000002732.15	Fkbp7	14231	FK506 binding protein 7 [Source:MGI Symbol;Acc:MGI:1336879]	protein_coding	chr2	76493388-76503460	-1
ENSMUSG00000002733.9	2196.6	0.116848	0.0667495	0.0721411	0.185356	2196.6	0.215468	0.0674194	0.000781895	0.00597652	ENSMUSG00000002733.9	Plekha3	83435	pleckstrin homology domain-containing, family A (phosphoinositide binding specific) member 3 [Source:MGI Symbol;Acc:MGI:1932515]	protein_coding	chr2	76505625-76527172	1
ENSMUSG00000002741.10	9686.87	0.155462	0.061077	0.00971618	0.0390738	9686.87	0.114143	0.0604171	0.049489	0.153612	ENSMUSG00000002741.10	Ykt6	56418	YKT6 v-SNARE homolog (S. cerevisiae) [Source:MGI Symbol;Acc:MGI:1927550]	protein_coding	chr11	5905693-5917780	1
ENSMUSG00000002748.8	9796.68	0.00803129	0.0677071	0.90363	0.952592	9796.68	0.0297981	0.0665778	0.639611	0.809273	ENSMUSG00000002748.8	Baz1b	22385	bromodomain adjacent to zinc finger domain, 1B [Source:MGI Symbol;Acc:MGI:1353499]	protein_coding	chr5	135216118-135274983	1
ENSMUSG00000002763.17	1705.5	-0.247771	0.0978017	0.00685052	0.0296786	1705.5	-0.031138	0.0910862	0.702889	0.850711	ENSMUSG00000002763.17	Pex6	224824	peroxisomal biogenesis factor 6 [Source:MGI Symbol;Acc:MGI:2385054]	protein_coding	chr17	47022389-47036467	1
ENSMUSG00000002767.14	1429.94	0.162041	0.101724	0.0907504	0.220254	1429.94	0.169176	0.101473	0.0608946	0.178889	ENSMUSG00000002767.14	Mrpl2	27398	mitochondrial ribosomal protein L2 [Source:MGI Symbol;Acc:MGI:1351622]	protein_coding	chr17	46957155-46961065	1
ENSMUSG00000002768.9	2988.39	0.110301	0.105143	0.258711	0.457236	2988.39	0.121089	0.103232	0.186522	0.387958	ENSMUSG00000002768.9	Mea1	17256	male enhanced antigen 1 [Source:MGI Symbol;Acc:MGI:96957]	protein_coding	chr17	46989719-46994037	1
ENSMUSG00000002769.10	31.1742	-0.0177148	0.231188	0.895387	0.948351	31.1742	-0.140091	0.238543	0.190445	0.39302	ENSMUSG00000002769.10	Gnmt	14711	glycine N-methyltransferase [Source:MGI Symbol;Acc:MGI:1202304]	protein_coding	chr17	47036590-47040094	-1
ENSMUSG00000002771.13	172.848	-0.27077	0.146239	0.0328999	0.10188	172.848	-0.106474	0.130644	0.316046	0.539935	ENSMUSG00000002771.13	Grin2d	14814	glutamate receptor, ionotropic, NMDA2D (epsilon 4) [Source:MGI Symbol;Acc:MGI:95823]	protein_coding	chr7	45481307-45527802	-1
ENSMUSG00000002778.15	5618.45	-0.0244029	0.0800941	0.75016	0.868284	5618.45	0.0418722	0.0782742	0.589626	0.773701	ENSMUSG00000002778.15	Kdelr1	68137	KDEL (Lys-Asp-Glu-Leu) endoplasmic reticulum protein retention receptor 1 [Source:MGI Symbol;Acc:MGI:1915387]	protein_coding	chr7	45522196-45533156	1
ENSMUSG00000002781.20	568.829	-0.0379526	0.128695	0.742117	0.863857	568.829	-0.39416	0.146438	0.00142001	0.00972392	ENSMUSG00000002781.20	Tmem143	70209	transmembrane protein 143 [Source:MGI Symbol;Acc:MGI:1917459]	protein_coding	chr7	45546365-45566837	1
ENSMUSG00000002791.18	13.1626	0.123636	0.275918	0.348613	0.557477	13.1626	0.90221	0.745956	0.00601487	0.0309048	ENSMUSG00000002791.18	Pdxk-ps	435518	pyridoxal (pyridoxine, vitamin B6) kinase, pseudogene [Source:MGI Symbol;Acc:MGI:1933201]	transcribed_unprocessed_pseudogene	chr17	32295057-32326324	-1
ENSMUSG00000002797.10	1181.08	0.0909134	0.15526	0.488649	0.683781	1181.08	0.478985	0.186839	0.00140246	0.00964382	ENSMUSG00000002797.10	Ggct	110175	gamma-glutamyl cyclotransferase [Source:MGI Symbol;Acc:MGI:95700]	protein_coding	chr6	54959565-54969935	-1
ENSMUSG00000002799.7	930.439	-0.177735	0.193402	0.229559	0.422358	930.439	-0.131803	0.177209	0.271904	0.491902	ENSMUSG00000002799.7	Jag2	16450	jagged 2 [Source:MGI Symbol;Acc:MGI:1098270]	protein_coding	chr12	112871439-112893396	-1
ENSMUSG00000002803.15	757.994	-0.540622	0.108108	1.22679e-07	2.07405e-06	757.994	-0.307425	0.107386	0.00136185	0.00942021	ENSMUSG00000002803.15	Btbd6	399566	BTB (POZ) domain containing 6 [Source:MGI Symbol;Acc:MGI:3026623]	protein_coding	chr12	112940102-112942565	1
ENSMUSG00000002804.5	302.37	-0.0576045	0.122099	0.601273	0.770333	302.37	-0.117692	0.120797	0.246689	0.461778	ENSMUSG00000002804.5	Nudt14	66174	nudix (nucleoside diphosphate linked moiety X)-type motif 14 [Source:MGI Symbol;Acc:MGI:1913424]	protein_coding	chr12	112897911-112905744	-1
ENSMUSG00000002808.8	8759.69	-0.673356	0.126631	1.53855e-08	3.0919e-07	8759.69	-0.181011	0.118106	0.0772026	0.213014	ENSMUSG00000002808.8	Epdr1	105298	ependymin related protein 1 (zebrafish) [Source:MGI Symbol;Acc:MGI:2145369]	protein_coding	chr13	19775876-19804097	-1
ENSMUSG00000002812.5	10508.4	-0.0399614	0.0740304	0.58697	0.759545	10508.4	-0.1707	0.0747783	0.014772	0.0620761	ENSMUSG00000002812.5	Flii	14248	flightless I actin binding protein [Source:MGI Symbol;Acc:MGI:1342286]	protein_coding	chr11	60604949-60618089	-1
ENSMUSG00000002814.16	903.796	-0.0288051	0.0886787	0.735805	0.859468	903.796	-0.244963	0.0926166	0.00359667	0.0205078	ENSMUSG00000002814.16	Top3a	21975	topoisomerase (DNA) III alpha [Source:MGI Symbol;Acc:MGI:1197527]	protein_coding	chr11	60630884-60668191	-1
ENSMUSG00000002820.7	1189.98	0.118666	0.112564	0.251802	0.449199	1189.98	0.137744	0.11132	0.154465	0.340831	ENSMUSG00000002820.7	Atg4d	235040	autophagy related 4D, cysteine peptidase [Source:MGI Symbol;Acc:MGI:2444308]	protein_coding	chr9	21176589-21189068	1
ENSMUSG00000002825.9	719.465	0.149937	0.122234	0.174116	0.34971	719.465	0.395403	0.133702	0.000644906	0.00508654	ENSMUSG00000002825.9	Qtrt1	60507	queuine tRNA-ribosyltransferase catalytic subunit 1 [Source:MGI Symbol;Acc:MGI:1931441]	protein_coding	chr9	21323133-21331570	1
ENSMUSG00000002831.15	5413.86	0.0023096	0.264904	0.982925	0.992619	5413.86	-0.0211598	0.212068	0.785663	0.89792	ENSMUSG00000002831.15	Plin4	57435	perilipin 4 [Source:MGI Symbol;Acc:MGI:1929709]	protein_coding	chr17	56407591-56416803	-1
ENSMUSG00000002833.12	3899.4	-0.113334	0.0974138	0.225703	0.417753	3899.4	0.0150482	0.0929058	0.843314	0.928898	ENSMUSG00000002833.12	Hdgfl2	15193	HDGF like 2 [Source:MGI Symbol;Acc:MGI:1194492]	protein_coding	chr17	56386634-56407607	1
ENSMUSG00000002835.10	1269.6	-0.0981435	0.101795	0.301801	0.507989	1269.6	-0.338661	0.108487	0.000510328	0.00418169	ENSMUSG00000002835.10	Chaf1a	27221	chromatin assembly factor 1, subunit A (p150) [Source:MGI Symbol;Acc:MGI:1351331]	protein_coding	chr17	56347439-56379289	1
ENSMUSG00000002844.10	4986.51	0.0544113	0.10677	0.587898	0.760238	4986.51	0.0681299	0.103139	0.455593	0.669261	ENSMUSG00000002844.10	Adprh	11544	ADP-ribosylarginine hydrolase [Source:MGI Symbol;Acc:MGI:1098234]	protein_coding	chr16	38264392-38273065	-1
ENSMUSG00000002845.15	2291.86	-0.0387204	0.115849	0.711944	0.846922	2291.86	0.162796	0.117998	0.107132	0.266732	ENSMUSG00000002845.15	Tmem39a	67846	transmembrane protein 39a [Source:MGI Symbol;Acc:MGI:1915096]	protein_coding	chr16	38379060-38412524	1
ENSMUSG00000002846.10	1052.42	0.191431	0.110864	0.0606332	0.162936	1052.42	0.230545	0.112692	0.0190461	0.0751256	ENSMUSG00000002846.10	Timmdc1	76916	translocase of inner mitochondrial membrane domain containing 1 [Source:MGI Symbol;Acc:MGI:1922139]	protein_coding	chr16	38318709-38343025	-1
ENSMUSG00000002847.8	780.88	0.106066	0.195031	0.460656	0.661068	780.88	0.482808	0.267057	0.00743496	0.0362448	ENSMUSG00000002847.8	Pla1a	85031	phospholipase A1 member A [Source:MGI Symbol;Acc:MGI:1934677]	protein_coding	chr16	38216479-38253507	-1
ENSMUSG00000002870.9	2328.68	-0.0538138	0.119915	0.625136	0.787827	2328.68	-0.172965	0.122948	0.0938221	0.243753	ENSMUSG00000002870.9	Mcm2	17216	minichromosome maintenance complex component 2 [Source:MGI Symbol;Acc:MGI:105380]	protein_coding	chr6	88860456-88875762	-1
ENSMUSG00000002871.15	1988.52	-0.0287836	0.121829	0.791259	0.891957	1988.52	0.0591968	0.116414	0.543881	0.741727	ENSMUSG00000002871.15	Tpra1	24100	transmembrane protein, adipocyte asscociated 1 [Source:MGI Symbol;Acc:MGI:1345190]	protein_coding	chr6	88879233-88889220	1
ENSMUSG00000002881.15	6483.4	-0.109781	0.0737691	0.122079	0.272222	6483.4	-0.0814658	0.0724312	0.232723	0.445626	ENSMUSG00000002881.15	Nab1	17936	Ngfi-A binding protein 1 [Source:MGI Symbol;Acc:MGI:107564]	protein_coding	chr1	52496453-52539838	-1
ENSMUSG00000002885.15	10405.9	0.136157	0.149609	0.278279	0.480692	10405.9	-0.127947	0.143719	0.256936	0.47407	ENSMUSG00000002885.15	Adgre5	26364	adhesion G protein-coupled receptor E5 [Source:MGI Symbol;Acc:MGI:1347095]	protein_coding	chr8	84449880-84467955	-1
ENSMUSG00000002897.6	5811.6	0.336016	0.108316	0.00071367	0.00447926	5811.6	0.123819	0.101553	0.148667	0.333388	ENSMUSG00000002897.6	Il17ra	16172	interleukin 17 receptor A [Source:MGI Symbol;Acc:MGI:107399]	protein_coding	chr6	120440208-120464520	1
ENSMUSG00000002900.18	31717.8	-0.245146	0.117609	0.0220058	0.0748589	31717.8	0.0423788	0.106927	0.652263	0.817942	ENSMUSG00000002900.18	Lamb1	16777	laminin B1 [Source:MGI Symbol;Acc:MGI:96743]	protein_coding	chr12	31315233-31379643	1
ENSMUSG00000002908.18	206.473	-0.33775	0.18749	0.0257938	0.0846233	206.473	-0.166145	0.167565	0.1697	0.363471	ENSMUSG00000002908.18	Kcnn1	84036	potassium intermediate/small conductance calcium-activated channel, subfamily N, member 1 [Source:MGI Symbol;Acc:MGI:1933993]	protein_coding	chr8	71294693-71315902	-1
ENSMUSG00000002910.12	1030.64	-1.15301	0.14692	2.70416e-16	2.34163e-14	1030.64	-0.78456	0.149025	1.16781e-08	4.14322e-07	ENSMUSG00000002910.12	Arrdc2	70807	arrestin domain containing 2 [Source:MGI Symbol;Acc:MGI:1918057]	protein_coding	chr8	71287773-71292364	-1
ENSMUSG00000002944.16	11658	0.190007	0.153359	0.126085	0.278444	11658	-0.146641	0.146205	0.196174	0.400997	ENSMUSG00000002944.16	Cd36	12491	CD36 molecule [Source:MGI Symbol;Acc:MGI:107899]	protein_coding	chr5	17986688-18093799	-1
ENSMUSG00000002948.20	4557.47	-0.0476028	0.0502105	0.33374	0.54121	4557.47	0.0467639	0.0497489	0.336461	0.560306	ENSMUSG00000002948.20	Map2k7	26400	mitogen-activated protein kinase kinase 7 [Source:MGI Symbol;Acc:MGI:1346871]	protein_coding	chr8	4288740-4297897	1
ENSMUSG00000002949.16	2500.19	0.0705602	0.0748295	0.328458	0.535826	2500.19	0.0659034	0.0736249	0.346089	0.570088	ENSMUSG00000002949.16	Timm44	21856	translocase of inner mitochondrial membrane 44 [Source:MGI Symbol;Acc:MGI:1343262]	protein_coding	chr8	4309731-4325913	-1
ENSMUSG00000002957.12	18960	-0.0250407	0.0891875	0.672306	0.820855	18960	0.100492	0.0879745	0.209969	0.419282	ENSMUSG00000002957.12	Ap2a2	11772	adaptor-related protein complex 2, alpha 2 subunit [Source:MGI Symbol;Acc:MGI:101920]	protein_coding	chr7	141142086-141212924	1
ENSMUSG00000002963.18	2602.04	0.0510331	0.0884795	0.554596	0.734565	2602.04	0.0439435	0.0860655	0.579763	0.766961	ENSMUSG00000002963.18	Pnkp	59047	polynucleotide kinase 3'- phosphatase [Source:MGI Symbol;Acc:MGI:1891698]	protein_coding	chr7	44506563-44512416	1
ENSMUSG00000002968.10	3087.28	0.0321553	0.116055	0.763215	0.875558	3087.28	0.0574402	0.111341	0.553928	0.748747	ENSMUSG00000002968.10	Med25	75613	mediator complex subunit 25 [Source:MGI Symbol;Acc:MGI:1922863]	protein_coding	chr7	44526189-44542136	-1
ENSMUSG00000002980.15	9783.59	-0.641813	0.0992334	1.62713e-11	5.60858e-10	9783.59	-0.258193	0.0974416	0.00324659	0.0189483	ENSMUSG00000002980.15	Bcam	57278	basal cell adhesion molecule [Source:MGI Symbol;Acc:MGI:1929940]	protein_coding	chr7	19490056-19504941	-1
ENSMUSG00000002981.11	8890	0.0660893	0.0686767	0.334473	0.541698	8890	0.0794853	0.067801	0.227245	0.438991	ENSMUSG00000002981.11	Clptm1	56457	cleft lip and palate associated transmembrane protein 1 [Source:MGI Symbol;Acc:MGI:1927155]	protein_coding	chr7	19365496-19398958	-1
ENSMUSG00000002983.18	2310.42	0.164324	0.10143	0.0837994	0.207554	2310.42	0.0647627	0.0963867	0.45651	0.669992	ENSMUSG00000002983.18	Relb	19698	avian reticuloendotheliosis viral (v-rel) oncogene related B [Source:MGI Symbol;Acc:MGI:103289]	protein_coding	chr7	19340142-19363363	-1
ENSMUSG00000002984.18	2830.86	0.479135	0.120154	1.73665e-05	0.000175494	2830.86	0.571282	0.121826	3.64964e-07	8.25737e-06	ENSMUSG00000002984.18	Tomm40	53333	translocase of outer mitochondrial membrane 40 [Source:MGI Symbol;Acc:MGI:1858259]	protein_coding	chr7	19435238-19449363	-1
ENSMUSG00000002985.17	68025.6	0.150674	0.172342	0.281431	0.484527	68025.6	-0.161335	0.169247	0.182424	0.382398	ENSMUSG00000002985.17	Apoe	11816	apolipoprotein E [Source:MGI Symbol;Acc:MGI:88057]	protein_coding	chr7	19430034-19433113	-1
ENSMUSG00000002992.18	1285.28	0.829317	0.254271	0.000103165	0.000836938	1285.28	-0.0877799	0.173629	0.438402	0.654802	ENSMUSG00000002992.18	Apoc2	11813	apolipoprotein C-II [Source:MGI Symbol;Acc:MGI:88054]	protein_coding	chr7	19405504-19411866	-1
ENSMUSG00000002996.18	5725.56	-0.181392	0.0858768	0.0256444	0.084185	5725.56	-0.259381	0.0873378	0.00129428	0.00904262	ENSMUSG00000002996.18	Hbp1	73389	high mobility group box transcription factor 1 [Source:MGI Symbol;Acc:MGI:894659]	protein_coding	chr12	31976253-32000534	-1
ENSMUSG00000002997.16	2542.28	-0.112921	0.119911	0.286601	0.4906	2542.28	-0.148221	0.119242	0.142328	0.324579	ENSMUSG00000002997.16	Prkar2b	19088	protein kinase, cAMP dependent regulatory, type II beta [Source:MGI Symbol;Acc:MGI:97760]	protein_coding	chr12	32008475-32111295	-1
ENSMUSG00000003031.15	9617.88	-0.850261	0.133127	1.81232e-11	6.20675e-10	9617.88	-0.641308	0.134208	1.57822e-07	4.04192e-06	ENSMUSG00000003031.15	Cdkn1b	12576	cyclin-dependent kinase inhibitor 1B [Source:MGI Symbol;Acc:MGI:104565]	protein_coding	chr6	134897364-134902476	1
ENSMUSG00000003032.9	2273	-0.557315	0.174132	0.000239291	0.00174867	2273	-0.105098	0.142894	0.345186	0.569139	ENSMUSG00000003032.9	Klf4	16600	Kruppel-like factor 4 (gut) [Source:MGI Symbol;Acc:MGI:1342287]	protein_coding	chr4	55527143-55532466	-1
ENSMUSG00000003033.16	4879.78	0.0574009	0.0529252	0.270567	0.471037	4879.78	0.0695762	0.0526322	0.161875	0.351655	ENSMUSG00000003033.16	Ap1m1	11767	adaptor-related protein complex AP-1, mu subunit 1 [Source:MGI Symbol;Acc:MGI:102776]	protein_coding	chr8	72993862-73011229	1
ENSMUSG00000003037.17	5230.57	0.296854	0.0617624	8.31536e-07	1.16382e-05	5230.57	0.0876338	0.0602801	0.130549	0.3064	ENSMUSG00000003037.17	Rab8a	17274	RAB8A, member RAS oncogene family [Source:MGI Symbol;Acc:MGI:96960]	protein_coding	chr8	72915044-72937748	1
ENSMUSG00000003038.16	7818.41	0.15596	0.0710338	0.0233379	0.0783026	7818.41	0.0682755	0.0693015	0.299154	0.522091	ENSMUSG00000003038.16	Hmgn2	15331	high mobility group nucleosomal binding domain 2 [Source:MGI Symbol;Acc:MGI:96136]	protein_coding	chr4	133692049-133695961	-1
ENSMUSG00000003039.10	4748.32	0.0671214	0.0789179	0.410542	0.61709	4748.32	0.0766374	0.0774972	0.29339	0.515875	ENSMUSG00000003039.10	Fam32a	67922	family with sequence similarity 32, member A [Source:MGI Symbol;Acc:MGI:1915172]	protein_coding	chr8	72973574-72978262	1
ENSMUSG00000003062.14	3404.92	-0.148387	0.07984	0.0510772	0.143409	3404.92	-0.0748592	0.0776875	0.301908	0.52464	ENSMUSG00000003062.14	Stard3nl	76205	STARD3 N-terminal like [Source:MGI Symbol;Acc:MGI:1923455]	protein_coding	chr13	19541846-19579965	-1
ENSMUSG00000003068.18	5092.77	-0.0824109	0.0852343	0.321508	0.528454	5092.77	0.0549772	0.0829075	0.475004	0.685675	ENSMUSG00000003068.18	Stk11	20869	serine/threonine kinase 11 [Source:MGI Symbol;Acc:MGI:1341870]	protein_coding	chr10	79951637-79966516	1
ENSMUSG00000003070.7	101.754	-0.282095	0.205617	0.0725285	0.185971	101.754	-0.132289	0.175771	0.269691	0.489375	ENSMUSG00000003070.7	Efna2	13637	ephrin A2 [Source:MGI Symbol;Acc:MGI:102707]	protein_coding	chr10	80015316-80025844	1
ENSMUSG00000003072.16	6635.92	0.0304301	0.102296	0.722024	0.852961	6635.92	0.111352	0.101191	0.216057	0.426618	ENSMUSG00000003072.16	Atp5d	66043	ATP synthase, H+ transporting, mitochondrial F1 complex, delta subunit [Source:MGI Symbol;Acc:MGI:1913293]	protein_coding	chr10	79974466-79981652	1
ENSMUSG00000003099.12	3409.43	0.0760211	0.0749963	0.282127	0.485333	3409.43	0.184392	0.0759535	0.00961773	0.0443519	ENSMUSG00000003099.12	Ppp5c	19060	protein phosphatase 5, catalytic subunit [Source:MGI Symbol;Acc:MGI:102666]	protein_coding	chr7	16738565-16761849	-1
ENSMUSG00000003119.15	2633.23	0.0553471	0.0926893	0.528629	0.714385	2633.23	-0.00839628	0.089461	0.932688	0.970402	ENSMUSG00000003119.15	Cdk12	69131	cyclin-dependent kinase 12 [Source:MGI Symbol;Acc:MGI:1098802]	protein_coding	chr11	98093885-98169330	1
ENSMUSG00000003123.16	2895.31	0.0752866	0.243006	0.573034	0.749498	2895.31	0.016533	0.195457	0.861205	0.936979	ENSMUSG00000003123.16	Lipe	16890	lipase, hormone sensitive [Source:MGI Symbol;Acc:MGI:96790]	protein_coding	chr7	25078952-25098135	-1
ENSMUSG00000003131.8	7743.82	0.153248	0.068154	0.0202863	0.0701182	7743.82	0.327425	0.0695238	6.66917e-07	1.39714e-05	ENSMUSG00000003131.8	Pafah1b2	18475	platelet-activating factor acetylhydrolase, isoform 1b, subunit 2 [Source:MGI Symbol;Acc:MGI:108415]	protein_coding	chr9	45874157-45923988	-1
ENSMUSG00000003134.11	1433.77	-0.0613421	0.117247	0.566746	0.744455	1433.77	-0.231747	0.124237	0.0276818	0.0995851	ENSMUSG00000003134.11	Tbc1d8	54610	TBC1 domain family, member 8 [Source:MGI Symbol;Acc:MGI:1927225]	protein_coding	chr1	39410573-39517836	-1
ENSMUSG00000003135.16	1554.09	0.238376	0.0878785	0.00429936	0.0202217	1554.09	0.181767	0.0868991	0.0226883	0.0856521	ENSMUSG00000003135.16	Cnot11	52846	CCR4-NOT transcription complex, subunit 11 [Source:MGI Symbol;Acc:MGI:106580]	protein_coding	chr1	39574073-39585970	1
ENSMUSG00000003153.11	1468.8	0.169297	0.140982	0.166381	0.339487	1468.8	-0.191446	0.142236	0.0911194	0.238547	ENSMUSG00000003153.11	Slc2a3	20527	solute carrier family 2 (facilitated glucose transporter), member 3 [Source:MGI Symbol;Acc:MGI:95757]	protein_coding	chr6	122704768-122778599	-1
ENSMUSG00000003154.16	3044.79	-0.264562	0.0647697	2.66783e-05	0.000254729	3044.79	-0.203749	0.06434	0.000893421	0.00667184	ENSMUSG00000003154.16	Foxj2	60611	forkhead box J2 [Source:MGI Symbol;Acc:MGI:1926805]	protein_coding	chr6	122796873-122822325	1
ENSMUSG00000003161.16	6728.22	-0.124876	0.0638735	0.0447819	0.129383	6728.22	-0.0491694	0.0625837	0.409938	0.630333	ENSMUSG00000003161.16	Sri	109552	sorcin [Source:MGI Symbol;Acc:MGI:98419]	protein_coding	chr5	8096078-8119379	1
ENSMUSG00000003166.21	5368.76	-0.205348	0.0514685	4.84072e-05	0.000428405	5368.76	-0.141065	0.0512325	0.00450165	0.0245102	ENSMUSG00000003166.21	Dgcr2	13356	DiGeorge syndrome critical region gene 2 [Source:MGI Symbol;Acc:MGI:892866]	protein_coding	chr16	17657346-17716426	-1
ENSMUSG00000003184.16	2867.7	0.0479404	0.0805168	0.536026	0.719936	2867.7	0.205002	0.0822709	0.00710789	0.0349602	ENSMUSG00000003184.16	Irf3	54131	interferon regulatory factor 3 [Source:MGI Symbol;Acc:MGI:1859179]	protein_coding	chr7	44647072-44652272	1
ENSMUSG00000003190.13	651.928	0.00249636	0.094275	0.978266	0.990245	651.928	-0.0882588	0.0926211	0.293427	0.515896	ENSMUSG00000003190.13	Bcl2l12	75736	BCL2-like 12 (proline rich) [Source:MGI Symbol;Acc:MGI:1922986]	protein_coding	chr7	44640646-44648136	-1
ENSMUSG00000003198.11	444.877	0.313902	0.102909	0.00109398	0.00639693	444.877	0.181945	0.0993172	0.0404463	0.132573	ENSMUSG00000003198.11	Zfp959	224893	zinc finger protein 959 [Source:MGI Symbol;Acc:MGI:2385058]	protein_coding	chr17	56199093-56205928	1
ENSMUSG00000003199.17	2659.36	-0.292369	0.106153	0.0029906	0.0149369	2659.36	-0.0990253	0.099242	0.267276	0.48624	ENSMUSG00000003199.17	Mpnd	68047	MPN domain containing [Source:MGI Symbol;Acc:MGI:1915297]	protein_coding	chr17	56312711-56323790	1
ENSMUSG00000003200.11	6337.51	-0.115648	0.0512252	0.0210514	0.0721655	6337.51	0.0951937	0.0508473	0.0543775	0.164554	ENSMUSG00000003200.11	Sh3gl1	20405	SH3-domain GRB2-like 1 [Source:MGI Symbol;Acc:MGI:700010]	protein_coding	chr17	56323750-56343635	-1
ENSMUSG00000003206.8	235.714	0.36322	0.178662	0.0141951	0.0528643	235.714	-0.281173	0.178327	0.0337143	0.115494	ENSMUSG00000003206.8	Ebi3	50498	Epstein-Barr virus induced gene 3 [Source:MGI Symbol;Acc:MGI:1354171]	protein_coding	chr17	56259640-56264022	1
ENSMUSG00000003208.10	754.328	0.168116	0.100725	0.0742519	0.189132	754.328	0.110525	0.097554	0.204906	0.413088	ENSMUSG00000003208.10	Yju2	72886	YJU2 splicing factor [Source:MGI Symbol;Acc:MGI:1920136]	protein_coding	chr17	56266099-56275285	1
ENSMUSG00000003226.8	13129.7	0.3681	0.101265	0.000108401	0.000875011	13129.7	0.338268	0.102135	0.000219333	0.00203665	ENSMUSG00000003226.8	Ranbp2	19386	RAN binding protein 2 [Source:MGI Symbol;Acc:MGI:894323]	protein_coding	chr10	58282742-58330178	1
ENSMUSG00000003227.5	15.5917	-1.34436	0.575485	0.000978308	0.00581795	15.5917	-3.34954	0.684247	1.07845e-07	2.88906e-06	ENSMUSG00000003227.5	Edar	13608	ectodysplasin-A receptor [Source:MGI Symbol;Acc:MGI:1343498]	protein_coding	chr10	58436611-58511476	-1
ENSMUSG00000003228.10	4762.46	-0.365423	0.0787895	1.41461e-06	1.8881e-05	4762.46	-0.125767	0.0760531	0.0790948	0.216515	ENSMUSG00000003228.10	Grk5	14773	G protein-coupled receptor kinase 5 [Source:MGI Symbol;Acc:MGI:109161]	protein_coding	chr19	60878187-61084406	1
ENSMUSG00000003233.13	2849.41	-0.105824	0.0749696	0.142597	0.30492	2849.41	-0.126913	0.0743951	0.0696804	0.198113	ENSMUSG00000003233.13	Dvl3	13544	dishevelled segment polarity protein 3 [Source:MGI Symbol;Acc:MGI:108100]	protein_coding	chr16	20335732-20352760	1
ENSMUSG00000003234.17	3635.93	0.106814	0.0892452	0.20897	0.396498	3635.93	0.206137	0.0909654	0.0129811	0.0559956	ENSMUSG00000003234.17	Abcf3	27406	ATP-binding cassette, sub-family F (GCN20), member 3 [Source:MGI Symbol;Acc:MGI:1351656]	protein_coding	chr16	20367327-20380129	1
ENSMUSG00000003235.14	3873.78	0.212851	0.0822684	0.00677067	0.0293966	3873.78	0.301643	0.0838154	0.000113392	0.00116131	ENSMUSG00000003235.14	Eif2b5	224045	eukaryotic translation initiation factor 2B, subunit 5 epsilon [Source:MGI Symbol;Acc:MGI:2446176]	protein_coding	chr16	20317567-20328073	1
ENSMUSG00000003269.18	2807.66	0.110681	0.112161	0.274783	0.476664	2807.66	0.0973441	0.108491	0.305032	0.527537	ENSMUSG00000003269.18	Cyth2	19158	cytohesin 2 [Source:MGI Symbol;Acc:MGI:1334255]	protein_coding	chr7	45456061-45464005	-1
ENSMUSG00000003271.18	8.50484	0.0092629	0.265436	0.928775	0.966242	8.50484	-0.0229744	0.2143	0.691886	0.844278	ENSMUSG00000003271.18	Sult2b1	54200	sulfotransferase family, cytosolic, 2B, member 1 [Source:MGI Symbol;Acc:MGI:1926342]	protein_coding	chr7	45379407-45434093	-1
ENSMUSG00000003273.15	920.576	-0.434053	0.161561	0.00194668	0.0104323	920.576	-0.196016	0.148521	0.0925366	0.241189	ENSMUSG00000003273.15	Car11	12348	carbonic anhydrase 11 [Source:MGI Symbol;Acc:MGI:1336193]	protein_coding	chr7	45349267-45354106	1
ENSMUSG00000003279.18	141.419	-1.0034	0.273638	1.82683e-05	0.000183131	141.419	-0.885093	0.275343	8.1046e-05	0.000871994	ENSMUSG00000003279.18	Dlgap1	224997	DLG associated protein 1 [Source:MGI Symbol;Acc:MGI:1346065]	protein_coding	chr17	70276068-71128408	1
ENSMUSG00000003282.10	338.695	-0.514764	0.178326	0.000761985	0.00473231	338.695	-0.257016	0.168276	0.0436102	0.139791	ENSMUSG00000003282.10	Plag1	56711	pleiomorphic adenoma gene 1 [Source:MGI Symbol;Acc:MGI:1891916]	protein_coding	chr4	3900996-3938423	-1
ENSMUSG00000003283.16	5720.39	0.324063	0.131228	0.0059236	0.0262338	5720.39	-0.102231	0.118451	0.30471	0.527211	ENSMUSG00000003283.16	Hck	15162	hemopoietic cell kinase [Source:MGI Symbol;Acc:MGI:96052]	protein_coding	chr2	152950388-152993361	1
ENSMUSG00000003299.11	2132.25	0.0760518	0.083404	0.341283	0.548922	2132.25	0.0434478	0.081185	0.594173	0.776732	ENSMUSG00000003299.11	Mrpl4	66163	mitochondrial ribosomal protein L4 [Source:MGI Symbol;Acc:MGI:2137210]	protein_coding	chr9	20914034-20920135	1
ENSMUSG00000003308.16	3658.15	-0.154015	0.0822429	0.0498633	0.140657	3658.15	-0.133482	0.0811832	0.0761011	0.210827	ENSMUSG00000003308.16	Keap1	50868	kelch-like ECH-associated protein 1 [Source:MGI Symbol;Acc:MGI:1858732]	protein_coding	chr9	21141026-21150657	-1
ENSMUSG00000003309.15	20.7051	0.111967	0.275403	0.374249	0.582894	20.7051	-0.0344407	0.207403	0.664356	0.825825	ENSMUSG00000003309.15	Ap1m2	11768	adaptor protein complex AP-1, mu 2 subunit [Source:MGI Symbol;Acc:MGI:1336974]	protein_coding	chr9	21205571-21223633	-1
ENSMUSG00000003316.15	14219.1	-0.146889	0.106837	0.121965	0.272033	14219.1	-0.130704	0.104578	0.155629	0.34259	ENSMUSG00000003316.15	Glg1	20340	golgi apparatus protein 1 [Source:MGI Symbol;Acc:MGI:104967]	protein_coding	chr8	111881053-111985848	-1
ENSMUSG00000003341.10	2.16549	0.0431932	0.284236	0.492252	NA	2.16549	-0.067979	0.234019	0.0825163	NA	ENSMUSG00000003341.10	Atp8b3	67331	ATPase, class I, type 8B, member 3 [Source:MGI Symbol;Acc:MGI:1914581]	protein_coding	chr10	80355418-80374958	-1
ENSMUSG00000003344.15	1609.33	-0.437137	0.109513	1.93757e-05	0.000192689	1609.33	-0.232766	0.106849	0.0128877	0.0556497	ENSMUSG00000003344.15	Btbd2	208198	BTB (POZ) domain containing 2 [Source:MGI Symbol;Acc:MGI:1933831]	protein_coding	chr10	80478451-80492905	-1
ENSMUSG00000003345.17	6124.62	-0.218716	0.0888644	0.0101215	0.0403233	6124.62	-0.0679476	0.084726	0.390968	0.613117	ENSMUSG00000003345.17	Csnk1g2	103236	casein kinase 1, gamma 2 [Source:MGI Symbol;Acc:MGI:1920014]	protein_coding	chr10	80458672-80476583	1
ENSMUSG00000003346.15	2386.95	-0.089589	0.0956458	0.322882	0.529865	2386.95	-0.0584453	0.0924493	0.485265	0.694065	ENSMUSG00000003346.15	Abhd17a	216169	abhydrolase domain containing 17A [Source:MGI Symbol;Acc:MGI:106388]	protein_coding	chr10	80419488-80426175	-1
ENSMUSG00000003348.11	4296.39	0.163038	0.0844317	0.0429582	0.125287	4296.39	0.154423	0.083834	0.0464124	0.146474	ENSMUSG00000003348.11	Mob3a	208228	MOB kinase activator 3A [Source:MGI Symbol;Acc:MGI:3050117]	protein_coding	chr10	80521087-80537811	-1
ENSMUSG00000003352.15	1930.69	-0.819257	0.104593	5.66526e-16	4.43682e-14	1930.69	-0.58524	0.105125	2.97648e-09	1.2578e-07	ENSMUSG00000003352.15	Cacnb3	12297	calcium channel, voltage-dependent, beta 3 subunit [Source:MGI Symbol;Acc:MGI:103307]	protein_coding	chr15	98528721-98542410	1
ENSMUSG00000003354.7	7.86926	-0.0724044	0.282459	0.429167	0.633637	7.86926	0.0091936	0.212822	0.881019	0.94611	ENSMUSG00000003354.7	Ccdc65	105833	coiled-coil domain containing 65 [Source:MGI Symbol;Acc:MGI:2146001]	protein_coding	chr15	98606088-98621217	1
ENSMUSG00000003355.8	1089.85	0.0499247	0.130106	0.665617	0.815624	1089.85	0.0925456	0.126029	0.376713	0.599425	ENSMUSG00000003355.8	Fkbp11	66120	FK506 binding protein 11 [Source:MGI Symbol;Acc:MGI:1913370]	protein_coding	chr15	98622247-98626079	-1
ENSMUSG00000003360.16	7421.77	-0.0630425	0.0535356	0.217518	0.407424	7421.77	0.0317165	0.0529756	0.542824	0.741021	ENSMUSG00000003360.16	Ddx23	74351	DEAD box helicase 23 [Source:MGI Symbol;Acc:MGI:1921601]	protein_coding	chr15	98543015-98560775	-1
ENSMUSG00000003363.16	5573.6	-0.0792245	0.125726	0.486794	0.681947	5573.6	-0.252123	0.134778	0.0239163	0.0891996	ENSMUSG00000003363.16	Pld3	18807	phospholipase D family, member 3 [Source:MGI Symbol;Acc:MGI:1333782]	protein_coding	chr7	27231425-27252643	-1
ENSMUSG00000003378.10	2391.57	-0.500626	0.109407	1.15969e-06	1.56849e-05	2391.57	-0.322999	0.10898	0.000906528	0.00674682	ENSMUSG00000003378.10	Grik5	14809	glutamate receptor, ionotropic, kainate 5 (gamma 2) [Source:MGI Symbol;Acc:MGI:95818]	protein_coding	chr7	24709274-24771771	-1
ENSMUSG00000003379.8	48.8169	-0.112344	0.257311	0.419993	0.625949	48.8169	0.0822686	0.211852	0.396153	0.618164	ENSMUSG00000003379.8	Cd79a	12518	CD79A antigen (immunoglobulin-associated alpha) [Source:MGI Symbol;Acc:MGI:101774]	protein_coding	chr7	24596806-24601622	1
ENSMUSG00000003380.12	5207.46	-0.0560492	0.105129	0.534046	0.717971	5207.46	0.002434	0.100358	0.97846	0.990419	ENSMUSG00000003380.12	Rabac1	14470	Rab acceptor 1 (prenylated) [Source:MGI Symbol;Acc:MGI:1201692]	protein_coding	chr7	24669177-24672179	-1
ENSMUSG00000003382.19	3796.56	0.131732	0.0956917	0.14347	0.30611	3796.56	0.0340099	0.0913407	0.679117	0.835211	ENSMUSG00000003382.19	Etv3	27049	ets variant 3 [Source:MGI Symbol;Acc:MGI:1350926]	protein_coding	chr3	87432714-87447463	1
ENSMUSG00000003402.15	5693.95	0.0957381	0.0849785	0.243716	0.439634	5693.95	0.113323	0.083903	0.143566	0.326461	ENSMUSG00000003402.15	Prkcsh	19089	protein kinase C substrate 80K-H [Source:MGI Symbol;Acc:MGI:107877]	protein_coding	chr9	21914102-21925518	1
ENSMUSG00000003410.9	16.9535	0.0762702	0.257113	0.554496	0.734478	16.9535	0.0761715	0.217092	0.383232	0.60609	ENSMUSG00000003410.9	Elavl3	15571	ELAV like RNA binding protein 3 [Source:MGI Symbol;Acc:MGI:109157]	protein_coding	chr9	21926301-21963319	-1
ENSMUSG00000003411.11	295.639	-0.800349	0.197337	5.27613e-06	6.11159e-05	295.639	-0.406127	0.197567	0.00659548	0.033123	ENSMUSG00000003411.11	Rab3b	69908	RAB3B, member RAS oncogene family [Source:MGI Symbol;Acc:MGI:1917158]	protein_coding	chr4	108736260-108800521	1
ENSMUSG00000003418.12	225.893	0.425956	0.182601	0.00530189	0.0239586	225.893	-0.0616408	0.14496	0.578853	0.766413	ENSMUSG00000003418.12	St8sia6	241230	ST8 alpha-N-acetyl-neuraminide alpha-2,8-sialyltransferase 6 [Source:MGI Symbol;Acc:MGI:2386797]	protein_coding	chr2	13655832-13798875	-1
ENSMUSG00000003420.9	9390.59	-0.409174	0.133935	0.000705729	0.00443988	9390.59	-0.0696245	0.116729	0.492829	0.700045	ENSMUSG00000003420.9	Fcgrt	14132	Fc fragment of IgG receptor and transporter [Source:MGI Symbol;Acc:MGI:103017]	protein_coding	chr7	44742414-44753275	-1
ENSMUSG00000003421.14	2491.92	0.030757	0.0863147	0.709434	0.845044	2491.92	-0.0374473	0.0840737	0.630475	0.802876	ENSMUSG00000003421.14	Nosip	66394	nitric oxide synthase interacting protein [Source:MGI Symbol;Acc:MGI:1913644]	protein_coding	chr7	44711853-44727634	1
ENSMUSG00000003423.16	1966.21	-0.0171214	0.0909183	0.841741	0.92014	1966.21	0.027348	0.088157	0.733444	0.868474	ENSMUSG00000003423.16	Pih1d1	68845	PIH1 domain containing 1 [Source:MGI Symbol;Acc:MGI:1916095]	protein_coding	chr7	44803727-44809489	1
ENSMUSG00000003429.12	26107.8	0.224072	0.0911275	0.00885015	0.0362682	26107.8	0.209236	0.0910052	0.0112397	0.0499468	ENSMUSG00000003429.12	Rps11	27207	ribosomal protein S11 [Source:MGI Symbol;Acc:MGI:1351329]	protein_coding	chr7	44771803-44773863	-1
ENSMUSG00000003435.10	9454.17	-0.00614262	0.060524	0.92441	0.963881	9454.17	-0.0341096	0.0597705	0.550946	0.746659	ENSMUSG00000003435.10	Supt5	20924	suppressor of Ty 5, DSIF elongation factor subunit [Source:MGI Symbol;Acc:MGI:1202400]	protein_coding	chr7	28014316-28038171	-1
ENSMUSG00000003436.12	1.44315	0.0355361	0.286548	0.414849	NA	1.44315	0.0160936	0.219884	0.633527	NA	ENSMUSG00000003436.12	Dll3	13389	delta like canonical Notch ligand 3 [Source:MGI Symbol;Acc:MGI:1096877]	protein_coding	chr7	27992978-28001663	-1
ENSMUSG00000003437.15	3576.9	-0.0133846	0.0810311	0.858345	0.92857	3576.9	0.0141459	0.0789148	0.848405	0.930932	ENSMUSG00000003437.15	Paf1	54624	Paf1, RNA polymerase II complex component [Source:MGI Symbol;Acc:MGI:1923988]	protein_coding	chr7	28092376-28098813	1
ENSMUSG00000003438.18	2066.38	0.375992	0.0917173	1.5864e-05	0.000161692	2066.38	0.263097	0.0913321	0.00169135	0.0112098	ENSMUSG00000003438.18	Timm50	66525	translocase of inner mitochondrial membrane 50 [Source:MGI Symbol;Acc:MGI:1913775]	protein_coding	chr7	28004941-28011497	-1
ENSMUSG00000003444.9	736.151	0.41363	0.0857227	4.73133e-07	7.0137e-06	736.151	0.36982	0.0857438	4.39171e-06	7.18534e-05	ENSMUSG00000003444.9	Med29	67224	mediator complex subunit 29 [Source:MGI Symbol;Acc:MGI:1914474]	protein_coding	chr7	28085571-28092133	-1
ENSMUSG00000003452.16	3818.09	-0.853867	0.165078	2.33019e-08	4.53728e-07	3818.09	-0.120911	0.13959	0.273123	0.493448	ENSMUSG00000003452.16	Bicd1	12121	BICD cargo adaptor 1 [Source:MGI Symbol;Acc:MGI:1101760]	protein_coding	chr6	149310384-149464827	1
ENSMUSG00000003458.13	8769.05	0.0342605	0.078863	0.713877	0.848226	8769.05	-0.105328	0.07824	0.145996	0.329825	ENSMUSG00000003458.13	Ncstn	59287	nicastrin [Source:MGI Symbol;Acc:MGI:1891700]	protein_coding	chr1	171893580-171910362	-1
ENSMUSG00000003464.14	5299.57	-0.335201	0.067428	3.04679e-07	4.72617e-06	5299.57	-0.232588	0.06707	0.000265959	0.00239653	ENSMUSG00000003464.14	Pex19	19298	peroxisomal biogenesis factor 19 [Source:MGI Symbol;Acc:MGI:1334458]	protein_coding	chr1	171954322-171964060	1
ENSMUSG00000003469.10	26.2046	-0.333852	0.417035	0.0612884	0.164305	26.2046	-0.038232	0.203846	0.656252	0.820632	ENSMUSG00000003469.10	Phyhip	105653	phytanoyl-CoA hydroxylase interacting protein [Source:MGI Symbol;Acc:MGI:1860417]	protein_coding	chr14	70694916-70706272	1
ENSMUSG00000003476.17	13.452	0.0294681	0.261671	0.789824	0.891051	13.452	-0.0784871	0.226895	0.288807	0.510728	ENSMUSG00000003476.17	Crhr2	12922	corticotropin releasing hormone receptor 2 [Source:MGI Symbol;Acc:MGI:894312]	protein_coding	chr6	55067034-55110001	-1
ENSMUSG00000003477.6	546.495	-0.167768	0.287046	0.243566	0.439552	546.495	-0.0354475	0.202142	0.678342	0.834678	ENSMUSG00000003477.6	Inmt	21743	indolethylamine N-methyltransferase [Source:MGI Symbol;Acc:MGI:102963]	protein_coding	chr6	55147611-55152028	-1
ENSMUSG00000003484.5	2114.61	0.243314	0.147565	0.0566644	0.15525	2114.61	-0.0100783	0.127029	0.917457	0.962987	ENSMUSG00000003484.5	Cyp4f18	72054	cytochrome P450, family 4, subfamily f, polypeptide 18 [Source:MGI Symbol;Acc:MGI:1919304]	protein_coding	chr8	72742326-72763470	-1
ENSMUSG00000003500.14	1817.06	0.156094	0.0811103	0.0442205	0.128179	1817.06	0.142396	0.0804923	0.0572469	0.170907	ENSMUSG00000003500.14	Impdh1	23917	inosine monophosphate dehydrogenase 1 [Source:MGI Symbol;Acc:MGI:96567]	protein_coding	chr6	29200433-29216363	-1
ENSMUSG00000003518.14	8874.04	0.174764	0.0909934	0.0423441	0.123971	8874.04	0.150137	0.0897046	0.0666877	0.19153	ENSMUSG00000003518.14	Dusp3	72349	dual specificity phosphatase 3 (vaccinia virus phosphatase VH1-related) [Source:MGI Symbol;Acc:MGI:1919599]	protein_coding	chr11	101861969-101877839	-1
ENSMUSG00000003526.13	1316.67	-0.806098	0.122381	5.30442e-12	1.96512e-10	1316.67	-0.204102	0.116498	0.0414059	0.134843	ENSMUSG00000003526.13	Prodh	19125	proline dehydrogenase [Source:MGI Symbol;Acc:MGI:97770]	protein_coding	chr16	17878221-17908067	-1
ENSMUSG00000003527.10	1347.89	0.0223994	0.0839128	0.779972	0.885895	1347.89	-0.0674822	0.0825966	0.37749	0.600207	ENSMUSG00000003527.10	Ess2	27886	ess-2 splicing factor [Source:MGI Symbol;Acc:MGI:107854]	protein_coding	chr16	17718573-17729212	-1
ENSMUSG00000003528.16	5749.92	-0.847282	0.128217	4.03044e-12	1.52228e-10	5749.92	-0.491328	0.129192	2.1648e-05	0.000283818	ENSMUSG00000003528.16	Slc25a1	13358	solute carrier family 25 (mitochondrial carrier, citrate transporter), member 1 [Source:MGI Symbol;Acc:MGI:1345283]	protein_coding	chr16	17743087-17746083	-1
ENSMUSG00000003531.16	1421.69	-0.224464	0.130696	0.0536809	0.149108	1421.69	-0.119864	0.122424	0.247162	0.462352	ENSMUSG00000003531.16	Dgcr6	13353	DiGeorge syndrome critical region gene 6 [Source:MGI Symbol;Acc:MGI:1202877]	protein_coding	chr16	17870724-17889496	1
ENSMUSG00000003534.18	6571.89	-0.145341	0.104693	0.134043	0.291515	6571.89	0.217774	0.106677	0.0216618	0.0826756	ENSMUSG00000003534.18	Ddr1	12305	discoidin domain receptor family, member 1 [Source:MGI Symbol;Acc:MGI:99216]	protein_coding	chr17	35992459-36015513	-1
ENSMUSG00000003541.7	3680.17	0.426107	0.267754	0.0247424	0.0818422	3680.17	0.470344	0.291285	0.0106404	0.0477876	ENSMUSG00000003541.7	Ier3	15937	immediate early response 3 [Source:MGI Symbol;Acc:MGI:104814]	protein_coding	chr17	36132576-36133815	1
ENSMUSG00000003545.4	953.006	1.38277	0.441144	8.33537e-05	0.000690358	953.006	1.74273	0.431235	2.21094e-06	3.98996e-05	ENSMUSG00000003545.4	Fosb	14282	FBJ osteosarcoma oncogene B [Source:MGI Symbol;Acc:MGI:95575]	protein_coding	chr7	19036621-19043976	-1
ENSMUSG00000003546.11	1080.94	-0.24593	0.102455	0.00991142	0.0396643	1080.94	-0.42965	0.106241	9.66998e-06	0.00014297	ENSMUSG00000003546.11	Klc4	74764	kinesin light chain 4 [Source:MGI Symbol;Acc:MGI:1922014]	protein_coding	chr17	46941550-46956948	-1
ENSMUSG00000003549.10	1200.91	-0.0657641	0.0960686	0.466487	0.666204	1200.91	0.0825233	0.0939797	0.330623	0.555169	ENSMUSG00000003549.10	Ercc1	13870	excision repair cross-complementing rodent repair deficiency, complementation group 1 [Source:MGI Symbol;Acc:MGI:95412]	protein_coding	chr7	19078703-19090449	1
ENSMUSG00000003559.9	1293.79	-0.0475952	0.0771857	0.522513	0.710129	1293.79	-0.00825119	0.0752684	0.908363	0.958779	ENSMUSG00000003559.9	As3mt	57344	arsenite methyltransferase [Source:MGI Symbol;Acc:MGI:1929882]	protein_coding	chr19	46695897-46729538	1
ENSMUSG00000003573.16	1723.34	-0.183798	0.0746117	0.00974411	0.0391492	1723.34	-0.188134	0.074831	0.00790512	0.0380344	ENSMUSG00000003573.16	Homer3	26558	homer scaffolding protein 3 [Source:MGI Symbol;Acc:MGI:1347359]	protein_coding	chr8	70735477-70747011	1
ENSMUSG00000003575.14	2424.86	-0.334653	0.072023	1.53294e-06	2.02698e-05	2424.86	-0.073744	0.0691835	0.260678	0.478421	ENSMUSG00000003575.14	Crtc1	382056	CREB regulated transcription coactivator 1 [Source:MGI Symbol;Acc:MGI:2142523]	protein_coding	chr8	70835005-70892229	-1
ENSMUSG00000003581.15	1706.43	-0.0297532	0.0732548	0.64093	0.798616	1706.43	0.0687582	0.0721857	0.313381	0.537143	ENSMUSG00000003581.15	Rnf215	71673	ring finger protein 215 [Source:MGI Symbol;Acc:MGI:1918923]	protein_coding	chr11	4085202-4091172	1
ENSMUSG00000003585.14	240.818	-0.0435621	0.158203	0.735576	0.85941	240.818	-0.109085	0.153774	0.339338	0.56358	ENSMUSG00000003585.14	Sec14l2	67815	SEC14-like lipid binding 2 [Source:MGI Symbol;Acc:MGI:1915065]	protein_coding	chr11	4047039-4073415	-1
ENSMUSG00000003604.15	672.78	0.126449	0.0991224	0.172686	0.347755	672.78	0.338226	0.104753	0.000350352	0.00303408	ENSMUSG00000003604.15	Aven	74268	apoptosis, caspase activation inhibitor [Source:MGI Symbol;Acc:MGI:1921518]	protein_coding	chr2	112323309-112464918	1
ENSMUSG00000003617.17	21150.3	0.123937	0.110269	0.227734	0.420034	21150.3	0.552503	0.119155	5.32851e-07	1.14165e-05	ENSMUSG00000003617.17	Cp	12870	ceruloplasmin [Source:MGI Symbol;Acc:MGI:88476]	protein_coding	chr3	20011218-20063309	1
ENSMUSG00000003623.5	2441.09	-0.0873136	0.0803399	0.256586	0.454598	2441.09	-0.103652	0.0794586	0.167056	0.359808	ENSMUSG00000003623.5	Crot	74114	carnitine O-octanoyltransferase [Source:MGI Symbol;Acc:MGI:1921364]	protein_coding	chr5	9016033-9047324	-1
ENSMUSG00000003644.18	3793.56	0.223215	0.121812	0.0428968	0.125147	3793.56	-0.104674	0.113899	0.275303	0.495141	ENSMUSG00000003644.18	Rps6ka1	20111	ribosomal protein S6 kinase polypeptide 1 [Source:MGI Symbol;Acc:MGI:104558]	protein_coding	chr4	133574601-133615108	-1
ENSMUSG00000003657.10	9.2766	0.0487005	0.271013	0.62819	0.7899	9.2766	-0.0175851	0.212437	0.777677	0.892917	ENSMUSG00000003657.10	Calb2	12308	calbindin 2 [Source:MGI Symbol;Acc:MGI:101914]	protein_coding	chr8	110864134-110894842	-1
ENSMUSG00000003660.11	11847.2	0.0828213	0.0913001	0.345552	0.553788	11847.2	0.0373515	0.0881365	0.646237	0.813432	ENSMUSG00000003660.11	Snrnp200	320632	small nuclear ribonucleoprotein 200 (U5) [Source:MGI Symbol;Acc:MGI:2444401]	protein_coding	chr2	127050306-127082371	1
ENSMUSG00000003662.11	1983.63	-0.065008	0.0901165	0.451104	0.653297	1983.63	-0.00831178	0.0871825	0.915897	0.962506	ENSMUSG00000003662.11	Ciao1	26371	cytosolic iron-sulfur protein assembly 1 [Source:MGI Symbol;Acc:MGI:1346998]	protein_coding	chr2	127082858-127089736	-1
ENSMUSG00000003665.8	684.491	-0.156637	0.304185	0.212408	0.400737	684.491	-0.00685529	0.206591	0.920056	0.964094	ENSMUSG00000003665.8	Has1	15116	hyaluronan synthase 1 [Source:MGI Symbol;Acc:MGI:106590]	protein_coding	chr17	18063585-18075467	-1
ENSMUSG00000003680.17	700.059	0.0902794	0.0863953	0.272828	0.473929	700.059	-0.0762575	0.0850459	0.336202	0.560048	ENSMUSG00000003680.17	Taf6l	225895	TATA-box binding protein associated factor 6 like [Source:MGI Symbol;Acc:MGI:2444957]	protein_coding	chr19	8751851-8763781	-1
ENSMUSG00000003721.15	2052.76	0.138528	0.121311	0.214718	0.404129	2052.76	0.222138	0.125225	0.0357871	0.12088	ENSMUSG00000003721.15	Insig2	72999	insulin induced gene 2 [Source:MGI Symbol;Acc:MGI:1920249]	protein_coding	chr1	121232082-121260318	-1
ENSMUSG00000003731.14	5412.77	0.0440186	0.0627301	0.473827	0.671868	5412.77	0.0770242	0.0621935	0.196448	0.401309	ENSMUSG00000003731.14	Kpna6	16650	karyopherin (importin) alpha 6 [Source:MGI Symbol;Acc:MGI:1100836]	protein_coding	chr4	129537773-129566560	-1
ENSMUSG00000003746.17	8996.9	0.110141	0.100112	0.241755	0.437579	8996.9	0.151394	0.099773	0.0896722	0.236006	ENSMUSG00000003746.17	Man1a	17155	mannosidase 1, alpha [Source:MGI Symbol;Acc:MGI:104677]	protein_coding	chr10	53780881-53952705	-1
ENSMUSG00000003752.10	1119.92	0.0395087	0.103086	0.683017	0.828331	1119.92	0.0725336	0.100538	0.418463	0.638174	ENSMUSG00000003752.10	Itpkc	233011	inositol 1,4,5-trisphosphate 3-kinase C [Source:MGI Symbol;Acc:MGI:2442554]	protein_coding	chr7	26906597-26928086	-1
ENSMUSG00000003762.14	1424.77	0.0130813	0.100097	0.873212	0.936859	1424.77	0.118208	0.0996046	0.183678	0.384222	ENSMUSG00000003762.14	Coq8b	76889	coenzyme Q8B [Source:MGI Symbol;Acc:MGI:1924139]	protein_coding	chr7	26932448-26957375	1
ENSMUSG00000003778.15	4391.33	-0.0381008	0.0726255	0.599178	0.769036	4391.33	-0.033796	0.0712757	0.592679	0.775551	ENSMUSG00000003778.15	Brd8	78656	bromodomain containing 8 [Source:MGI Symbol;Acc:MGI:1925906]	protein_coding	chr18	34731668-34757654	-1
ENSMUSG00000003779.17	666.655	0.34341	0.264336	0.0575227	0.156875	666.655	-0.221731	0.238279	0.101778	0.25759	ENSMUSG00000003779.17	Kif20a	19348	kinesin family member 20A [Source:MGI Symbol;Acc:MGI:1201682]	protein_coding	chr18	34757666-34766330	1
ENSMUSG00000003808.19	2492.45	0.175278	0.0923256	0.0443646	0.128491	2492.45	0.265485	0.0945894	0.00206385	0.0132141	ENSMUSG00000003808.19	Farsa	66590	phenylalanyl-tRNA synthetase, alpha subunit [Source:MGI Symbol;Acc:MGI:1913840]	protein_coding	chr8	85583618-85595886	1
ENSMUSG00000003809.15	1411.01	-0.24964	0.101109	0.00806182	0.0337776	1411.01	-0.154187	0.0982751	0.0787463	0.21592	ENSMUSG00000003809.15	Gcdh	270076	glutaryl-Coenzyme A dehydrogenase [Source:MGI Symbol;Acc:MGI:104541]	protein_coding	chr8	85613022-85620550	-1
ENSMUSG00000003810.14	16506.6	-0.16302	0.104163	0.0775559	0.19526	16506.6	0.011737	0.0976192	0.894773	0.952624	ENSMUSG00000003810.14	Mast2	17776	microtubule associated serine/threonine kinase 2 [Source:MGI Symbol;Acc:MGI:894676]	protein_coding	chr4	116163959-116321380	-1
ENSMUSG00000003812.14	3111.55	0.322685	0.156123	0.0156097	0.0570355	3111.55	-0.0690078	0.132529	0.518207	0.720608	ENSMUSG00000003812.14	Dnase2a	13423	deoxyribonuclease II alpha [Source:MGI Symbol;Acc:MGI:1329019]	protein_coding	chr8	85635189-85649544	1
ENSMUSG00000003813.16	4025.28	0.0158326	0.0695759	0.81639	0.905795	4025.28	0.0485137	0.068463	0.456993	0.670245	ENSMUSG00000003813.16	Rad23a	19358	RAD23 homolog A, nucleotide excision repair protein [Source:MGI Symbol;Acc:MGI:105126]	protein_coding	chr8	85560648-85567294	-1
ENSMUSG00000003814.9	69663.1	0.254249	0.079308	0.0010977	0.00641274	69663.1	0.253212	0.0796737	0.000685899	0.00535984	ENSMUSG00000003814.9	Calr	12317	calreticulin [Source:MGI Symbol;Acc:MGI:88252]	protein_coding	chr8	85568479-85573563	-1
ENSMUSG00000003824.13	197.519	0.356856	0.166275	0.0113718	0.0441806	197.519	-0.0755377	0.13885	0.488375	0.696468	ENSMUSG00000003824.13	Syce2	71846	synaptonemal complex central element protein 2 [Source:MGI Symbol;Acc:MGI:1919096]	protein_coding	chr8	85598740-85614850	1
ENSMUSG00000003847.17	10893.8	-0.18781	0.114745	0.0730072	0.186833	10893.8	-0.130482	0.110697	0.161063	0.350392	ENSMUSG00000003847.17	Nfat5	54446	nuclear factor of activated T cells 5 [Source:MGI Symbol;Acc:MGI:1859333]	protein_coding	chr8	108020102-108106149	1
ENSMUSG00000003848.15	1684.29	0.304712	0.114389	0.00381036	0.0182237	1684.29	0.652579	0.118502	4.18987e-09	1.67909e-07	ENSMUSG00000003848.15	Nob1	67619	NIN1/RPN12 binding protein 1 homolog [Source:MGI Symbol;Acc:MGI:1914869]	protein_coding	chr8	108139118-108151683	-1
ENSMUSG00000003849.9	800.544	-0.532138	0.139495	2.82669e-05	0.000268215	800.544	-0.379813	0.139793	0.00143855	0.0098373	ENSMUSG00000003849.9	Nqo1	18104	NAD(P)H dehydrogenase, quinone 1 [Source:MGI Symbol;Acc:MGI:103187]	protein_coding	chr8	108114857-108129838	-1
ENSMUSG00000003863.19	129.139	-0.316499	0.259283	0.07031	0.181809	129.139	-0.255711	0.254051	0.0725318	0.204139	ENSMUSG00000003863.19	Ppfia3	76787	protein tyrosine phosphatase, receptor type, f polypeptide (PTPRF), interacting protein (liprin), alpha 3 [Source:MGI Symbol;Acc:MGI:1924037]	protein_coding	chr7	44988546-45016443	-1
ENSMUSG00000003865.17	1723.43	0.0494922	0.154577	0.706376	0.842557	1723.43	-0.0752666	0.145529	0.48794	0.696149	ENSMUSG00000003865.17	Gys1	14936	glycogen synthase 1, muscle [Source:MGI Symbol;Acc:MGI:101805]	protein_coding	chr7	45084268-45106043	1
ENSMUSG00000003868.15	2771.14	0.208861	0.100452	0.0271325	0.0880503	2771.14	0.304417	0.103412	0.00108203	0.00781216	ENSMUSG00000003868.15	Ruvbl2	20174	RuvB-like protein 2 [Source:MGI Symbol;Acc:MGI:1342299]	protein_coding	chr7	45071184-45087520	-1
ENSMUSG00000003872.10	7.48297	-0.119165	0.293763	0.277851	0.480265	7.48297	0.0925759	0.238901	0.157066	0.344879	ENSMUSG00000003872.10	Lin7b	22342	lin-7 homolog B (C. elegans) [Source:MGI Symbol;Acc:MGI:1330858]	protein_coding	chr7	45017315-45020007	-1
ENSMUSG00000003873.12	4542.42	0.233738	0.104914	0.0165439	0.0598028	4542.42	0.168208	0.102665	0.0637485	0.185429	ENSMUSG00000003873.12	Bax	12028	BCL2-associated X protein [Source:MGI Symbol;Acc:MGI:99702]	protein_coding	chr7	45111121-45116322	-1
ENSMUSG00000003882.6	1487.2	0.357974	0.441043	0.0546835	0.151164	1487.2	-0.0529972	0.207928	0.552954	0.748041	ENSMUSG00000003882.6	Il7r	16197	interleukin 7 receptor [Source:MGI Symbol;Acc:MGI:96562]	protein_coding	chr15	9505874-9530262	-1
ENSMUSG00000003923.15	1598.95	0.226594	0.153181	0.0857601	0.211198	1598.95	0.073031	0.13471	0.501532	0.706876	ENSMUSG00000003923.15	Tfam	21780	transcription factor A, mitochondrial [Source:MGI Symbol;Acc:MGI:107810]	protein_coding	chr10	71061294-71074110	-1
ENSMUSG00000003929.12	746.998	0.20633	0.165646	0.132862	0.289714	746.998	0.18477	0.162173	0.12592	0.298938	ENSMUSG00000003929.12	Zfp81	224694	zinc finger protein 81 [Source:MGI Symbol;Acc:MGI:1890752]	protein_coding	chr17	33548316-33577852	-1
ENSMUSG00000003934.6	1499.74	-1.00538	0.177083	1.16899e-09	2.91932e-08	1499.74	-0.203724	0.159965	0.0935328	0.243154	ENSMUSG00000003934.6	Efnb3	13643	ephrin B3 [Source:MGI Symbol;Acc:MGI:109196]	protein_coding	chr11	69444918-69451031	-1
ENSMUSG00000003948.18	1773.3	0.35707	0.137001	0.00343568	0.0167514	1773.3	0.325004	0.139118	0.00537148	0.0282987	ENSMUSG00000003948.18	Mmd	67468	monocyte to macrophage differentiation-associated [Source:MGI Symbol;Acc:MGI:1914718]	protein_coding	chr11	90140282-90169415	1
ENSMUSG00000003949.17	1495.71	-0.509008	0.0907868	4.93867e-09	1.0768e-07	1495.71	-1.05275	0.0914816	1.64081e-31	2.29525e-28	ENSMUSG00000003949.17	Hlf	217082	hepatic leukemia factor [Source:MGI Symbol;Acc:MGI:96108]	protein_coding	chr11	90227362-90281721	-1
ENSMUSG00000003955.9	1683.58	0.46911	0.128193	6.5935e-05	0.000562945	1683.58	0.27003	0.125962	0.0115472	0.0510626	ENSMUSG00000003955.9	Fam162a	70186	family with sequence similarity 162, member A [Source:MGI Symbol;Acc:MGI:1917436]	protein_coding	chr16	35864131-35891964	-1
ENSMUSG00000003970.10	34720.7	0.167262	0.0999736	0.0632227	0.168052	34720.7	0.141878	0.0983084	0.0964429	0.24837	ENSMUSG00000003970.10	Rpl8	26961	ribosomal protein L8 [Source:MGI Symbol;Acc:MGI:1350927]	protein_coding	chr15	76788278-76790514	1
ENSMUSG00000003974.7	6.10047	-0.0504085	0.275541	0.585111	0.758199	6.10047	-0.158369	0.299671	0.0253163	NA	ENSMUSG00000003974.7	Grm3	108069	glutamate receptor, metabotropic 3 [Source:MGI Symbol;Acc:MGI:1351340]	protein_coding	chr5	9535541-9775170	-1
ENSMUSG00000003992.16	1653.14	-0.327125	0.0911505	0.000151658	0.00117306	1653.14	-0.224532	0.0902107	0.00645063	0.0326019	ENSMUSG00000003992.16	Ssbp2	66970	single-stranded DNA binding protein 2 [Source:MGI Symbol;Acc:MGI:1914220]	protein_coding	chr13	91608402-91851548	1
ENSMUSG00000004018.10	490.812	0.142891	0.112455	0.165497	0.338383	490.812	0.0747743	0.107215	0.426834	0.645582	ENSMUSG00000004018.10	Fancl	67030	Fanconi anemia, complementation group L [Source:MGI Symbol;Acc:MGI:1914280]	protein_coding	chr11	26336135-26421876	1
ENSMUSG00000004031.14	6.64062	0.0181287	0.268865	0.8507	0.924964	6.64062	0.070271	0.228007	0.255181	NA	ENSMUSG00000004031.14	Brinp2	240843	bone morphogenic protein/retinoic acid inducible neural-specific 2 [Source:MGI Symbol;Acc:MGI:2443333]	protein_coding	chr1	158072839-158183896	-1
ENSMUSG00000004032.11	2038.17	-0.223936	0.109606	0.0265717	0.0866234	2038.17	-0.00941556	0.100667	0.91426	0.961932	ENSMUSG00000004032.11	Gstm5	14866	glutathione S-transferase, mu 5 [Source:MGI Symbol;Acc:MGI:1309466]	protein_coding	chr3	107803137-107806002	1
ENSMUSG00000004035.13	359.71	-1.77814	0.225891	1.99318e-16	1.77651e-14	359.71	-0.802552	0.231438	3.69407e-05	0.000444028	ENSMUSG00000004035.13	Gstm7	68312	glutathione S-transferase, mu 7 [Source:MGI Symbol;Acc:MGI:1915562]	protein_coding	chr3	107833650-107839133	-1
ENSMUSG00000004040.17	19276.1	0.35107	0.102634	0.000305987	0.00215689	19276.1	0.52276	0.104609	8.54401e-08	2.37898e-06	ENSMUSG00000004040.17	Stat3	20848	signal transducer and activator of transcription 3 [Source:MGI Symbol;Acc:MGI:103038]	protein_coding	chr11	100775924-100830366	-1
ENSMUSG00000004043.15	3565.68	0.0413317	0.108817	0.6745	0.822407	3565.68	0.137631	0.108881	0.130745	0.306641	ENSMUSG00000004043.15	Stat5a	20850	signal transducer and activator of transcription 5A [Source:MGI Symbol;Acc:MGI:103036]	protein_coding	chr11	100750177-100775995	1
ENSMUSG00000004044.10	45220.2	-0.466521	0.0816479	5.31227e-09	1.15354e-07	45220.2	-0.161468	0.0791127	0.0282544	0.100984	ENSMUSG00000004044.10	Cavin1	19285	caveolae associated 1 [Source:MGI Symbol;Acc:MGI:1277968]	protein_coding	chr11	100847559-100861713	-1
ENSMUSG00000004054.10	5647.55	-0.23725	0.0816719	0.00205038	0.010903	5647.55	-0.192513	0.0811236	0.0105336	0.0474157	ENSMUSG00000004054.10	Map3k11	26403	mitogen-activated protein kinase kinase kinase 11 [Source:MGI Symbol;Acc:MGI:1346880]	protein_coding	chr19	5738770-5752893	1
ENSMUSG00000004056.16	10652.3	0.0898275	0.0554387	0.0986974	0.23371	10652.3	0.209491	0.05587	0.000107286	0.00110737	ENSMUSG00000004056.16	Akt2	11652	thymoma viral proto-oncogene 2 [Source:MGI Symbol;Acc:MGI:104874]	protein_coding	chr7	27290977-27340251	1
ENSMUSG00000004069.18	2735.19	0.164896	0.0778051	0.0269042	0.0874847	2735.19	0.433493	0.080317	1.39006e-08	4.83639e-07	ENSMUSG00000004069.18	Dnaja3	83945	DnaJ heat shock protein family (Hsp40) member A3 [Source:MGI Symbol;Acc:MGI:1933786]	protein_coding	chr16	4457853-4525559	1
ENSMUSG00000004070.16	4630.69	0.189642	0.107969	0.0583097	0.158349	4630.69	0.00963795	0.100173	0.916956	0.962973	ENSMUSG00000004070.16	Hmox2	15369	heme oxygenase 2 [Source:MGI Symbol;Acc:MGI:109373]	protein_coding	chr16	4544225-4584606	1
ENSMUSG00000004071.14	3839.3	-0.385265	0.0967693	2.49246e-05	0.000239703	3839.3	0.0516458	0.0893489	0.51395	0.717173	ENSMUSG00000004071.14	Cdip1	66626	cell death inducing Trp53 target 1 [Source:MGI Symbol;Acc:MGI:1913876]	protein_coding	chr16	4568212-4608156	-1
ENSMUSG00000004085.15	1851.26	-0.0325981	0.146884	0.794822	0.894085	1851.26	-0.0393935	0.136386	0.714073	0.857362	ENSMUSG00000004085.15	Map3k20	65964	mitogen-activated protein kinase kinase kinase 20 [Source:MGI Symbol;Acc:MGI:2443258]	protein_coding	chr2	72115981-72272954	1
ENSMUSG00000004096.10	4327.06	0.127605	0.0805665	0.0985364	0.233532	4327.06	0.131508	0.079696	0.0727299	0.204522	ENSMUSG00000004096.10	Cwc15	66070	CWC15 spliceosome-associated protein [Source:MGI Symbol;Acc:MGI:1913320]	protein_coding	chr9	14411913-14421873	1
ENSMUSG00000004098.8	34937.1	-0.67861	0.11831	1.42572e-09	3.50702e-08	34937.1	-0.251896	0.114977	0.0117696	0.0518358	ENSMUSG00000004098.8	Col5a3	53867	collagen, type V, alpha 3 [Source:MGI Symbol;Acc:MGI:1858212]	protein_coding	chr9	20681346-20726363	-1
ENSMUSG00000004099.17	5672.29	0.0774995	0.119255	0.468915	0.668015	5672.29	-0.179869	0.122117	0.0791719	0.216616	ENSMUSG00000004099.17	Dnmt1	13433	DNA methyltransferase (cytosine-5) 1 [Source:MGI Symbol;Acc:MGI:94912]	protein_coding	chr9	20818505-20871184	-1
ENSMUSG00000004100.13	1969.29	0.640219	0.163762	1.42162e-05	0.000147006	1969.29	0.889069	0.164604	4.90718e-09	1.94684e-07	ENSMUSG00000004100.13	Ppan	235036	peter pan homolog [Source:MGI Symbol;Acc:MGI:2178445]	protein_coding	chr9	20799471-20803474	1
ENSMUSG00000004105.9	4356.14	0.697916	0.108904	1.65797e-11	5.69893e-10	4356.14	0.312932	0.108266	0.00113667	0.00814132	ENSMUSG00000004105.9	Angptl2	26360	angiopoietin-like 2 [Source:MGI Symbol;Acc:MGI:1347002]	protein_coding	chr2	33106081-33137729	1
ENSMUSG00000004110.18	72.203	-0.0695077	0.2148	0.631188	0.791895	72.203	-0.307594	0.306333	0.0469446	0.147776	ENSMUSG00000004110.18	Cacna1e	12290	calcium channel, voltage-dependent, R type, alpha 1E subunit [Source:MGI Symbol;Acc:MGI:106217]	protein_coding	chr1	154266477-154760247	-1
ENSMUSG00000004113.19	36.094	-0.0140694	0.258493	0.899365	0.950452	36.094	-0.0829018	0.227918	0.262903	0.481247	ENSMUSG00000004113.19	Cacna1b	12287	calcium channel, voltage-dependent, N type, alpha 1B subunit [Source:MGI Symbol;Acc:MGI:88296]	protein_coding	chr2	24493899-24653164	-1
ENSMUSG00000004127.13	527.844	0.134924	0.133891	0.254085	0.451569	527.844	0.122413	0.129198	0.245252	0.459909	ENSMUSG00000004127.13	Trmt10a	108943	tRNA methyltransferase 10A [Source:MGI Symbol;Acc:MGI:1920421]	protein_coding	chr3	137849209-137865582	1
ENSMUSG00000004151.18	1216.79	-0.636117	0.15492	6.53288e-06	7.41809e-05	1216.79	-0.517238	0.15712	0.000131014	0.00131459	ENSMUSG00000004151.18	Etv1	14009	ets variant 1 [Source:MGI Symbol;Acc:MGI:99254]	protein_coding	chr12	38829379-38920483	1
ENSMUSG00000004187.12	432.053	-1.36752	0.273451	3.47312e-08	6.5473e-07	432.053	-0.715285	0.287817	0.000870574	0.00652585	ENSMUSG00000004187.12	Kifc2	16581	kinesin family member C2 [Source:MGI Symbol;Acc:MGI:109187]	protein_coding	chr15	76544058-76552396	1
ENSMUSG00000004207.15	163638	0.158517	0.154413	0.226379	0.418604	163638	-0.196895	0.157126	0.099678	0.253939	ENSMUSG00000004207.15	Psap	19156	prosaposin [Source:MGI Symbol;Acc:MGI:97783]	protein_coding	chr10	60113449-60138376	1
ENSMUSG00000004221.17	3970.54	0.369971	0.092593	2.49358e-05	0.000239703	3970.54	0.417008	0.0938887	1.88202e-06	3.45945e-05	ENSMUSG00000004221.17	Ikbkg	16151	inhibitor of kappaB kinase gamma [Source:MGI Symbol;Acc:MGI:1338074]	protein_coding	chrX	73436896-73497460	1
ENSMUSG00000004233.15	623.405	0.0998063	0.115639	0.34712	0.555883	623.405	0.0519587	0.109756	0.587866	0.772252	ENSMUSG00000004233.15	Wars2	70560	tryptophanyl tRNA synthetase 2 (mitochondrial) [Source:MGI Symbol;Acc:MGI:1917810]	protein_coding	chr3	99048384-99146502	1
ENSMUSG00000004263.16	5829	-0.276804	0.0877194	0.00093537	0.00560972	5829	-0.128746	0.0847535	0.0901054	0.236815	ENSMUSG00000004263.16	Atn1	13498	atrophin 1 [Source:MGI Symbol;Acc:MGI:104725]	protein_coding	chr6	124719507-124733487	-1
ENSMUSG00000004264.18	5632.39	0.281455	0.102548	0.00326108	0.0160619	5632.39	0.265389	0.103134	0.00418337	0.0231465	ENSMUSG00000004264.18	Phb2	12034	prohibitin 2 [Source:MGI Symbol;Acc:MGI:102520]	protein_coding	chr6	124689299-124693913	1
ENSMUSG00000004266.16	10000.3	0.168083	0.14721	0.192154	0.374943	10000.3	-0.240119	0.153941	0.0426874	0.137838	ENSMUSG00000004266.16	Ptpn6	15170	protein tyrosine phosphatase, non-receptor type 6 [Source:MGI Symbol;Acc:MGI:96055]	protein_coding	chr6	124697670-124715677	-1
ENSMUSG00000004267.17	1786.44	-0.0940725	0.117966	0.378617	0.587374	1786.44	0.260681	0.125391	0.0146282	0.0616422	ENSMUSG00000004267.17	Eno2	13807	enolase 2, gamma neuronal [Source:MGI Symbol;Acc:MGI:95394]	protein_coding	chr6	124737016-124746636	-1
ENSMUSG00000004268.12	3769.78	0.295503	0.106719	0.00283058	0.0142749	3769.78	0.443916	0.109834	9.83035e-06	0.0001448	ENSMUSG00000004268.12	Emg1	14791	EMG1 N1-specific pseudouridine methyltransferase [Source:MGI Symbol;Acc:MGI:1315195]	protein_coding	chr6	124681048-124689141	-1
ENSMUSG00000004270.14	3349.45	-0.00655042	0.0883586	0.928276	0.966005	3349.45	-0.0608401	0.0864616	0.457312	0.670417	ENSMUSG00000004270.14	Lpcat3	14792	lysophosphatidylcholine acyltransferase 3 [Source:MGI Symbol;Acc:MGI:1315211]	protein_coding	chr6	124639990-124681381	1
ENSMUSG00000004285.13	3364.54	0.0820113	0.114409	0.441051	0.644244	3364.54	-0.00780524	0.107909	0.933024	0.970516	ENSMUSG00000004285.13	Atp6v1f	66144	ATPase, H+ transporting, lysosomal V1 subunit F [Source:MGI Symbol;Acc:MGI:1913394]	protein_coding	chr6	29467717-29470511	1
ENSMUSG00000004296.15	4.97694	-0.0578616	0.285958	0.406762	0.613875	4.97694	-0.0660246	0.232881	0.095126	NA	ENSMUSG00000004296.15	Il12b	16160	interleukin 12b [Source:MGI Symbol;Acc:MGI:96540]	protein_coding	chr11	44290890-44304860	1
ENSMUSG00000004317.15	4248.62	0.0852948	0.15821	0.52036	0.708559	4248.62	0.142457	0.157428	0.226955	0.438755	ENSMUSG00000004317.15	Clcn5	12728	chloride channel, voltage-sensitive 5 [Source:MGI Symbol;Acc:MGI:99486]	protein_coding	chrX	7020049-7185597	-1
ENSMUSG00000004319.16	5819.69	-0.317948	0.10471	0.000655096	0.00416439	5819.69	-0.176138	0.101013	0.0502222	0.155133	ENSMUSG00000004319.16	Clcn3	12725	chloride channel, voltage-sensitive 3 [Source:MGI Symbol;Acc:MGI:103555]	protein_coding	chr8	61363423-61436334	-1
ENSMUSG00000004328.16	356.722	-2.44128	0.337712	2.40636e-14	1.38168e-12	356.722	-1.00367	0.365461	0.000283763	0.00253618	ENSMUSG00000004328.16	Hif3a	53417	hypoxia inducible factor 3, alpha subunit [Source:MGI Symbol;Acc:MGI:1859778]	protein_coding	chr7	16765432-16796352	-1
ENSMUSG00000004347.18	251.733	-0.0519111	0.191231	0.714311	0.848226	251.733	0.144079	0.192957	0.23509	0.448326	ENSMUSG00000004347.18	Pde1c	18575	phosphodiesterase 1C [Source:MGI Symbol;Acc:MGI:108413]	protein_coding	chr6	56046789-56629472	-1
ENSMUSG00000004356.9	4289.14	0.368223	0.15156	0.00539277	0.024292	4289.14	0.909233	0.155928	4.25082e-10	2.22628e-08	ENSMUSG00000004356.9	Utp20	70683	UTP20 small subunit processome component [Source:MGI Symbol;Acc:MGI:1917933]	protein_coding	chr10	88582469-88662666	-1
ENSMUSG00000004359.17	74.9428	0.407746	0.263072	0.027695	0.0893781	74.9428	-0.171433	0.211042	0.172033	0.366737	ENSMUSG00000004359.17	Spic	20728	Spi-C transcription factor (Spi-1/PU.1 related) [Source:MGI Symbol;Acc:MGI:1341168]	protein_coding	chr10	88510634-88520877	-1
ENSMUSG00000004360.10	846.633	-1.18414	0.171097	3.36551e-13	1.55514e-11	846.633	-0.265217	0.163547	0.0353088	0.119632	ENSMUSG00000004360.10	9330159F19Rik	212448	RIKEN cDNA 9330159F19 gene [Source:MGI Symbol;Acc:MGI:3036239]	protein_coding	chr10	29087602-29106775	1
ENSMUSG00000004364.15	9400.01	0.206674	0.0849237	0.0106166	0.0418884	9400.01	0.224134	0.0853469	0.00445303	0.0243258	ENSMUSG00000004364.15	Cul3	26554	cullin 3 [Source:MGI Symbol;Acc:MGI:1347360]	protein_coding	chr1	80242640-80318197	-1
ENSMUSG00000004366.5	3.52439	0.0920323	0.302787	0.120052	NA	3.52439	-0.0271956	0.221086	0.443591	NA	ENSMUSG00000004366.5	Sst	20604	somatostatin [Source:MGI Symbol;Acc:MGI:98326]	protein_coding	chr16	23708323-23709708	-1
ENSMUSG00000004371.16	260.292	0.295653	0.429877	0.0618368	0.165442	260.292	1.85459	0.623707	0.000104945	0.0010866	ENSMUSG00000004371.16	Il11	16156	interleukin 11 [Source:MGI Symbol;Acc:MGI:107613]	protein_coding	chr7	4775372-4785858	-1
ENSMUSG00000004383.19	3117.76	-0.0262365	0.121357	0.818714	0.907118	3117.76	0.149665	0.122854	0.147257	0.33138	ENSMUSG00000004383.19	Large1	16795	LARGE xylosyl- and glucuronyltransferase 1 [Source:MGI Symbol;Acc:MGI:1342270]	protein_coding	chr8	73541227-74080168	-1
ENSMUSG00000004393.11	2618.44	0.295579	0.0982687	0.00138225	0.00777724	2618.44	0.485201	0.100935	2.52994e-07	6.05626e-06	ENSMUSG00000004393.11	Ddx56	52513	DEAD box helicase 56 [Source:MGI Symbol;Acc:MGI:1277172]	protein_coding	chr11	6208919-6217772	-1
ENSMUSG00000004394.13	3582.14	-0.108471	0.0758773	0.137375	0.296761	3582.14	-0.025177	0.0738279	0.712869	0.856923	ENSMUSG00000004394.13	Tmed4	103694	transmembrane p24 trafficking protein 4 [Source:MGI Symbol;Acc:MGI:1915070]	protein_coding	chr11	6220369-6224870	-1
ENSMUSG00000004415.16	2046.49	-0.714357	0.18568	1.46835e-05	0.000151105	2046.49	-0.184387	0.162204	0.128156	0.302613	ENSMUSG00000004415.16	Col26a1	140709	collagen, type XXVI, alpha 1 [Source:MGI Symbol;Acc:MGI:2155345]	protein_coding	chr5	136770613-136912063	-1
ENSMUSG00000004446.13	1136.14	0.416836	0.103142	1.72171e-05	0.000174232	1136.14	0.104503	0.0958986	0.226534	0.438344	ENSMUSG00000004446.13	Bid	12122	BH3 interacting domain death agonist [Source:MGI Symbol;Acc:MGI:108093]	protein_coding	chr6	120868891-120893814	-1
ENSMUSG00000004451.15	4604.4	0.167392	0.0751788	0.0207801	0.0714195	4604.4	0.00511277	0.0725387	0.951627	0.978539	ENSMUSG00000004451.15	Ralb	64143	v-ral simian leukemia viral oncogene B [Source:MGI Symbol;Acc:MGI:1927244]	protein_coding	chr1	119398035-119432524	-1
ENSMUSG00000004455.17	10180.8	0.229636	0.0731793	0.00110616	0.0064528	10180.8	0.157732	0.0722073	0.0221093	0.0840433	ENSMUSG00000004455.17	Ppp1cc	19047	protein phosphatase 1 catalytic subunit gamma [Source:MGI Symbol;Acc:MGI:104872]	protein_coding	chr5	122296341-122313336	1
ENSMUSG00000004460.18	8178.07	0.245545	0.0844546	0.00220178	0.0116066	8178.07	0.41813	0.086338	2.75777e-07	6.53839e-06	ENSMUSG00000004460.18	Dnajb11	67838	DnaJ heat shock protein family (Hsp40) member B11 [Source:MGI Symbol;Acc:MGI:1915088]	protein_coding	chr16	22676595-22698384	1
ENSMUSG00000004462.8	1156.42	-0.0163966	0.0939831	0.851974	0.925652	1156.42	0.00355101	0.0909659	0.966174	0.985489	ENSMUSG00000004462.8	Tbccd1	70573	TBCC domain containing 1 [Source:MGI Symbol;Acc:MGI:1917823]	protein_coding	chr16	22631964-22676419	-1
ENSMUSG00000004473.11	693.921	-0.0835645	0.136464	0.486712	0.681947	693.921	0.342388	0.15159	0.00585629	0.0302866	ENSMUSG00000004473.11	Clec11a	20256	C-type lectin domain family 11, member a [Source:MGI Symbol;Acc:MGI:1298219]	protein_coding	chr7	43952111-43956326	-1
ENSMUSG00000004500.10	833.945	-0.29176	0.125147	0.00975653	0.0391917	833.945	0.0615366	0.112293	0.522845	0.724336	ENSMUSG00000004500.10	Zfp324	243834	zinc finger protein 324 [Source:MGI Symbol;Acc:MGI:2444641]	protein_coding	chr7	12699765-12708163	1
ENSMUSG00000004508.7	4498.08	0.431495	0.0915448	7.63537e-07	1.07929e-05	4498.08	0.301015	0.0912203	0.000316975	0.00279268	ENSMUSG00000004508.7	Gab2	14389	growth factor receptor bound protein 2-associated protein 2 [Source:MGI Symbol;Acc:MGI:1333854]	protein_coding	chr7	96730793-96958153	1
ENSMUSG00000004530.13	10636.6	0.253945	0.0955799	0.0047964	0.0220771	10636.6	-0.0196743	0.0891646	0.809516	0.910309	ENSMUSG00000004530.13	Coro1c	23790	coronin, actin binding protein 1C [Source:MGI Symbol;Acc:MGI:1345964]	protein_coding	chr5	113980497-114046819	-1
ENSMUSG00000004535.13	13177.6	0.201683	0.0618309	0.000849615	0.00517988	13177.6	0.223042	0.0619392	0.000175564	0.00169039	ENSMUSG00000004535.13	Tax1bp1	52440	Tax1 (human T cell leukemia virus type I) binding protein 1 [Source:MGI Symbol;Acc:MGI:1289308]	protein_coding	chr6	52690714-52743765	1
ENSMUSG00000004540.8	33.0358	0.107893	0.221351	0.467727	0.666891	33.0358	-0.0621663	0.191239	0.555223	0.749727	ENSMUSG00000004540.8	Psg17	26437	pregnancy specific glycoprotein 17 [Source:MGI Symbol;Acc:MGI:1347250]	protein_coding	chr7	18547862-18555532	-1
ENSMUSG00000004542.16	12.1965	0.0500848	0.258323	0.676881	0.824032	12.1965	-0.042672	0.20933	0.593506	0.776168	ENSMUSG00000004542.16	Psg19	26439	pregnancy specific glycoprotein 19 [Source:MGI Symbol;Acc:MGI:1347252]	protein_coding	chr7	18523492-18532445	-1
ENSMUSG00000004552.17	312.815	0.255172	0.222533	0.113617	0.259213	312.815	-0.0183883	0.165917	0.866457	0.939801	ENSMUSG00000004552.17	Ctse	13034	cathepsin E [Source:MGI Symbol;Acc:MGI:107361]	protein_coding	chr1	131566044-131603243	1
ENSMUSG00000004558.16	7962.23	-1.09122	0.157199	3.12372e-13	1.45924e-11	7962.23	-0.481376	0.159839	0.000371092	0.00319136	ENSMUSG00000004558.16	Ndrg2	29811	N-myc downstream regulated gene 2 [Source:MGI Symbol;Acc:MGI:1352498]	protein_coding	chr14	52142728-52151615	-1
ENSMUSG00000004561.15	868.655	-0.188754	0.130562	0.103821	0.242505	868.655	-0.233822	0.134154	0.0346053	0.117833	ENSMUSG00000004561.15	Mettl17	52535	methyltransferase like 17 [Source:MGI Symbol;Acc:MGI:1098577]	protein_coding	chr14	52122299-52130496	1
ENSMUSG00000004562.17	7988.24	-0.204048	0.107341	0.0379114	0.114178	7988.24	0.0032495	0.0993292	0.976502	0.989454	ENSMUSG00000004562.17	Arhgef40	268739	Rho guanine nucleotide exchange factor (GEF) 40 [Source:MGI Symbol;Acc:MGI:2685515]	protein_coding	chr14	52222176-52243708	1
ENSMUSG00000004565.16	1993.35	-0.291962	0.102868	0.00232757	0.0121614	1993.35	-0.323031	0.104803	0.000598207	0.00476759	ENSMUSG00000004565.16	Pnpla6	50767	patatin-like phospholipase domain containing 6 [Source:MGI Symbol;Acc:MGI:1354723]	protein_coding	chr8	3565384-3594267	1
ENSMUSG00000004567.17	2718.38	-0.0734621	0.0735315	0.300321	0.506487	2718.38	-0.178178	0.0743501	0.0109923	0.0490235	ENSMUSG00000004567.17	Mcoln1	94178	mucolipin 1 [Source:MGI Symbol;Acc:MGI:1890498]	protein_coding	chr8	3550457-3565232	1
ENSMUSG00000004568.14	2776.69	-0.231687	0.0846245	0.00400864	0.0190183	2776.69	-0.0768165	0.0812028	0.309435	0.532349	ENSMUSG00000004568.14	Arhgef18	102098	rho/rac guanine nucleotide exchange factor (GEF) 18 [Source:MGI Symbol;Acc:MGI:2142567]	protein_coding	chr8	3403415-3506601	1
ENSMUSG00000004591.17	4257.32	0.183237	0.0518549	0.000320319	0.00224013	4257.32	0.196269	0.0520605	0.000101939	0.00105881	ENSMUSG00000004591.17	Pkn2	109333	protein kinase N2 [Source:MGI Symbol;Acc:MGI:109211]	protein_coding	chr3	142496663-142587765	-1
ENSMUSG00000004609.12	4018.31	0.0980915	0.186975	0.488849	0.683927	4018.31	-0.15091	0.18689	0.219835	0.430927	ENSMUSG00000004609.12	Cd33	12489	CD33 antigen [Source:MGI Symbol;Acc:MGI:99440]	protein_coding	chr7	43173640-43193852	-1
ENSMUSG00000004610.5	5057.59	-0.0801972	0.0898897	0.348219	0.557015	5057.59	0.1172	0.0889842	0.145884	0.329787	ENSMUSG00000004610.5	Etfb	110826	electron transferring flavoprotein, beta polypeptide [Source:MGI Symbol;Acc:MGI:106098]	protein_coding	chr7	43093507-43107224	1
ENSMUSG00000004612.10	98.0224	-0.32262	0.256856	0.0645543	0.170612	98.0224	0.194912	0.219707	0.135428	0.313944	ENSMUSG00000004612.10	Nkg7	72310	natural killer cell group 7 sequence [Source:MGI Symbol;Acc:MGI:1931250]	protein_coding	chr7	43086497-43087673	1
ENSMUSG00000004626.15	3082.04	0.127911	0.109477	0.205618	0.39227	3082.04	-0.25894	0.114299	0.00950275	0.0439958	ENSMUSG00000004626.15	Stxbp2	20911	syntaxin binding protein 2 [Source:MGI Symbol;Acc:MGI:107370]	protein_coding	chr8	3680955-3693644	1
ENSMUSG00000004631.16	3724.95	-0.44936	0.103398	3.79353e-06	4.52716e-05	3724.95	-0.0561498	0.0941396	0.508026	0.712079	ENSMUSG00000004631.16	Sgce	20392	sarcoglycan, epsilon [Source:MGI Symbol;Acc:MGI:1329042]	protein_coding	chr6	4674350-4747207	-1
ENSMUSG00000004633.18	1775.35	-0.682236	0.139053	1.30629e-07	2.19453e-06	1775.35	-0.482009	0.140368	8.9074e-05	0.000943904	ENSMUSG00000004633.18	Chn2	69993	chimerin 2 [Source:MGI Symbol;Acc:MGI:1917243]	protein_coding	chr6	54016539-54278795	1
ENSMUSG00000004637.16	661.184	-0.418984	0.105673	2.32968e-05	0.000225885	661.184	-0.196542	0.102073	0.0295767	0.104596	ENSMUSG00000004637.16	Wwox	80707	WW domain-containing oxidoreductase [Source:MGI Symbol;Acc:MGI:1931237]	protein_coding	chr8	115166395-116079447	1
ENSMUSG00000004642.14	2270.63	0.27818	0.0737859	9.24549e-05	0.00075895	2270.63	-0.0169098	0.0706856	0.8098	0.910473	ENSMUSG00000004642.14	Slbp	20492	stem-loop binding protein [Source:MGI Symbol;Acc:MGI:108402]	protein_coding	chr5	33792296-33809918	-1
ENSMUSG00000004651.7	104.249	0.00214701	0.185136	0.988327	0.99496	104.249	-0.000675346	0.164278	0.993448	0.997226	ENSMUSG00000004651.7	Tyr	22173	tyrosinase [Source:MGI Symbol;Acc:MGI:98880]	protein_coding	chr7	87073979-87142720	-1
ENSMUSG00000004655.6	7392.3	-0.390778	0.188435	0.0129699	0.0491874	7392.3	0.127165	0.157392	0.278127	0.498457	ENSMUSG00000004655.6	Aqp1	11826	aquaporin 1 [Source:MGI Symbol;Acc:MGI:103201]	protein_coding	chr6	55313417-55325540	1
ENSMUSG00000004661.16	525.392	0.062143	0.109092	0.538596	0.722037	525.392	-0.0987335	0.108031	0.294915	0.517637	ENSMUSG00000004661.16	Arid3b	56380	AT rich interactive domain 3B (BRIGHT-like) [Source:MGI Symbol;Acc:MGI:1930768]	protein_coding	chr9	57697636-57744076	-1
ENSMUSG00000004665.11	6846.72	-0.159543	0.0909179	0.0626836	0.167036	6846.72	-0.0363034	0.0867225	0.650513	0.816575	ENSMUSG00000004665.11	Cnn2	12798	calponin 2 [Source:MGI Symbol;Acc:MGI:105093]	protein_coding	chr10	79824418-79831896	1
ENSMUSG00000004667.19	3367.45	0.03943	0.100759	0.679173	0.825882	3367.45	0.0592176	0.0976728	0.50204	0.707317	ENSMUSG00000004667.19	Polr2e	66420	polymerase (RNA) II (DNA directed) polypeptide E [Source:MGI Symbol;Acc:MGI:1913670]	protein_coding	chr10	79871783-79875629	-1
ENSMUSG00000004668.15	19.2012	-0.0838327	0.265676	0.491096	0.68577	19.2012	-0.0134204	0.208543	0.851082	0.931682	ENSMUSG00000004668.15	Abca13	268379	ATP-binding cassette, sub-family A (ABC1), member 13 [Source:MGI Symbol;Acc:MGI:2388707]	protein_coding	chr11	9141942-9634259	1
ENSMUSG00000004677.18	13093.9	0.0226699	0.086741	0.77661	0.883617	13093.9	-0.0212982	0.0842513	0.789826	0.899843	ENSMUSG00000004677.18	Myo9b	17925	myosin IXb [Source:MGI Symbol;Acc:MGI:106624]	protein_coding	chr8	71725358-71813357	1
ENSMUSG00000004698.12	552.105	0.400571	0.236166	0.0228143	0.0769459	552.105	-0.0887109	0.172024	0.442889	0.658447	ENSMUSG00000004698.12	Hdac9	79221	histone deacetylase 9 [Source:MGI Symbol;Acc:MGI:1931221]	protein_coding	chr12	34097579-34967094	-1
ENSMUSG00000004707.15	2168.73	0.362024	0.235401	0.0355569	0.108484	2168.73	-0.276652	0.231455	0.0548274	0.165511	ENSMUSG00000004707.15	Ly9	17085	lymphocyte antigen 9 [Source:MGI Symbol;Acc:MGI:96885]	protein_coding	chr1	171416192-171434978	-1
ENSMUSG00000004709.15	1169.21	0.0753998	0.202545	0.607196	0.775078	1169.21	-0.0397461	0.174639	0.715436	0.857966	ENSMUSG00000004709.15	Cd244a	18106	CD244 molecule A [Source:MGI Symbol;Acc:MGI:109294]	protein_coding	chr1	171386761-171437314	1
ENSMUSG00000004730.16	11287.2	0.290081	0.229377	0.0803873	0.201129	11287.2	-0.0555356	0.168971	0.624404	0.798845	ENSMUSG00000004730.16	Adgre1	13733	adhesion G protein-coupled receptor E1 [Source:MGI Symbol;Acc:MGI:106912]	protein_coding	chr17	57665691-57790527	1
ENSMUSG00000004748.6	128.92	-0.21162	0.182802	0.145015	0.308603	128.92	0.0509261	0.153554	0.650237	0.816435	ENSMUSG00000004748.6	Mtfp1	67900	mitochondrial fission process 1 [Source:MGI Symbol;Acc:MGI:1916686]	protein_coding	chr11	4041480-4045445	-1
ENSMUSG00000004768.15	1660.25	0.068456	0.102463	0.475344	0.67277	1660.25	0.143731	0.102527	0.10992	0.271129	ENSMUSG00000004768.15	Rab23	19335	RAB23, member RAS oncogene family [Source:MGI Symbol;Acc:MGI:99833]	protein_coding	chr1	33758968-33781645	1
ENSMUSG00000004771.13	6224.84	0.31119	0.128618	0.00770178	0.0326235	6224.84	0.333752	0.131508	0.00297489	0.0177124	ENSMUSG00000004771.13	Rab11a	53869	RAB11A, member RAS oncogene family [Source:MGI Symbol;Acc:MGI:1858202]	protein_coding	chr9	64622581-64645040	-1
ENSMUSG00000004788.12	2206.92	0.0592225	0.124607	0.603116	0.771579	2206.92	0.318783	0.137721	0.00600928	0.0308841	ENSMUSG00000004788.12	Eif2b2	217715	eukaryotic translation initiation factor 2B, subunit 2 beta [Source:MGI Symbol;Acc:MGI:2145118]	protein_coding	chr12	85266255-85273402	1
ENSMUSG00000004789.11	9551.43	0.20673	0.0607025	0.000480222	0.00318285	9551.43	0.238527	0.0609812	4.1796e-05	0.000492521	ENSMUSG00000004789.11	Dlst	78920	dihydrolipoamide S-succinyltransferase (E2 component of 2-oxo-glutarate complex) [Source:MGI Symbol;Acc:MGI:1926170]	protein_coding	chr12	85157607-85181619	1
ENSMUSG00000004791.8	374.498	0.117099	0.203337	0.421136	0.626684	374.498	-0.0415358	0.171648	0.706273	0.853	ENSMUSG00000004791.8	Pgf	18654	placental growth factor [Source:MGI Symbol;Acc:MGI:105095]	protein_coding	chr12	85213409-85224564	-1
ENSMUSG00000004798.15	5493.44	-0.433742	0.0802581	1.98134e-08	3.91526e-07	5493.44	-0.169639	0.0779958	0.0195597	0.0766171	ENSMUSG00000004798.15	Ulk2	29869	unc-51 like kinase 2 [Source:MGI Symbol;Acc:MGI:1352758]	protein_coding	chr11	61666475-61745899	-1
ENSMUSG00000004814.11	2096.26	-0.0243011	0.243787	0.84666	0.922688	2096.26	0.269335	0.397728	0.0434324	0.139467	ENSMUSG00000004814.11	Ccl24	56221	chemokine (C-C motif) ligand 24 [Source:MGI Symbol;Acc:MGI:1928953]	protein_coding	chr5	135598791-135601903	-1
ENSMUSG00000004815.13	1737.62	-0.0299329	0.109752	0.766588	0.877713	1737.62	-0.038995	0.105339	0.66439	0.825825	ENSMUSG00000004815.13	Dgkq	110524	diacylglycerol kinase, theta [Source:MGI Symbol;Acc:MGI:102918]	protein_coding	chr5	108794559-108817538	-1
ENSMUSG00000004837.3	728.743	-0.344759	0.177444	0.0192168	0.0672407	728.743	-0.421195	0.18786	0.00405552	0.0225878	ENSMUSG00000004837.3	Grap	71520	GRB2-related adaptor protein [Source:MGI Symbol;Acc:MGI:1918770]	protein_coding	chr11	61544091-61563610	1
ENSMUSG00000004842.19	12.847	0.0206283	0.248761	0.871518	0.936023	12.847	-0.131248	0.249759	0.158481	0.347024	ENSMUSG00000004842.19	Pou1f1	18736	POU domain, class 1, transcription factor 1 [Source:MGI Symbol;Acc:MGI:97588]	protein_coding	chr16	65317397-65331891	1
ENSMUSG00000004843.8	3007.5	-0.21625	0.0830709	0.00630475	0.0276459	3007.5	-0.0618639	0.0795641	0.403608	0.62453	ENSMUSG00000004843.8	Chmp2b	68942	charged multivesicular body protein 2B [Source:MGI Symbol;Acc:MGI:1916192]	protein_coding	chr16	65336014-65359612	-1
ENSMUSG00000004846.11	11845.7	0.121042	0.090697	0.163391	0.335346	11845.7	0.19944	0.0919254	0.0172859	0.0696679	ENSMUSG00000004846.11	Plod3	26433	procollagen-lysine, 2-oxoglutarate 5-dioxygenase 3 [Source:MGI Symbol;Acc:MGI:1347008]	protein_coding	chr5	137015873-137025502	1
ENSMUSG00000004849.15	3946.44	0.242146	0.101806	0.010508	0.0415752	3946.44	0.0793455	0.095803	0.360367	0.583621	ENSMUSG00000004849.15	Ap1s1	11769	adaptor protein complex AP-1, sigma 1 [Source:MGI Symbol;Acc:MGI:1098244]	protein_coding	chr5	137063847-137074989	-1
ENSMUSG00000004864.14	152.669	-0.168974	0.258713	0.26857	0.468748	152.669	-0.177257	0.254886	0.13695	0.316322	ENSMUSG00000004864.14	Mapk13	26415	mitogen-activated protein kinase 13 [Source:MGI Symbol;Acc:MGI:1346864]	protein_coding	chr17	28988271-28999207	1
ENSMUSG00000004865.17	4009.09	0.126931	0.0965034	0.162157	0.333488	4009.09	0.173272	0.096941	0.0468554	0.147542	ENSMUSG00000004865.17	Srpk1	20815	serine/arginine-rich protein specific kinase 1 [Source:MGI Symbol;Acc:MGI:106908]	protein_coding	chr17	28806622-28841683	-1
ENSMUSG00000004872.16	0.854071	0.00863404	0.28492	0.800383	NA	0.854071	-0.00027957	0.220633	0.991831	NA	ENSMUSG00000004872.16	Pax3	18505	paired box 3 [Source:MGI Symbol;Acc:MGI:97487]	protein_coding	chr1	78077904-78173771	-1
ENSMUSG00000004880.12	5772.76	0.0383882	0.0950919	0.727246	0.855995	5772.76	0.0168998	0.0916936	0.847738	0.930716	ENSMUSG00000004880.12	Lbr	98386	lamin B receptor [Source:MGI Symbol;Acc:MGI:2138281]	protein_coding	chr1	181642900-181670611	-1
ENSMUSG00000004885.6	2454.84	1.62263	0.43615	9.42127e-06	0.000102287	2454.84	2.28862	0.424559	3.03756e-09	1.27674e-07	ENSMUSG00000004885.6	Crabp2	12904	cellular retinoic acid binding protein II [Source:MGI Symbol;Acc:MGI:88491]	protein_coding	chr3	87855973-87860683	1
ENSMUSG00000004891.17	63895.8	1.203	0.151132	1.41819e-16	1.31923e-14	63895.8	1.31466	0.151104	2.23975e-19	7.2689e-17	ENSMUSG00000004891.17	Nes	18008	nestin [Source:MGI Symbol;Acc:MGI:101784]	protein_coding	chr3	87878385-87887758	1
ENSMUSG00000004892.14	26.4661	0.671629	0.472497	0.0111619	0.0435428	26.4661	0.122354	0.228214	0.240151	0.453651	ENSMUSG00000004892.14	Bcan	12032	brevican [Source:MGI Symbol;Acc:MGI:1096385]	protein_coding	chr3	87894838-87907537	-1
ENSMUSG00000004894.11	96.511	0.210109	0.236272	0.189733	0.371615	96.511	0.0729582	0.183894	0.510817	0.714473	ENSMUSG00000004894.11	Hapln2	73940	hyaluronan and proteoglycan link protein 2 [Source:MGI Symbol;Acc:MGI:2137300]	protein_coding	chr3	87929057-87934890	-1
ENSMUSG00000004895.10	1788.19	-0.093224	0.0978157	0.312152	0.51866	1788.19	-0.0390892	0.0939189	0.643265	0.811749	ENSMUSG00000004895.10	Prcc	94315	papillary renal cell carcinoma (translocation-associated) [Source:MGI Symbol;Acc:MGI:2137738]	protein_coding	chr3	87766210-87792915	-1
ENSMUSG00000004896.17	1310.05	-0.191549	0.0845784	0.0176558	0.0629358	1310.05	-0.134331	0.0832119	0.0801447	0.218363	ENSMUSG00000004896.17	Rrnad1	229503	ribosomal RNA adenine dimethylase domain containing 1 [Source:MGI Symbol;Acc:MGI:2387197]	protein_coding	chr3	87829908-87838024	-1
ENSMUSG00000004897.17	11986.5	-0.0551496	0.0734413	0.402871	0.610642	11986.5	-0.0156523	0.0717727	0.818468	0.915746	ENSMUSG00000004897.17	Hdgf	15191	heparin binding growth factor [Source:MGI Symbol;Acc:MGI:1194494]	protein_coding	chr3	87813628-87823439	1
ENSMUSG00000004902.8	1.84591	0.0329888	0.282794	0.585639	NA	1.84591	0.00149817	0.218596	0.968013	NA	ENSMUSG00000004902.8	Slc25a18	71803	solute carrier family 25 (mitochondrial carrier), member 18 [Source:MGI Symbol;Acc:MGI:1919053]	protein_coding	chr6	120750539-120771297	1
ENSMUSG00000004929.13	1968.92	0.246393	0.120475	0.0244046	0.0810392	1968.92	0.414093	0.126444	0.000209112	0.0019555	ENSMUSG00000004929.13	Thop1	50492	thimet oligopeptidase 1 [Source:MGI Symbol;Acc:MGI:1354165]	protein_coding	chr10	80905869-80918393	1
ENSMUSG00000004931.12	2109.71	0.125002	0.0940072	0.152439	0.319391	2109.71	0.204425	0.0957105	0.0179558	0.0717542	ENSMUSG00000004931.12	Apba3	57267	amyloid beta (A4) precursor protein-binding, family A, member 3 [Source:MGI Symbol;Acc:MGI:1888527]	protein_coding	chr10	81102794-81109080	1
ENSMUSG00000004933.18	479.081	0.0431618	0.169303	0.753919	0.87079	479.081	-0.269013	0.201584	0.0514658	0.157817	ENSMUSG00000004933.18	Matk	17179	megakaryocyte-associated tyrosine kinase [Source:MGI Symbol;Acc:MGI:99259]	protein_coding	chr10	81088769-81099199	1
ENSMUSG00000004934.15	1146.01	-0.098922	0.0820382	0.207046	0.393987	1146.01	-0.0923202	0.0809752	0.22247	0.433774	ENSMUSG00000004934.15	Pias4	59004	protein inhibitor of activated STAT 4 [Source:MGI Symbol;Acc:MGI:2136940]	protein_coding	chr10	80989100-81003757	-1
ENSMUSG00000004936.9	6352.75	0.0988509	0.0959733	0.274703	0.476603	6352.75	0.0374091	0.0921639	0.649897	0.816113	ENSMUSG00000004936.9	Map2k1	26395	mitogen-activated protein kinase kinase 1 [Source:MGI Symbol;Acc:MGI:1346866]	protein_coding	chr9	64093052-64160913	-1
ENSMUSG00000004937.7	5349.98	-0.0263501	0.0651932	0.6825	0.828103	5349.98	0.0205861	0.0641234	0.739893	0.871833	ENSMUSG00000004937.7	Sgta	52551	small glutamine-rich tetratricopeptide repeat (TPR)-containing, alpha [Source:MGI Symbol;Acc:MGI:1098703]	protein_coding	chr10	80879909-80896015	-1
ENSMUSG00000004939.8	35.4841	-0.0501131	0.288597	NA	NA	35.4841	0.0112922	0.219558	NA	NA	ENSMUSG00000004939.8	Nmrk2	69564	nicotinamide riboside kinase 2 [Source:MGI Symbol;Acc:MGI:1916814]	protein_coding	chr10	81034004-81037885	-1
ENSMUSG00000004945.16	2329.35	0.0376839	0.0735414	0.596612	0.767484	2329.35	0.159098	0.0741132	0.0222799	0.0844647	ENSMUSG00000004945.16	Tmem242	70544	transmembrane protein 242 [Source:MGI Symbol;Acc:MGI:1917794]	protein_coding	chr17	5461145-5490534	-1
ENSMUSG00000004947.16	1745.71	0.0416589	0.107753	0.681309	0.827422	1745.71	-0.0269488	0.103237	0.75225	0.879327	ENSMUSG00000004947.16	Dtx2	74198	deltex 2, E3 ubiquitin ligase [Source:MGI Symbol;Acc:MGI:1921448]	protein_coding	chr5	136023654-136061726	1
ENSMUSG00000004951.11	2982.81	-0.0483587	0.123789	0.663597	0.814142	2982.81	0.400506	0.139255	0.00081688	0.00618187	ENSMUSG00000004951.11	Hspb1	15507	heat shock protein 1 [Source:MGI Symbol;Acc:MGI:96240]	protein_coding	chr5	135916773-135918417	1
ENSMUSG00000004952.14	3333.68	0.120992	0.157592	0.366425	0.575659	3333.68	-0.334946	0.181837	0.0145775	0.0614675	ENSMUSG00000004952.14	Rasa4	54153	RAS p21 protein activator 4 [Source:MGI Symbol;Acc:MGI:1858600]	protein_coding	chr5	136112770-136140714	1
ENSMUSG00000004961.8	40.2552	0.120843	0.28814	0.307559	0.514092	40.2552	0.0760675	0.224841	0.308633	0.53135	ENSMUSG00000004961.8	Syt5	53420	synaptotagmin V [Source:MGI Symbol;Acc:MGI:1926368]	protein_coding	chr7	4542764-4550540	-1
ENSMUSG00000004980.17	45240.9	0.189218	0.0596808	0.00114249	0.00663866	45240.9	0.168883	0.0594372	0.00315061	0.0185556	ENSMUSG00000004980.17	Hnrnpa2b1	53379	heterogeneous nuclear ribonucleoprotein A2/B1 [Source:MGI Symbol;Acc:MGI:104819]	protein_coding	chr6	51437912-51446874	-1
ENSMUSG00000004988.10	0.653266	0.00822208	0.286217	0.72402	NA	0.653266	-0.00701231	0.221569	0.788466	NA	ENSMUSG00000004988.10	Fxyd4	108017	FXYD domain-containing ion transport regulator 4 [Source:MGI Symbol;Acc:MGI:1889005]	protein_coding	chr6	117910520-117914653	-1
ENSMUSG00000004994.13	639.271	0.0282645	0.148107	0.821422	0.908536	639.271	-0.0354614	0.137173	0.740659	0.872579	ENSMUSG00000004994.13	Ccdc130	67736	coiled-coil domain containing 130 [Source:MGI Symbol;Acc:MGI:1914986]	protein_coding	chr8	84984424-84997009	-1
ENSMUSG00000004996.10	943.123	0.188298	0.144123	0.134182	0.29172	943.123	0.318207	0.155562	0.0111174	0.0495255	ENSMUSG00000004996.10	Mri1	67873	methylthioribose-1-phosphate isomerase 1 [Source:MGI Symbol;Acc:MGI:1915123]	protein_coding	chr8	84976535-84983955	-1
ENSMUSG00000005034.16	5953.06	-0.159675	0.0612884	0.00750068	0.0319711	5953.06	-0.136804	0.0608498	0.0189268	0.0747443	ENSMUSG00000005034.16	Prkacb	18749	protein kinase, cAMP dependent, catalytic, beta [Source:MGI Symbol;Acc:MGI:97594]	protein_coding	chr3	146435329-146518745	-1
ENSMUSG00000005043.14	1602.19	-0.0327187	0.0969223	0.720584	0.852203	1602.19	-0.298906	0.102798	0.00119279	0.00845961	ENSMUSG00000005043.14	Sgsh	27029	N-sulfoglucosamine sulfohydrolase (sulfamidase) [Source:MGI Symbol;Acc:MGI:1350341]	protein_coding	chr11	119234251-119246362	-1
ENSMUSG00000005045.17	143.967	-0.326927	0.211039	0.0425159	0.12432	143.967	-0.412147	0.229431	0.0102882	0.046648	ENSMUSG00000005045.17	Chd5	269610	chromodomain helicase DNA binding protein 5 [Source:MGI Symbol;Acc:MGI:3036258]	protein_coding	chr4	152423108-152474651	1
ENSMUSG00000005054.8	8362.41	0.542843	0.193492	0.000958212	0.0057208	8362.41	0.0146993	0.144024	0.830435	0.922684	ENSMUSG00000005054.8	Cstb	13014	cystatin B [Source:MGI Symbol;Acc:MGI:109514]	protein_coding	chr10	78261503-78263456	1
ENSMUSG00000005057.14	1260.33	0.336591	0.172536	0.0194189	0.0678134	1260.33	-0.0105264	0.137983	0.922155	0.964565	ENSMUSG00000005057.14	Sh2b2	23921	SH2B adaptor protein 2 [Source:MGI Symbol;Acc:MGI:1345171]	protein_coding	chr5	136247001-136275410	-1
ENSMUSG00000005069.13	3270.1	0.0512635	0.0542334	0.336237	0.543563	3270.1	0.022294	0.0536703	0.663141	0.825258	ENSMUSG00000005069.13	Pex5	19305	peroxisomal biogenesis factor 5 [Source:MGI Symbol;Acc:MGI:1098808]	protein_coding	chr6	124373775-124392026	-1
ENSMUSG00000005078.17	1701.09	-0.00778272	0.0789543	0.919343	0.960888	1701.09	0.000154831	0.0770441	0.998591	0.999423	ENSMUSG00000005078.17	Jkamp	104771	JNK1/MAPK8-associated membrane protein [Source:MGI Symbol;Acc:MGI:1915057]	protein_coding	chr12	72132363-72148235	1
ENSMUSG00000005087.18	25967.1	0.370383	0.144312	0.00454383	0.0211708	25967.1	0.470125	0.14921	0.000266254	0.0023981	ENSMUSG00000005087.18	Cd44	12505	CD44 antigen [Source:MGI Symbol;Acc:MGI:88338]	protein_coding	chr2	102641486-102732010	-1
ENSMUSG00000005089.16	161.114	-0.013333	0.18048	0.92005	0.961343	161.114	-0.94958	0.236151	3.7015e-06	6.16823e-05	ENSMUSG00000005089.16	Slc1a2	20511	solute carrier family 1 (glial high affinity glutamate transporter), member 2 [Source:MGI Symbol;Acc:MGI:101931]	protein_coding	chr2	102489004-102621129	1
ENSMUSG00000005102.14	1368.11	0.201372	0.0882142	0.0161402	0.0586558	1368.11	0.0549293	0.0844346	0.481679	0.6909	ENSMUSG00000005102.14	Eif2ak4	27103	eukaryotic translation initiation factor 2 alpha kinase 4 [Source:MGI Symbol;Acc:MGI:1353427]	protein_coding	chr2	118219099-118305715	1
ENSMUSG00000005103.13	20692.4	0.208735	0.0661784	0.00125197	0.00715958	20692.4	0.175306	0.0658497	0.00522748	0.0276781	ENSMUSG00000005103.13	Wdr1	22388	WD repeat domain 1 [Source:MGI Symbol;Acc:MGI:1337100]	protein_coding	chr5	38684156-38720564	-1
ENSMUSG00000005107.14	370.86	0.408364	0.197955	0.0108686	0.0427102	370.86	-0.235259	0.185943	0.0724504	0.204026	ENSMUSG00000005107.14	Slc2a9	117591	solute carrier family 2 (facilitated glucose transporter), member 9 [Source:MGI Symbol;Acc:MGI:2152844]	protein_coding	chr5	38506616-38660486	-1
ENSMUSG00000005124.11	2108.24	0.0268798	0.0775132	0.718006	0.850629	2108.24	0.312506	0.0794743	2.86978e-05	0.000364186	ENSMUSG00000005124.11	Ccn4	22402	cellular communication network factor 4 [Source:MGI Symbol;Acc:MGI:1197008]	protein_coding	chr15	66763169-66795050	1
ENSMUSG00000005125.14	107952	-1.28043	0.154683	9.54735e-18	1.08758e-15	107952	-0.286038	0.151094	0.0182572	0.0727222	ENSMUSG00000005125.14	Ndrg1	17988	N-myc downstream regulated gene 1 [Source:MGI Symbol;Acc:MGI:1341799]	protein_coding	chr15	66801167-66841489	-1
ENSMUSG00000005131.5	65.4881	-0.00760306	0.181637	0.954724	0.977907	65.4881	-0.185615	0.192539	0.145159	0.328613	ENSMUSG00000005131.5	4930550C14Rik	75311	RIKEN cDNA 4930550C14 gene [Source:MGI Symbol;Acc:MGI:1922561]	protein_coding	chr9	53313625-53345702	1
ENSMUSG00000005142.11	9965.71	0.0430008	0.147537	0.735802	0.859468	9965.71	-0.249925	0.164565	0.0446635	0.142224	ENSMUSG00000005142.11	Man2b1	17159	mannosidase 2, alpha B1 [Source:MGI Symbol;Acc:MGI:107286]	protein_coding	chr8	85809899-85824911	1
ENSMUSG00000005148.9	2288.29	-0.748	0.129476	9.21219e-10	2.35863e-08	2288.29	-0.267747	0.125724	0.012108	0.0530312	ENSMUSG00000005148.9	Klf5	12224	Kruppel-like factor 5 [Source:MGI Symbol;Acc:MGI:1338056]	protein_coding	chr14	99536127-99552472	1
ENSMUSG00000005150.17	984.823	-0.0689291	0.0796837	0.375539	0.584153	984.823	-0.0294951	0.0776047	0.689318	0.84272	ENSMUSG00000005150.17	Wdr83	67836	WD repeat domain containing 83 [Source:MGI Symbol;Acc:MGI:1915086]	protein_coding	chr8	85801664-85807935	-1
ENSMUSG00000005161.16	8342.97	0.0406627	0.072963	0.568864	0.745969	8342.97	0.0771305	0.0719491	0.246481	0.461514	ENSMUSG00000005161.16	Prdx2	21672	peroxiredoxin 2 [Source:MGI Symbol;Acc:MGI:109486]	protein_coding	chr8	85696216-85701463	1
ENSMUSG00000005198.16	9492.01	-0.12239	0.0896383	0.148594	0.313868	9492.01	-0.117261	0.0881694	0.143865	0.326804	ENSMUSG00000005198.16	Polr2a	20020	polymerase (RNA) II (DNA directed) polypeptide A [Source:MGI Symbol;Acc:MGI:98086]	protein_coding	chr11	69624823-69649463	-1
ENSMUSG00000005202.3	6.26361	0.0649256	0.281417	0.464955	0.664775	6.26361	0.166936	0.31565	0.010987	NA	ENSMUSG00000005202.3	Shbg	20415	sex hormone binding globulin [Source:MGI Symbol;Acc:MGI:98295]	protein_coding	chr11	69505630-69508731	-1
ENSMUSG00000005204.13	4603.2	0.0193933	0.0811669	0.803002	0.898556	4603.2	0.0533425	0.0795199	0.474281	0.685181	ENSMUSG00000005204.13	Senp3	80886	SUMO/sentrin specific peptidase 3 [Source:MGI Symbol;Acc:MGI:2158736]	protein_coding	chr11	69563941-69572910	-1
ENSMUSG00000005220.11	8.3753	-0.0587412	0.277966	0.519981	0.708373	8.3753	-0.0405952	0.217238	0.511783	0.715268	ENSMUSG00000005220.11	Corin	53419	corin, serine peptidase [Source:MGI Symbol;Acc:MGI:1349451]	protein_coding	chr5	72457368-72661816	-1
ENSMUSG00000005225.16	1343.71	0.0758397	0.0663574	0.239247	0.434418	1343.71	0.162527	0.0670805	0.0108407	0.0485221	ENSMUSG00000005225.16	Plekha8	231999	pleckstrin homology domain containing, family A (phosphoinositide binding specific) member 8 [Source:MGI Symbol;Acc:MGI:2681164]	protein_coding	chr6	54572096-54622824	1
ENSMUSG00000005233.17	280.878	0.421726	0.192496	0.00761609	0.0323247	280.878	-0.118046	0.157178	0.306446	0.52892	ENSMUSG00000005233.17	Spc25	66442	SPC25, NDC80 kinetochore complex component, homolog (S. cerevisiae) [Source:MGI Symbol;Acc:MGI:1913692]	protein_coding	chr2	69024239-69036538	-1
ENSMUSG00000005237.15	145.413	-0.00878067	0.247268	0.941968	0.972322	145.413	-0.0233572	0.202879	0.77608	0.892221	ENSMUSG00000005237.15	Dnah2	327954	dynein, axonemal, heavy chain 2 [Source:MGI Symbol;Acc:MGI:107731]	protein_coding	chr11	69311635-69439936	-1
ENSMUSG00000005251.16	42.2294	-0.145646	0.242666	0.335096	0.542335	42.2294	-0.0688134	0.195404	0.509136	0.713153	ENSMUSG00000005251.16	Ripk4	72388	receptor-interacting serine-threonine kinase 4 [Source:MGI Symbol;Acc:MGI:1919638]	protein_coding	chr16	97543133-97564987	-1
ENSMUSG00000005262.14	3171.85	0.173178	0.0573955	0.00212658	0.0112575	3171.85	0.150748	0.0573676	0.00632227	0.0320929	ENSMUSG00000005262.14	Ufd1	22230	ubiquitin recognition factor in ER-associated degradation 1 [Source:MGI Symbol;Acc:MGI:109353]	protein_coding	chr16	18630529-18654011	1
ENSMUSG00000005267.14	539.711	-0.143884	0.124819	0.198698	0.383343	539.711	-0.0682686	0.117132	0.490228	0.698154	ENSMUSG00000005267.14	Zfp287	170740	zinc finger protein 287 [Source:MGI Symbol;Acc:MGI:2176561]	protein_coding	chr11	62591182-62622731	-1
ENSMUSG00000005268.21	65.6211	0.133765	0.27527	0.328235	0.535581	65.6211	-0.168242	0.281447	0.0886415	0.234197	ENSMUSG00000005268.21	Prlr	19116	prolactin receptor [Source:MGI Symbol;Acc:MGI:97763]	protein_coding	chr15	10177324-10349266	1
ENSMUSG00000005299.7	3165.54	0.16714	0.0934348	0.0574217	0.15668	3165.54	0.317391	0.096778	0.000327716	0.00287579	ENSMUSG00000005299.7	Letm1	56384	leucine zipper-EF-hand containing transmembrane protein 1 [Source:MGI Symbol;Acc:MGI:1932557]	protein_coding	chr5	33897017-33940161	-1
ENSMUSG00000005312.16	7764.83	0.147606	0.0699397	0.0293541	0.0934819	7764.83	0.249168	0.0709479	0.000202551	0.00190223	ENSMUSG00000005312.16	Ubqln1	56085	ubiquilin 1 [Source:MGI Symbol;Acc:MGI:1860276]	protein_coding	chr13	58323970-58363467	-1
ENSMUSG00000005320.10	7.09001	-0.056197	0.284422	0.425379	0.630623	7.09001	-0.0808049	0.238918	0.0816022	0.220996	ENSMUSG00000005320.10	Fgfr4	14186	fibroblast growth factor receptor 4 [Source:MGI Symbol;Acc:MGI:95525]	protein_coding	chr13	55300453-55316572	1
ENSMUSG00000005338.15	25107.8	-0.259829	0.0962449	0.00404069	0.0191517	25107.8	0.143392	0.0930702	0.089103	0.235102	ENSMUSG00000005338.15	Cadm3	94332	cell adhesion molecule 3 [Source:MGI Symbol;Acc:MGI:2137858]	protein_coding	chr1	173160825-173195261	-1
ENSMUSG00000005339.11	115.402	0.0832137	0.20434	0.570969	0.747743	115.402	0.720554	0.305551	0.00118791	0.00843508	ENSMUSG00000005339.11	Fcer1a	14125	Fc receptor, IgE, high affinity I, alpha polypeptide [Source:MGI Symbol;Acc:MGI:95494]	protein_coding	chr1	173048851-173054781	-1
ENSMUSG00000005354.17	5800.18	0.191461	0.0964543	0.0365134	0.110989	5800.18	0.26453	0.0984701	0.00295837	0.017638	ENSMUSG00000005354.17	Txn2	56551	thioredoxin 2 [Source:MGI Symbol;Acc:MGI:1929468]	protein_coding	chr15	77799247-77813206	-1
ENSMUSG00000005357.10	22.8289	-0.251691	0.318432	0.128384	0.282582	22.8289	-0.0748989	0.209919	0.428847	0.647186	ENSMUSG00000005357.10	Slc1a6	20513	solute carrier family 1 (high affinity aspartate/glutamate transporter), member 6 [Source:MGI Symbol;Acc:MGI:1096331]	protein_coding	chr10	78616330-78650599	1
ENSMUSG00000005360.15	2005.79	0.396924	0.227523	0.0215914	0.073732	2005.79	0.530736	0.245473	0.00311308	0.018364	ENSMUSG00000005360.15	Slc1a3	20512	solute carrier family 1 (glial high affinity glutamate transporter), member 3 [Source:MGI Symbol;Acc:MGI:99917]	protein_coding	chr15	8663608-8740248	-1
ENSMUSG00000005362.15	1811.06	-0.00568967	0.0739204	0.926372	0.964967	1811.06	-0.0600854	0.0728218	0.381163	0.604058	ENSMUSG00000005362.15	Crbn	58799	cereblon [Source:MGI Symbol;Acc:MGI:1913277]	protein_coding	chr6	106757162-106777038	-1
ENSMUSG00000005364.12	97.3119	-0.222756	0.318844	0.148679	0.314013	97.3119	0.00988005	0.199065	0.914703	0.962066	ENSMUSG00000005364.12	Il5ra	16192	interleukin 5 receptor, alpha [Source:MGI Symbol;Acc:MGI:96558]	protein_coding	chr6	106687318-106725998	-1
ENSMUSG00000005370.5	2220.58	0.0329622	0.073751	0.643896	0.800717	2220.58	-0.0429904	0.0725004	0.525099	0.72629	ENSMUSG00000005370.5	Msh6	17688	mutS homolog 6 [Source:MGI Symbol;Acc:MGI:1343961]	protein_coding	chr17	88282490-88298320	1
ENSMUSG00000005371.16	4881.24	0.0518208	0.064383	0.411693	0.618121	4881.24	0.0689511	0.0636354	0.260072	0.477775	ENSMUSG00000005371.16	Fbxo11	225055	F-box protein 11 [Source:MGI Symbol;Acc:MGI:2147134]	protein_coding	chr17	88298287-88372719	-1
ENSMUSG00000005373.14	253.732	0.197238	0.262987	0.220015	0.410387	253.732	-0.019644	0.187803	0.846436	0.930253	ENSMUSG00000005373.14	Mlxipl	58805	MLX interacting protein-like [Source:MGI Symbol;Acc:MGI:1927999]	protein_coding	chr5	135118744-135167236	1
ENSMUSG00000005374.14	3079.09	-0.109994	0.0804668	0.1584	0.327978	3079.09	0.112808	0.0794004	0.125818	0.298802	ENSMUSG00000005374.14	Tbl2	27368	transducin (beta)-like 2 [Source:MGI Symbol;Acc:MGI:1351652]	protein_coding	chr5	135178511-135194614	1
ENSMUSG00000005378.18	1777.86	0.258513	0.117588	0.0161302	0.0586357	1777.86	0.370194	0.122067	0.000575346	0.00461139	ENSMUSG00000005378.18	Bud23	66138	BUD23, rRNA methyltransferase and ribosome maturation factor [Source:MGI Symbol;Acc:MGI:1913388]	protein_coding	chr5	135081811-135093813	-1
ENSMUSG00000005397.9	41997.7	-0.349746	0.103237	0.000289954	0.00205887	41997.7	-0.116501	0.0969521	0.180027	0.378924	ENSMUSG00000005397.9	Nid1	18073	nidogen 1 [Source:MGI Symbol;Acc:MGI:97342]	protein_coding	chr13	13612136-13686854	1
ENSMUSG00000005410.7	3142.88	-0.068857	0.109288	0.486739	0.681947	3142.88	-0.207219	0.113279	0.0349323	0.118742	ENSMUSG00000005410.7	Mcm5	17218	minichromosome maintenance complex component 5 [Source:MGI Symbol;Acc:MGI:103197]	protein_coding	chr8	75836197-75855067	1
ENSMUSG00000005413.9	22538.7	0.753576	0.173008	1.39101e-06	1.85985e-05	22538.7	0.16408	0.150617	0.150258	0.335627	ENSMUSG00000005413.9	Hmox1	15368	heme oxygenase 1 [Source:MGI Symbol;Acc:MGI:96163]	protein_coding	chr8	75820249-75827217	1
ENSMUSG00000005417.18	36751.5	-0.232939	0.126851	0.0403742	0.119818	36751.5	0.0383347	0.113939	0.69648	0.846617	ENSMUSG00000005417.18	Mprip	26936	myosin phosphatase Rho interacting protein [Source:MGI Symbol;Acc:MGI:1349438]	protein_coding	chr11	59552131-59671686	1
ENSMUSG00000005442.14	11510.2	0.0645733	0.0855004	0.431415	0.635601	11510.2	0.00263385	0.0828205	0.974849	0.988691	ENSMUSG00000005442.14	Cic	71722	capicua transcriptional repressor [Source:MGI Symbol;Acc:MGI:1918972]	protein_coding	chr7	24967129-24993584	1
ENSMUSG00000005447.13	480.478	0.192652	0.124323	0.0851591	0.210179	480.478	-0.0981116	0.116405	0.324663	0.54883	ENSMUSG00000005447.13	Pafah1b3	18476	platelet-activating factor acetylhydrolase, isoform 1b, subunit 3 [Source:MGI Symbol;Acc:MGI:108414]	protein_coding	chr7	24994474-24997411	-1
ENSMUSG00000005465.10	236.151	-0.103266	0.186626	0.470336	0.669011	236.151	0.0164324	0.160146	0.884227	0.947577	ENSMUSG00000005465.10	Il27ra	50931	interleukin 27 receptor, alpha [Source:MGI Symbol;Acc:MGI:1355318]	protein_coding	chr8	84756923-84769218	-1
ENSMUSG00000005469.11	4244.57	-0.169725	0.0679291	0.00979672	0.0393161	4244.57	-0.0940122	0.0665705	0.131166	0.307133	ENSMUSG00000005469.11	Prkaca	18747	protein kinase, cAMP dependent, catalytic, alpha [Source:MGI Symbol;Acc:MGI:97592]	protein_coding	chr8	84699622-84723072	1
ENSMUSG00000005470.9	521.643	0.058411	0.109634	0.564992	0.743067	521.643	-0.283387	0.117948	0.00573272	0.0297798	ENSMUSG00000005470.9	Asf1b	66929	anti-silencing function 1B histone chaperone [Source:MGI Symbol;Acc:MGI:1914179]	protein_coding	chr8	84682136-84696826	1
ENSMUSG00000005474.10	2.26024	0.0211916	0.281382	0.725103	NA	2.26024	-0.0162692	0.219423	0.650958	NA	ENSMUSG00000005474.10	Myl10	59310	myosin, light chain 10, regulatory [Source:MGI Symbol;Acc:MGI:1891705]	protein_coding	chr5	136722000-136729948	1
ENSMUSG00000005481.19	3754.62	0.274079	0.101433	0.00368788	0.0177334	3754.62	0.238381	0.101472	0.00872785	0.0411296	ENSMUSG00000005481.19	Ddx39a	68278	DEAD box helicase 39a [Source:MGI Symbol;Acc:MGI:1915528]	protein_coding	chr8	84441806-84453521	1
ENSMUSG00000005483.11	2920.24	0.0656618	0.0964059	0.470578	0.669106	2920.24	0.201639	0.0988611	0.0226399	0.0855022	ENSMUSG00000005483.11	Dnajb1	81489	DnaJ heat shock protein family (Hsp40) member B1 [Source:MGI Symbol;Acc:MGI:1931874]	protein_coding	chr8	84334822-84339282	1
ENSMUSG00000005493.16	75.751	0.159851	0.182488	0.267468	0.467438	75.751	-0.023054	0.156783	0.832782	0.923825	ENSMUSG00000005493.16	Msh4	55993	mutS homolog 4 [Source:MGI Symbol;Acc:MGI:1860077]	protein_coding	chr3	153562786-153611775	-1
ENSMUSG00000005501.15	2567.22	-0.0812948	0.0638649	0.190655	0.372913	2567.22	0.136022	0.0637364	0.0255853	0.093868	ENSMUSG00000005501.15	Usp40	227334	ubiquitin specific peptidase 40 [Source:MGI Symbol;Acc:MGI:2443184]	protein_coding	chr1	87872841-87936273	-1
ENSMUSG00000005505.13	1107.6	-0.0829377	0.0852214	0.307857	0.51431	1107.6	-0.0423588	0.0831076	0.580421	0.767266	ENSMUSG00000005505.13	Kbtbd4	67136	kelch repeat and BTB (POZ) domain containing 4 [Source:MGI Symbol;Acc:MGI:1914386]	protein_coding	chr2	90735084-90741970	1
ENSMUSG00000005506.17	9762.14	0.0788357	0.0660147	0.223178	0.414376	9762.14	0.120161	0.0657355	0.0544485	0.164713	ENSMUSG00000005506.17	Celf1	13046	CUGBP, Elav-like family member 1 [Source:MGI Symbol;Acc:MGI:1342295]	protein_coding	chr2	90770727-90849842	1
ENSMUSG00000005510.10	3265.08	0.0719437	0.0934106	0.418476	0.624789	3265.08	0.124289	0.0927829	0.139776	0.320791	ENSMUSG00000005510.10	Ndufs3	68349	NADH:ubiquinone oxidoreductase core subunit S3 [Source:MGI Symbol;Acc:MGI:1915599]	protein_coding	chr2	90724978-90735171	-1
ENSMUSG00000005514.15	11684.2	0.504951	0.0667668	1.00362e-14	6.26952e-13	11684.2	0.427332	0.0669478	3.79297e-11	2.46195e-09	ENSMUSG00000005514.15	Por	18984	P450 (cytochrome) oxidoreductase [Source:MGI Symbol;Acc:MGI:97744]	protein_coding	chr5	135698887-135764180	1
ENSMUSG00000005533.11	4864.25	-0.216495	0.104721	0.0246462	0.081638	4864.25	-0.130066	0.100965	0.146986	0.331112	ENSMUSG00000005533.11	Igf1r	16001	insulin-like growth factor I receptor [Source:MGI Symbol;Acc:MGI:96433]	protein_coding	chr7	67602575-67883416	1
ENSMUSG00000005534.11	4715.26	-0.200087	0.0732266	0.00380835	0.0182181	4715.26	-0.0234938	0.0707311	0.721933	0.862061	ENSMUSG00000005534.11	Insr	16337	insulin receptor [Source:MGI Symbol;Acc:MGI:96575]	protein_coding	chr8	3172061-3329617	-1
ENSMUSG00000005540.11	17.1945	-0.0463509	0.259886	0.689622	0.832229	17.1945	-0.0492467	0.212265	0.526973	0.727561	ENSMUSG00000005540.11	Fcer2a	14128	Fc receptor, IgE, low affinity II, alpha polypeptide [Source:MGI Symbol;Acc:MGI:95497]	protein_coding	chr8	3731737-3744175	-1
ENSMUSG00000005553.15	7.00487	0.00627989	0.269778	0.946346	0.973868	7.00487	-0.0434793	0.218184	0.475833	NA	ENSMUSG00000005553.15	Atp4a	11944	ATPase, H+/K+ exchanging, gastric, alpha polypeptide [Source:MGI Symbol;Acc:MGI:88113]	protein_coding	chr7	30411634-30424959	1
ENSMUSG00000005566.15	8002.12	0.0569268	0.102717	0.527357	0.713513	8002.12	0.132344	0.102459	0.144524	0.327761	ENSMUSG00000005566.15	Trim28	21849	tripartite motif-containing 28 [Source:MGI Symbol;Acc:MGI:109274]	protein_coding	chr7	12733041-12764962	1
ENSMUSG00000005575.17	4393.88	0.147996	0.100285	0.115476	0.261783	4393.88	0.149029	0.0991755	0.0931922	0.242434	ENSMUSG00000005575.17	Ube2m	22192	ubiquitin-conjugating enzyme E2M [Source:MGI Symbol;Acc:MGI:108278]	protein_coding	chr7	12769047-12772202	-1
ENSMUSG00000005580.12	1071.43	-0.434945	0.132378	0.000294745	0.00208802	1071.43	-0.266095	0.130065	0.0151248	0.0632577	ENSMUSG00000005580.12	Adcy9	11515	adenylate cyclase 9 [Source:MGI Symbol;Acc:MGI:108450]	protein_coding	chr16	4105393-4238362	-1
ENSMUSG00000005583.17	1857.97	-0.0299044	0.152246	0.816472	0.905795	1857.97	-0.235878	0.169645	0.0658222	0.189677	ENSMUSG00000005583.17	Mef2c	17260	myocyte enhancer factor 2C [Source:MGI Symbol;Acc:MGI:99458]	protein_coding	chr13	83652153-83815199	1
ENSMUSG00000005609.17	3275.13	0.122181	0.070849	0.0747593	0.189958	3275.13	0.174313	0.0711981	0.00952233	0.0440658	ENSMUSG00000005609.17	Ctr9	22083	CTR9 homolog, Paf1/RNA polymerase II complex component [Source:MGI Symbol;Acc:MGI:109345]	protein_coding	chr7	110628158-110655584	1
ENSMUSG00000005610.18	59084.7	0.183416	0.0620159	0.00250164	0.0129219	59084.7	0.236179	0.0623979	7.80281e-05	0.00084411	ENSMUSG00000005610.18	Eif4g2	13690	eukaryotic translation initiation factor 4, gamma 2 [Source:MGI Symbol;Acc:MGI:109207]	protein_coding	chr7	110666957-110682237	-1
ENSMUSG00000005611.16	357.314	-0.588628	0.210195	0.000785681	0.0048554	357.314	-0.851123	0.213938	4.81741e-06	7.79168e-05	ENSMUSG00000005611.16	Irag1	17540	inositol 1,4,5-triphosphate receptor associated 1 [Source:MGI Symbol;Acc:MGI:1338023]	protein_coding	chr7	110467473-110581668	-1
ENSMUSG00000005615.16	7954.28	0.057611	0.0594089	0.32156	0.528458	7954.28	-0.0495459	0.0586456	0.379894	0.602625	ENSMUSG00000005615.16	Pcyt1a	13026	phosphate cytidylyltransferase 1, choline, alpha isoform [Source:MGI Symbol;Acc:MGI:88557]	protein_coding	chr16	32249739-32293888	1
ENSMUSG00000005621.12	4608.27	-0.166881	0.0772433	0.0275877	0.0891812	4608.27	-0.0849785	0.0753249	0.223514	0.434837	ENSMUSG00000005621.12	Zfp592	233410	zinc finger protein 592 [Source:MGI Symbol;Acc:MGI:2443541]	protein_coding	chr7	80643429-80694912	1
ENSMUSG00000005625.16	6662.13	0.207249	0.0848457	0.0109185	0.0428651	6662.13	0.124123	0.082759	0.105157	0.263421	ENSMUSG00000005625.16	Psmd4	19185	proteasome (prosome, macropain) 26S subunit, non-ATPase, 4 [Source:MGI Symbol;Acc:MGI:1201670]	protein_coding	chr3	94940005-94949925	-1
ENSMUSG00000005628.13	96.0434	-0.0936406	0.303941	NA	NA	96.0434	0.0215047	0.219742	NA	NA	ENSMUSG00000005628.13	Tmod4	50874	tropomodulin 4 [Source:MGI Symbol;Acc:MGI:1355285]	protein_coding	chr3	95031787-95036520	1
ENSMUSG00000005640.12	7.72933	0.0219449	0.263617	0.838354	0.918606	7.72933	0.0699582	0.225847	0.296988	0.519785	ENSMUSG00000005640.12	Insrr	23920	insulin receptor-related receptor [Source:MGI Symbol;Acc:MGI:1346037]	protein_coding	chr3	87704258-87723408	1
ENSMUSG00000005649.18	2.18222	-6.19269e-05	0.280688	0.995339	NA	2.18222	0.015604	0.219972	0.625272	NA	ENSMUSG00000005649.18	Cabp5	29865	calcium binding protein 5 [Source:MGI Symbol;Acc:MGI:1352746]	protein_coding	chr7	13132057-13142812	1
ENSMUSG00000005656.10	7056.31	0.132018	0.0751882	0.0703784	0.181898	7056.31	0.26515	0.0768229	0.000238929	0.00218819	ENSMUSG00000005656.10	Snx6	72183	sorting nexin 6 [Source:MGI Symbol;Acc:MGI:1919433]	protein_coding	chr12	54793134-54842488	-1
ENSMUSG00000005667.9	1654.47	0.303282	0.130647	0.00946105	0.038221	1654.47	0.372922	0.135093	0.00131464	0.00915723	ENSMUSG00000005667.9	Mthfd2	17768	methylenetetrahydrofolate dehydrogenase (NAD+ dependent), methenyltetrahydrofolate cyclohydrolase [Source:MGI Symbol;Acc:MGI:1338850]	protein_coding	chr6	83282673-83302890	-1
ENSMUSG00000005672.13	683.301	-0.116263	0.201647	0.429455	0.634006	683.301	-0.101763	0.182796	0.378208	0.600913	ENSMUSG00000005672.13	Kit	16590	KIT proto-oncogene receptor tyrosine kinase [Source:MGI Symbol;Acc:MGI:96677]	protein_coding	chr5	75735576-75817382	1
ENSMUSG00000005674.10	2227.36	0.0411766	0.0884589	0.641859	0.799152	2227.36	0.142339	0.0887059	0.0797329	0.2176	ENSMUSG00000005674.10	Tomm40l	641376	translocase of outer mitochondrial membrane 40-like [Source:MGI Symbol;Acc:MGI:3589112]	protein_coding	chr1	171043580-171050083	-1
ENSMUSG00000005677.15	3.45202	0.058951	0.280366	0.502254	NA	3.45202	-0.0483033	0.224197	0.296295	NA	ENSMUSG00000005677.15	Nr1i3	12355	nuclear receptor subfamily 1, group I, member 3 [Source:MGI Symbol;Acc:MGI:1346307]	protein_coding	chr1	171041539-171048270	1
ENSMUSG00000005681.13	4.31651	0.0034873	0.274872	0.964568	0.982604	4.31651	-0.0112216	0.214887	0.806775	NA	ENSMUSG00000005681.13	Apoa2	11807	apolipoprotein A-II [Source:MGI Symbol;Acc:MGI:88050]	protein_coding	chr1	171052623-171053948	1
ENSMUSG00000005682.10	2150.57	-0.166484	0.066988	0.0101788	0.0405061	2150.57	-0.40924	0.0687936	6.02922e-10	3.07485e-08	ENSMUSG00000005682.10	Pan2	103135	PAN2 poly(A) specific ribonuclease subunit [Source:MGI Symbol;Acc:MGI:1918984]	protein_coding	chr10	128139204-128157227	1
ENSMUSG00000005683.9	12548.4	0.0422168	0.0628059	0.4911	0.68577	12548.4	0.0344307	0.0619049	0.580029	0.767107	ENSMUSG00000005683.9	Cs	12974	citrate synthase [Source:MGI Symbol;Acc:MGI:88529]	protein_coding	chr10	128173603-128198348	1
ENSMUSG00000005686.18	3107.4	0.096209	0.144398	0.441182	0.64432	3107.4	0.0388864	0.132411	0.716051	0.858312	ENSMUSG00000005686.18	Ampd3	11717	adenosine monophosphate deaminase 3 [Source:MGI Symbol;Acc:MGI:1096344]	protein_coding	chr7	110367413-110411612	1
ENSMUSG00000005687.15	2578.77	0.115348	0.0797909	0.128004	0.28198	2578.77	0.174641	0.0802411	0.0191585	0.0754486	ENSMUSG00000005687.15	Bcas2	68183	breast carcinoma amplified sequence 2 [Source:MGI Symbol;Acc:MGI:1915433]	protein_coding	chr3	103078971-103086482	1
ENSMUSG00000005696.12	11.4256	0.0529617	0.268947	0.618061	0.782382	11.4256	0.0747882	0.225377	0.306107	0.528565	ENSMUSG00000005696.12	Sh2d1a	20400	SH2 domain containing 1A [Source:MGI Symbol;Acc:MGI:1328352]	protein_coding	chrX	41591330-41618207	1
ENSMUSG00000005698.16	4396.59	-0.0041132	0.0684415	0.948817	0.975327	4396.59	-0.057145	0.0675497	0.378655	0.601282	ENSMUSG00000005698.16	Ctcf	13018	CCCTC-binding factor [Source:MGI Symbol;Acc:MGI:109447]	protein_coding	chr8	106363200-106409554	1
ENSMUSG00000005699.17	326.183	-0.20179	0.143449	0.104598	0.243673	326.183	0.0147572	0.125966	0.88356	0.947194	ENSMUSG00000005699.17	Pard6a	56513	par-6 family cell polarity regulator alpha [Source:MGI Symbol;Acc:MGI:1927223]	protein_coding	chr8	106427780-106430128	1
ENSMUSG00000005716.17	1552.94	-0.0246799	0.285362	NA	NA	1552.94	0.027219	0.223101	NA	NA	ENSMUSG00000005716.17	Pvalb	19293	parvalbumin [Source:MGI Symbol;Acc:MGI:97821]	protein_coding	chr15	78075314-78090600	-1
ENSMUSG00000005718.9	337.036	-0.458863	0.151685	0.000631964	0.00403903	337.036	-0.107812	0.131412	0.311457	0.535003	ENSMUSG00000005718.9	Tfap4	83383	transcription factor AP4 [Source:MGI Symbol;Acc:MGI:103239]	protein_coding	chr16	4362525-4377718	-1
ENSMUSG00000005732.15	4659.6	0.350044	0.107642	0.000489035	0.00323603	4659.6	0.423902	0.109691	2.26871e-05	0.000295096	ENSMUSG00000005732.15	Ranbp1	19385	RAN binding protein 1 [Source:MGI Symbol;Acc:MGI:96269]	protein_coding	chr16	18057648-18066596	-1
ENSMUSG00000005763.16	42.7361	-0.617047	0.301796	0.0048133	0.0221329	42.7361	0.0305682	0.174454	0.779049	0.89382	ENSMUSG00000005763.16	Cd247	12503	CD247 antigen [Source:MGI Symbol;Acc:MGI:88334]	protein_coding	chr1	165616250-165704846	1
ENSMUSG00000005774.13	994.332	-0.0228834	0.140944	0.841953	0.920277	994.332	-0.0785039	0.134598	0.460422	0.673189	ENSMUSG00000005774.13	Rfx5	53970	regulatory factor X, 5 (influences HLA class II expression) [Source:MGI Symbol;Acc:MGI:1858421]	protein_coding	chr3	94861386-94868872	1
ENSMUSG00000005779.13	8799.78	0.295008	0.0937275	0.000854872	0.00520597	8799.78	0.201312	0.0923458	0.0165179	0.0676607	ENSMUSG00000005779.13	Psmb4	19172	proteasome (prosome, macropain) subunit, beta type 4 [Source:MGI Symbol;Acc:MGI:1098257]	protein_coding	chr3	94791404-94794272	-1
ENSMUSG00000005800.4	2088.84	0.0772173	0.193	0.592596	0.76418	2088.84	-0.504828	0.274256	0.00626048	0.0318827	ENSMUSG00000005800.4	Mmp8	17394	matrix metallopeptidase 8 [Source:MGI Symbol;Acc:MGI:1202395]	protein_coding	chr9	7558457-7568486	1
ENSMUSG00000005802.13	2892.07	0.416038	0.0728789	3.86027e-09	8.67201e-08	2892.07	0.357738	0.0732828	3.01833e-07	7.03814e-06	ENSMUSG00000005802.13	Slc30a4	22785	solute carrier family 30 (zinc transporter), member 4 [Source:MGI Symbol;Acc:MGI:1345282]	protein_coding	chr2	122523153-122544583	-1
ENSMUSG00000005803.15	2495.08	0.0473871	0.0969271	0.597334	0.767948	2495.08	-0.0216615	0.0934189	0.798249	0.904554	ENSMUSG00000005803.15	Sqor	59010	sulfide quinone oxidoreductase [Source:MGI Symbol;Acc:MGI:1929899]	protein_coding	chr2	122607157-122651489	1
ENSMUSG00000005804.15	1390.81	0.132971	0.0742488	0.0635152	0.168577	1390.81	-0.0160463	0.0723672	0.813953	0.913017	ENSMUSG00000005804.15	Bloc1s6	18457	biogenesis of lysosomal organelles complex-1, subunit 6, pallidin [Source:MGI Symbol;Acc:MGI:1927580]	protein_coding	chr2	122580423-122591395	1
ENSMUSG00000005813.13	2601.85	0.206843	0.0676897	0.00164306	0.0090277	2601.85	0.227861	0.068286	0.000455384	0.00379589	ENSMUSG00000005813.13	Metap1	75624	methionyl aminopeptidase 1 [Source:MGI Symbol;Acc:MGI:1922874]	protein_coding	chr3	138164717-138195276	-1
ENSMUSG00000005823.10	3410.59	-0.0701541	0.0838214	0.379943	0.588622	3410.59	-0.0859561	0.0823774	0.259178	0.47672	ENSMUSG00000005823.10	Gpr108	78308	G protein-coupled receptor 108 [Source:MGI Symbol;Acc:MGI:1925558]	protein_coding	chr17	57541635-57555446	-1
ENSMUSG00000005824.8	1051.13	0.506783	0.169763	0.000638061	0.00407067	1051.13	0.439364	0.172495	0.00178256	0.0116968	ENSMUSG00000005824.8	Tnfsf14	50930	tumor necrosis factor (ligand) superfamily, member 14 [Source:MGI Symbol;Acc:MGI:1355317]	protein_coding	chr17	57496492-57501177	-1
ENSMUSG00000005836.11	40.4451	0.00371433	0.240284	0.981143	0.991711	40.4451	-0.34914	0.492663	0.0268836	0.0974395	ENSMUSG00000005836.11	Gata6	14465	GATA binding protein 6 [Source:MGI Symbol;Acc:MGI:107516]	protein_coding	chr18	11052064-11085635	1
ENSMUSG00000005846.13	5317.98	0.569542	0.0985746	1.53243e-09	3.75649e-08	5317.98	0.713859	0.0991225	5.85603e-14	7.52804e-12	ENSMUSG00000005846.13	Rsl1d1	66409	ribosomal L1 domain containing 1 [Source:MGI Symbol;Acc:MGI:1913659]	protein_coding	chr16	11010834-11021195	-1
ENSMUSG00000005864.8	54.6998	-1.45979	0.471093	9.0478e-05	0.000744156	54.6998	-0.130682	0.240089	0.191116	0.393952	ENSMUSG00000005864.8	Cnga2	12789	cyclic nucleotide gated channel alpha 2 [Source:MGI Symbol;Acc:MGI:108040]	protein_coding	chrX	71035455-71053824	1
ENSMUSG00000005871.16	14378.9	1.18115	0.170611	3.60112e-13	1.6497e-11	14378.9	1.15179	0.170227	9.2237e-13	8.99515e-11	ENSMUSG00000005871.16	Apc	11789	APC, WNT signaling pathway regulator [Source:MGI Symbol;Acc:MGI:88039]	protein_coding	chr18	34353977-34455605	1
ENSMUSG00000005873.7	14476.1	-0.299611	0.0740714	2.86134e-05	0.00027114	14476.1	-0.0753019	0.0712417	0.263253	0.481576	ENSMUSG00000005873.7	Reep5	13476	receptor accessory protein 5 [Source:MGI Symbol;Acc:MGI:1270152]	protein_coding	chr18	34477938-34507123	-1
ENSMUSG00000005881.14	5604.44	-0.164049	0.070632	0.0163106	0.0591479	5604.44	-0.158036	0.0701617	0.0179286	0.0716733	ENSMUSG00000005881.14	Ergic3	66366	ERGIC and golgi 3 [Source:MGI Symbol;Acc:MGI:1913616]	protein_coding	chr2	155849965-155860199	1
ENSMUSG00000005882.19	1748.18	0.192164	0.0998297	0.0395565	0.117917	1748.18	0.252643	0.101959	0.00568095	0.0295963	ENSMUSG00000005882.19	Uqcc1	56046	ubiquinol-cytochrome c reductase complex assembly factor 1 [Source:MGI Symbol;Acc:MGI:1929472]	protein_coding	chr2	155688814-155772230	-1
ENSMUSG00000005883.16	7.03798	-0.0690244	0.282717	0.435233	0.638785	7.03798	0.0264249	0.216294	0.630986	NA	ENSMUSG00000005883.16	Spo11	26972	SPO11 initiator of meiotic double stranded breaks [Source:MGI Symbol;Acc:MGI:1349669]	protein_coding	chr2	172819493-172835369	1
ENSMUSG00000005886.15	4274.77	-0.265986	0.0605053	6.3283e-06	7.2127e-05	4274.77	-0.259793	0.0607343	8.3911e-06	0.000126422	ENSMUSG00000005886.15	Ncoa2	17978	nuclear receptor coactivator 2 [Source:MGI Symbol;Acc:MGI:1276533]	protein_coding	chr1	13209329-13444307	-1
ENSMUSG00000005892.5	16.0766	-0.225085	0.383938	0.0655513	0.172474	16.0766	-0.00244983	0.211238	0.966638	0.985657	ENSMUSG00000005892.5	Trh	22044	thyrotropin releasing hormone [Source:MGI Symbol;Acc:MGI:98823]	protein_coding	chr6	92219042-92221631	-1
ENSMUSG00000005893.15	4988.74	-0.180556	0.0835615	0.0229408	0.0772015	4988.74	-0.180621	0.0834039	0.0189332	0.0747549	ENSMUSG00000005893.15	Nr2c2	22026	nuclear receptor subfamily 2, group C, member 2 [Source:MGI Symbol;Acc:MGI:1352466]	protein_coding	chr6	92068371-92151275	1
ENSMUSG00000005897.15	1208.39	-0.136178	0.0786245	0.0708658	0.182813	1208.39	-0.0814145	0.0769956	0.259416	0.476982	ENSMUSG00000005897.15	Nr2c1	22025	nuclear receptor subfamily 2, group C, member 1 [Source:MGI Symbol;Acc:MGI:1352465]	protein_coding	chr10	93983885-94033073	1
ENSMUSG00000005899.15	2206.47	0.00196551	0.122136	0.997541	0.999058	2206.47	0.000458276	0.115379	0.996375	0.998393	ENSMUSG00000005899.15	Smpd4	77626	sphingomyelin phosphodiesterase 4 [Source:MGI Symbol;Acc:MGI:1924876]	protein_coding	chr16	17437218-17462692	1
ENSMUSG00000005907.15	886.858	0.130207	0.0931164	0.138457	0.298432	886.858	-0.133268	0.0921537	0.10943	0.270325	ENSMUSG00000005907.15	Pex1	71382	peroxisomal biogenesis factor 1 [Source:MGI Symbol;Acc:MGI:1918632]	protein_coding	chr5	3646066-3687232	1
ENSMUSG00000005917.16	2.50387	-0.0254322	0.284618	0.577554	NA	2.50387	-0.00121108	0.217132	0.969758	NA	ENSMUSG00000005917.16	Otx1	18423	orthodenticle homeobox 1 [Source:MGI Symbol;Acc:MGI:97450]	protein_coding	chr11	21944764-21952897	-1
ENSMUSG00000005936.20	7508.62	-0.0420908	0.0483907	0.384069	0.592789	7508.62	0.0367957	0.0479499	0.432266	0.649975	ENSMUSG00000005936.20	Kctd20	66989	potassium channel tetramerisation domain containing 20 [Source:MGI Symbol;Acc:MGI:1914239]	protein_coding	chr17	29170924-29188523	1
ENSMUSG00000005947.12	187.488	-0.011603	0.155668	0.928122	0.96599	187.488	0.193532	0.167409	0.112381	0.275654	ENSMUSG00000005947.12	Itgae	16407	integrin alpha E, epithelial-associated [Source:MGI Symbol;Acc:MGI:1298377]	protein_coding	chr11	72981409-73038272	1
ENSMUSG00000005949.10	3583.75	-0.653718	0.0948854	5.84127e-13	2.58155e-11	3583.75	-0.428109	0.0949968	1.31493e-06	2.54955e-05	ENSMUSG00000005949.10	Ctns	83429	cystinosis, nephropathic [Source:MGI Symbol;Acc:MGI:1932872]	protein_coding	chr11	73074422-73089868	-1
ENSMUSG00000005950.15	100.385	0.117132	0.182347	0.412329	0.61877	100.385	0.0229129	0.158082	0.835043	0.924872	ENSMUSG00000005950.15	P2rx5	94045	purinergic receptor P2X, ligand-gated ion channel, 5 [Source:MGI Symbol;Acc:MGI:2137026]	protein_coding	chr11	73051247-73063511	1
ENSMUSG00000005951.14	1975.93	-1.04741	0.151672	4.09736e-13	1.84528e-11	1975.93	-0.763992	0.153171	4.15771e-08	1.27613e-06	ENSMUSG00000005951.14	Shpk	74637	sedoheptulokinase [Source:MGI Symbol;Acc:MGI:1921887]	protein_coding	chr11	73090286-73115337	1
ENSMUSG00000005952.16	109.069	-0.460308	0.356092	0.0284236	0.0910631	109.069	-0.2461	0.296495	0.0736342	0.206268	ENSMUSG00000005952.16	Trpv1	193034	transient receptor potential cation channel, subfamily V, member 1 [Source:MGI Symbol;Acc:MGI:1341787]	protein_coding	chr11	73125118-73152068	1
ENSMUSG00000005958.16	1433.07	-0.0121836	0.0868963	0.882332	0.942458	1433.07	0.158094	0.0876583	0.0493331	0.153255	ENSMUSG00000005958.16	Ephb3	13845	Eph receptor B3 [Source:MGI Symbol;Acc:MGI:104770]	protein_coding	chr16	21023505-21042055	1
ENSMUSG00000005968.15	261.313	0.242272	0.13422	0.0417097	0.122625	261.313	0.236466	0.135561	0.0342042	0.116708	ENSMUSG00000005968.15	Tuft1	22156	tuftelin 1 [Source:MGI Symbol;Acc:MGI:109572]	protein_coding	chr3	94520064-94566179	-1
ENSMUSG00000005973.7	9426.13	-0.0977409	0.0677636	0.141572	0.303122	9426.13	0.0285024	0.0662792	0.65575	0.820251	ENSMUSG00000005973.7	Rcn1	19672	reticulocalbin 1 [Source:MGI Symbol;Acc:MGI:104559]	protein_coding	chr2	105216636-105229664	-1
ENSMUSG00000005981.12	4447.18	0.165641	0.0671559	0.0112666	0.0438841	4447.18	0.276646	0.0682832	2.13424e-05	0.000280678	ENSMUSG00000005981.12	Trap1	68015	TNF receptor-associated protein 1 [Source:MGI Symbol;Acc:MGI:1915265]	protein_coding	chr16	3857835-3895691	-1
ENSMUSG00000005982.15	4431.87	0.0301838	0.0890241	0.72226	0.853049	4431.87	-0.114689	0.0883851	0.157244	0.34508	ENSMUSG00000005982.15	Naa60	74763	N(alpha)-acetyltransferase 60, NatF catalytic subunit [Source:MGI Symbol;Acc:MGI:1922013]	protein_coding	chr16	3690239-3722634	1
ENSMUSG00000005983.16	207.946	0.537183	0.185351	0.000694166	0.00437619	207.946	0.050599	0.143006	0.646083	0.813432	ENSMUSG00000005983.16	1700037C18Rik	73261	RIKEN cDNA 1700037C18 gene [Source:MGI Symbol;Acc:MGI:1920511]	protein_coding	chr16	3713043-3726553	-1
ENSMUSG00000005986.17	404.506	-0.489112	0.152325	0.000303918	0.00214373	404.506	-0.510875	0.155205	0.000132527	0.00132776	ENSMUSG00000005986.17	Ankrd13d	68423	ankyrin repeat domain 13 family, member D [Source:MGI Symbol;Acc:MGI:1915673]	protein_coding	chr19	4320208-4333165	-1
ENSMUSG00000005994.15	8.47187	0.0635128	0.277755	0.508652	0.69916	8.47187	-0.065592	0.227898	0.243874	0.458149	ENSMUSG00000005994.15	Tyrp1	22178	tyrosinase-related protein 1 [Source:MGI Symbol;Acc:MGI:98881]	protein_coding	chr4	80752360-80769956	1
ENSMUSG00000006005.19	13748.9	0.129764	0.121668	0.235063	0.428818	13748.9	0.110553	0.117327	0.263884	0.482195	ENSMUSG00000006005.19	Tpr	108989	translocated promoter region, nuclear basket protein [Source:MGI Symbol;Acc:MGI:1922066]	protein_coding	chr1	150268589-150325686	1
ENSMUSG00000006010.15	3183.88	0.0388164	0.0909354	0.669511	0.818898	3183.88	0.112655	0.0901122	0.170921	0.365333	ENSMUSG00000006010.15	Odr4	226499	odr4 GPCR localization factor homolog [Source:MGI Symbol;Acc:MGI:2385108]	protein_coding	chr1	150237056-150268831	-1
ENSMUSG00000006014.17	11810.6	-0.373498	0.236885	0.0316772	0.0990295	11810.6	-0.35852	0.249395	0.0240264	0.0894583	ENSMUSG00000006014.17	Prg4	96875	proteoglycan 4 (megakaryocyte stimulating factor, articular superficial zone protein) [Source:MGI Symbol;Acc:MGI:1891344]	protein_coding	chr1	150325163-150341916	-1
ENSMUSG00000006019.16	1462.61	0.0538496	0.10906	0.594513	0.765864	1462.61	-0.0688203	0.105482	0.444348	0.659671	ENSMUSG00000006019.16	Dhx34	71723	DEAH (Asp-Glu-Ala-His) box polypeptide 34 [Source:MGI Symbol;Acc:MGI:1918973]	protein_coding	chr7	15931072-15955962	-1
ENSMUSG00000006021.6	751.335	-0.223759	0.0952897	0.0124221	0.0475074	751.335	-0.122032	0.0918867	0.145742	0.329591	ENSMUSG00000006021.6	Kptn	70394	kaptin [Source:MGI Symbol;Acc:MGI:1890380]	protein_coding	chr7	15853820-15861441	1
ENSMUSG00000006024.14	6175.42	0.102639	0.0851451	0.201071	0.386223	6175.42	0.0783589	0.083156	0.309454	0.532349	ENSMUSG00000006024.14	Napa	108124	N-ethylmaleimide sensitive fusion protein attachment protein alpha [Source:MGI Symbol;Acc:MGI:104563]	protein_coding	chr7	15832383-15851900	1
ENSMUSG00000006050.13	3354.33	0.26435	0.0771636	0.000363916	0.00250231	3354.33	0.210069	0.0767775	0.00348039	0.0200169	ENSMUSG00000006050.13	Sra1	24068	steroid receptor RNA activator 1 [Source:MGI Symbol;Acc:MGI:1344414]	protein_coding	chr18	36799734-36803868	-1
ENSMUSG00000006056.14	35.4196	-3.99117	0.579915	9.16726e-13	3.83656e-11	35.4196	-2.14705	0.430122	3.12036e-08	9.91875e-07	ENSMUSG00000006056.14	Calcoco2	76815	calcium binding and coiled-coil domain 2 [Source:MGI Symbol;Acc:MGI:1343177]	protein_coding	chr11	95990152-96002790	-1
ENSMUSG00000006057.16	5391.44	0.175079	0.118914	0.105655	0.245567	5391.44	0.205823	0.120122	0.0452457	0.143546	ENSMUSG00000006057.16	Atp5g1	11951	ATP synthase, H+ transporting, mitochondrial F0 complex, subunit C1 (subunit 9) [Source:MGI Symbol;Acc:MGI:107653]	protein_coding	chr11	95959678-95966496	-1
ENSMUSG00000006058.11	2786.69	0.0558173	0.0908871	0.530545	0.715919	2786.69	0.0458472	0.0880189	0.573725	0.762938	ENSMUSG00000006058.11	Snf8	27681	SNF8, ESCRT-II complex subunit, homolog (S. cerevisiae) [Source:MGI Symbol;Acc:MGI:1343161]	protein_coding	chr11	95925711-95938256	1
ENSMUSG00000006095.13	4290.59	0.071038	0.114507	0.499602	0.692555	4290.59	0.175683	0.116845	0.079192	0.216616	ENSMUSG00000006095.13	Tbcb	66411	tubulin folding cofactor B [Source:MGI Symbol;Acc:MGI:1913661]	protein_coding	chr7	29923556-29931697	-1
ENSMUSG00000006127.10	3404.12	-0.128325	0.0785526	0.0890881	0.21701	3404.12	-0.398185	0.0815051	2.36719e-07	5.71504e-06	ENSMUSG00000006127.10	Inpp5k	19062	inositol polyphosphate 5-phosphatase K [Source:MGI Symbol;Acc:MGI:1194899]	protein_coding	chr11	75521814-75539697	1
ENSMUSG00000006134.5	4851.58	0.0014769	0.0588398	0.976444	0.989497	4851.58	0.0747108	0.0584063	0.18695	0.388571	ENSMUSG00000006134.5	Crkl	12929	v-crk avian sarcoma virus CT10 oncogene homolog-like [Source:MGI Symbol;Acc:MGI:104686]	protein_coding	chr16	17269851-17305298	1
ENSMUSG00000006143.13	3.45145	-0.0225842	0.274536	0.780107	NA	3.45145	-0.044768	0.222496	0.355706	NA	ENSMUSG00000006143.13	Upk3bl	69665	uroplakin 3B-like [Source:MGI Symbol;Acc:MGI:1916915]	protein_coding	chr5	136083346-136093180	1
ENSMUSG00000006154.14	619.445	-0.668748	0.298589	0.00264008	0.013506	619.445	0.150906	0.208613	0.21679	0.427639	ENSMUSG00000006154.14	Eps8l1	67425	EPS8-like 1 [Source:MGI Symbol;Acc:MGI:1914675]	protein_coding	chr7	4463673-4483486	1
ENSMUSG00000006169.21	7195.46	0.13313	0.0754218	0.0666735	0.174736	7195.46	0.221617	0.0764046	0.00199199	0.01286	ENSMUSG00000006169.21	Clint1	216705	clathrin interactor 1 [Source:MGI Symbol;Acc:MGI:2144243]	protein_coding	chr11	45742791-45801452	1
ENSMUSG00000006179.10	12.9541	0.16488	0.300454	0.224349	0.416007	12.9541	0.0426955	0.213995	0.542058	0.740481	ENSMUSG00000006179.10	Prss16	54373	protease, serine 16 (thymus) [Source:MGI Symbol;Acc:MGI:1859181]	protein_coding	chr13	22186343-22193912	-1
ENSMUSG00000006191.18	907.326	0.325802	0.089237	0.000121368	0.000965414	907.326	0.142881	0.0862417	0.071774	0.202714	ENSMUSG00000006191.18	Cdkal1	68916	CDK5 regulatory subunit associated protein 1-like 1 [Source:MGI Symbol;Acc:MGI:1921765]	protein_coding	chr13	29375729-30039657	-1
ENSMUSG00000006204.8	6.7944	0.0949227	0.282877	0.379628	0.588176	6.7944	-0.0229874	0.213864	0.705198	NA	ENSMUSG00000006204.8	Cdcp3	71395	CUB domain containing protein 3 [Source:MGI Symbol;Acc:MGI:1918645]	protein_coding	chr7	130776131-130908180	1
ENSMUSG00000006205.14	4178.12	-0.373748	0.151303	0.00455637	0.0212152	4178.12	-0.127944	0.134055	0.227606	0.439465	ENSMUSG00000006205.14	Htra1	56213	HtrA serine peptidase 1 [Source:MGI Symbol;Acc:MGI:1929076]	protein_coding	chr7	130537841-130587390	1
ENSMUSG00000006215.13	1409.57	0.25914	0.0855632	0.001469	0.00818753	1409.57	0.156113	0.0840269	0.0441718	0.140998	ENSMUSG00000006215.13	Zbtb17	22642	zinc finger and BTB domain containing 17 [Source:MGI Symbol;Acc:MGI:107410]	protein_coding	chr4	141171965-141195241	1
ENSMUSG00000006216.11	27.1844	0.0370054	0.271608	0.695903	0.836245	27.1844	-0.0993691	0.245333	0.101802	0.25759	ENSMUSG00000006216.11	Clcnkb	56365	chloride channel, voltage-sensitive Kb [Source:MGI Symbol;Acc:MGI:1930643]	protein_coding	chr4	141131664-141143325	-1
ENSMUSG00000006218.5	9.37081	-0.256906	0.393274	0.078755	0.197765	9.37081	-0.0478452	0.212007	0.536372	0.735746	ENSMUSG00000006218.5	Fam131c	277743	family with sequence similarity 131, member C [Source:MGI Symbol;Acc:MGI:2685539]	protein_coding	chr4	141095531-141111486	1
ENSMUSG00000006219.13	2083.88	0.682249	0.158782	2.45409e-06	3.08237e-05	2083.88	0.433778	0.160318	0.0011491	0.00820662	ENSMUSG00000006219.13	Fblim1	74202	filamin binding LIM protein 1 [Source:MGI Symbol;Acc:MGI:1921452]	protein_coding	chr4	141303373-141333407	-1
ENSMUSG00000006221.8	637.86	-0.0509708	0.285765	NA	NA	637.86	-0.0432097	0.224586	NA	NA	ENSMUSG00000006221.8	Hspb7	29818	heat shock protein family, member 7 (cardiovascular) [Source:MGI Symbol;Acc:MGI:1352494]	protein_coding	chr4	141148090-141152622	1
ENSMUSG00000006235.7	66.2542	-0.0408094	0.224842	0.77101	0.880505	66.2542	-0.132762	0.223128	0.235732	0.449075	ENSMUSG00000006235.7	Epor	13857	erythropoietin receptor [Source:MGI Symbol;Acc:MGI:95408]	protein_coding	chr9	21870193-21874802	-1
ENSMUSG00000006241.17	203.393	-0.438673	0.229175	0.0125968	0.0480459	203.393	-0.320568	0.22597	0.0318743	0.110646	ENSMUSG00000006241.17	Ccdc159	67119	coiled-coil domain containing 159 [Source:MGI Symbol;Acc:MGI:1914369]	protein_coding	chr9	21838767-21847168	1
ENSMUSG00000006262.16	3123.82	0.249667	0.114191	0.0165052	0.0596934	3123.82	0.165273	0.110756	0.0867412	0.23069	ENSMUSG00000006262.16	Mob1b	68473	MOB kinase activator 1B [Source:MGI Symbol;Acc:MGI:1915723]	protein_coding	chr5	88868714-88912079	1
ENSMUSG00000006273.15	13937.4	0.453189	0.102847	3.40636e-06	4.12286e-05	13937.4	0.228441	0.100487	0.0120978	0.0529984	ENSMUSG00000006273.15	Atp6v1b2	11966	ATPase, H+ transporting, lysosomal V1 subunit B2 [Source:MGI Symbol;Acc:MGI:109618]	protein_coding	chr8	69541298-69566363	1
ENSMUSG00000006276.11	3794.58	-0.0748767	0.0752099	0.308536	0.514799	3794.58	-0.00887868	0.0734275	0.905536	0.957681	ENSMUSG00000006276.11	Eps15l1	13859	epidermal growth factor receptor pathway substrate 15-like 1 [Source:MGI Symbol;Acc:MGI:104582]	protein_coding	chr8	73094843-73175304	-1
ENSMUSG00000006281.9	5538.36	0.0632959	0.113865	0.533191	0.717228	5538.36	-0.0600392	0.109109	0.534961	0.734695	ENSMUSG00000006281.9	Tep1	21745	telomerase associated protein 1 [Source:MGI Symbol;Acc:MGI:109573]	protein_coding	chr14	51061516-51108017	-1
ENSMUSG00000006288.9	2202.79	-0.122515	0.0699599	0.0702455	0.181686	2202.79	-0.0807412	0.068705	0.222198	0.433642	ENSMUSG00000006288.9	Ttc5	219022	tetratricopeptide repeat domain 5 [Source:MGI Symbol;Acc:MGI:2683584]	protein_coding	chr14	51002872-51022976	-1
ENSMUSG00000006289.15	2093.19	-0.0269099	0.0984931	0.783789	0.88766	2093.19	-0.00155916	0.0947025	0.986337	0.993756	ENSMUSG00000006289.15	Osgep	66246	O-sialoglycoprotein endopeptidase [Source:MGI Symbol;Acc:MGI:1913496]	protein_coding	chr14	51143935-51162350	-1
ENSMUSG00000006299.14	9107.9	-0.00649368	0.0886785	0.928661	0.966218	9107.9	0.139326	0.0889537	0.085817	0.22884	ENSMUSG00000006299.14	Aamp	227290	angio-associated migratory protein [Source:MGI Symbol;Acc:MGI:107809]	protein_coding	chr1	74318999-74323897	-1
ENSMUSG00000006301.18	12769.8	-0.174399	0.0782429	0.0200295	0.0694446	12769.8	0.156883	0.0775766	0.0303219	0.106622	ENSMUSG00000006301.18	Tmbim1	69660	transmembrane BAX inhibitor motif containing 1 [Source:MGI Symbol;Acc:MGI:1916910]	protein_coding	chr1	74327406-74344781	-1
ENSMUSG00000006304.15	22333.1	0.191119	0.0771268	0.0100177	0.0399931	22333.1	0.0244241	0.0740662	0.728792	0.865692	ENSMUSG00000006304.15	Arpc2	76709	actin related protein 2/3 complex, subunit 2 [Source:MGI Symbol;Acc:MGI:1923959]	protein_coding	chr1	74275243-74307368	1
ENSMUSG00000006307.17	4590.22	-0.0923225	0.0964675	0.307769	0.514244	4590.22	-0.0966701	0.0944178	0.253045	0.469498	ENSMUSG00000006307.17	Kmt2b	75410	lysine (K)-specific methyltransferase 2B [Source:MGI Symbol;Acc:MGI:109565]	protein_coding	chr7	30268283-30288151	-1
ENSMUSG00000006310.11	25.7059	-0.558434	0.423432	0.0183277	0.0648642	25.7059	-0.235551	0.319365	0.0688321	0.196124	ENSMUSG00000006310.11	Zbtb32	58206	zinc finger and BTB domain containing 32 [Source:MGI Symbol;Acc:MGI:1891838]	protein_coding	chr7	30289106-30298334	-1
ENSMUSG00000006313.6	23.6853	0.0321633	0.226317	0.819769	0.907579	23.6853	0.00741381	0.188841	0.936764	0.971936	ENSMUSG00000006313.6	Upk1a	109637	uroplakin 1A [Source:MGI Symbol;Acc:MGI:98911]	protein_coding	chr7	30302517-30312272	-1
ENSMUSG00000006315.10	2525.16	0.130445	0.108312	0.193442	0.376561	2525.16	0.211482	0.110847	0.0290906	0.103246	ENSMUSG00000006315.10	Tmem147	69804	transmembrane protein 147 [Source:MGI Symbol;Acc:MGI:1915011]	protein_coding	chr7	30427126-30428965	-1
ENSMUSG00000006333.15	40491.8	0.146424	0.0875282	0.0784169	0.197055	40491.8	0.114564	0.0857717	0.148196	0.332634	ENSMUSG00000006333.15	Rps9	76846	ribosomal protein S9 [Source:MGI Symbol;Acc:MGI:1924096]	protein_coding	chr7	3706992-3709896	1
ENSMUSG00000006335.17	852.372	0.0144516	0.0952044	0.868861	0.934413	852.372	0.00770633	0.0915424	0.935491	0.971634	ENSMUSG00000006335.17	Tfpt	69714	TCF3 (E2A) fusion partner [Source:MGI Symbol;Acc:MGI:1916964]	protein_coding	chr7	3623323-3632928	-1
ENSMUSG00000006342.16	859.035	-1.24452	0.166397	5.4667e-15	3.53157e-13	859.035	-0.468423	0.168468	0.000747623	0.00576351	ENSMUSG00000006342.16	Susd2	71733	sushi domain containing 2 [Source:MGI Symbol;Acc:MGI:1918983]	protein_coding	chr10	75472540-75479842	-1
ENSMUSG00000006344.18	1694.28	0.166729	0.194886	0.262178	0.461452	1694.28	0.157016	0.186901	0.204099	0.412174	ENSMUSG00000006344.18	Ggt5	23887	gamma-glutamyltransferase 5 [Source:MGI Symbol;Acc:MGI:1346063]	protein_coding	chr10	75425174-75453034	1
ENSMUSG00000006345.11	117.253	-0.733274	0.475507	0.00787241	0.0331556	117.253	-0.853426	0.500491	0.00341482	0.0197037	ENSMUSG00000006345.11	Ggt1	14598	gamma-glutamyltransferase 1 [Source:MGI Symbol;Acc:MGI:95706]	protein_coding	chr10	75397438-75422034	1
ENSMUSG00000006356.11	8577.18	-0.676123	0.134056	5.37427e-08	9.81841e-07	8577.18	-0.204132	0.12602	0.0553154	0.166602	ENSMUSG00000006356.11	Crip2	68337	cysteine rich protein 2 [Source:MGI Symbol;Acc:MGI:1915587]	protein_coding	chr12	113103856-113109126	1
ENSMUSG00000006360.12	11681.9	-0.301591	0.109139	0.00342656	0.0167261	11681.9	-0.217049	0.107443	0.0217246	0.0828225	ENSMUSG00000006360.12	Crip1	12925	cysteine-rich protein 1 (intestinal) [Source:MGI Symbol;Acc:MGI:88501]	protein_coding	chr12	113109936-113117499	1
ENSMUSG00000006362.17	1270.59	-0.209802	0.179401	0.144095	0.307167	1270.59	-0.257634	0.189279	0.0556509	0.167257	ENSMUSG00000006362.17	Cbfa2t3	12398	CBFA2/RUNX1 translocation partner 3 [Source:MGI Symbol;Acc:MGI:1338013]	protein_coding	chr8	123351880-123425848	-1
ENSMUSG00000006369.15	3341.79	-0.329237	0.199902	0.0338553	0.104263	3341.79	0.115266	0.163863	0.319935	0.543856	ENSMUSG00000006369.15	Fbln1	14114	fibulin 1 [Source:MGI Symbol;Acc:MGI:95487]	protein_coding	chr15	85090150-85170736	1
ENSMUSG00000006373.11	6860.52	-0.364628	0.0894418	2.09655e-05	0.000206572	6860.52	-0.104159	0.0848519	0.18242	0.382398	ENSMUSG00000006373.11	Pgrmc1	53328	progesterone receptor membrane component 1 [Source:MGI Symbol;Acc:MGI:1858305]	protein_coding	chrX	35861859-35869732	1
ENSMUSG00000006378.16	1130.92	-0.108934	0.139565	0.370399	0.579398	1130.92	-0.0152546	0.127241	0.881747	0.94643	ENSMUSG00000006378.16	Gcat	26912	glycine C-acetyltransferase (2-amino-3-ketobutyrate-coenzyme A ligase) [Source:MGI Symbol;Acc:MGI:1349389]	protein_coding	chr15	78915074-78922553	1
ENSMUSG00000006386.16	1983.45	-0.0374098	0.152979	0.7614	0.874594	1983.45	-0.101901	0.147902	0.355112	0.578661	ENSMUSG00000006386.16	Tek	21687	TEK receptor tyrosine kinase [Source:MGI Symbol;Acc:MGI:98664]	protein_coding	chr4	94627526-94763213	1
ENSMUSG00000006389.14	22.095	0.0189538	0.241672	0.88605	0.944074	22.095	1.04008	0.487318	0.00136951	0.00946327	ENSMUSG00000006389.14	Mpl	17480	myeloproliferative leukemia virus oncogene [Source:MGI Symbol;Acc:MGI:97076]	protein_coding	chr4	118299612-118314710	-1
ENSMUSG00000006390.16	14622.8	-0.539366	0.113912	4.68782e-07	6.95888e-06	14622.8	-0.155476	0.106462	0.0991973	0.253003	ENSMUSG00000006390.16	Elovl1	54325	elongation of very long chain fatty acids (FEN1/Elo2, SUR4/Elo3, yeast)-like 1 [Source:MGI Symbol;Acc:MGI:1858959]	protein_coding	chr4	118285290-118290150	1
ENSMUSG00000006392.17	2664.42	0.220698	0.0688216	0.000925475	0.0055612	2664.42	0.2685	0.0694429	4.79246e-05	0.000554184	ENSMUSG00000006392.17	Med8	80509	mediator complex subunit 8 [Source:MGI Symbol;Acc:MGI:1915269]	protein_coding	chr4	118266534-118272979	1
ENSMUSG00000006395.17	861.749	-0.0924206	0.116658	0.380865	0.58945	861.749	-0.0638659	0.111018	0.505226	0.709661	ENSMUSG00000006395.17	Hyi	NA	hydroxypyruvate isomerase (putative) [Source:MGI Symbol;Acc:MGI:1915430]	polymorphic_pseudogene	chr4	118217187-118219941	1
ENSMUSG00000006398.16	547.48	0.260566	0.195189	0.0859041	0.211455	547.48	-0.377959	0.218461	0.0139799	0.059416	ENSMUSG00000006398.16	Cdc20	107995	cell division cycle 20 [Source:MGI Symbol;Acc:MGI:1859866]	protein_coding	chr4	118290098-118294549	-1
ENSMUSG00000006403.14	2576.51	0.0062036	0.186642	0.969277	0.985485	2576.51	0.473517	0.266569	0.00798291	0.0383587	ENSMUSG00000006403.14	Adamts4	240913	a disintegrin-like and metallopeptidase (reprolysin type) with thrombospondin type 1 motif, 4 [Source:MGI Symbol;Acc:MGI:1339949]	protein_coding	chr1	171077990-171088206	1
ENSMUSG00000006411.13	734.81	0.0561488	0.17905	0.695866	0.836245	734.81	-0.111138	0.172247	0.342742	0.566713	ENSMUSG00000006411.13	Nectin4	71740	nectin cell adhesion molecule 4 [Source:MGI Symbol;Acc:MGI:1918990]	protein_coding	chr1	171197667-171216166	1
ENSMUSG00000006412.11	2586.95	0.242979	0.118079	0.0240514	0.0801536	2586.95	0.36191	0.122845	0.000788042	0.00600726	ENSMUSG00000006412.11	Pfdn2	18637	prefoldin 2 [Source:MGI Symbol;Acc:MGI:1276111]	protein_coding	chr1	171173238-171186822	1
ENSMUSG00000006418.18	5413.39	0.107298	0.127785	0.337053	0.544434	5413.39	-0.0819751	0.121311	0.397798	0.619463	ENSMUSG00000006418.18	Rnf114	81018	ring finger protein 114 [Source:MGI Symbol;Acc:MGI:1933159]	protein_coding	chr2	167334565-167358093	1
ENSMUSG00000006423.16	3306.57	-0.0435429	0.0635554	0.48225	0.678302	3306.57	-0.0140446	0.0623795	0.812949	0.912304	ENSMUSG00000006423.16	C330007P06Rik	77644	RIKEN cDNA C330007P06 gene [Source:MGI Symbol;Acc:MGI:1924894]	protein_coding	chrX	36087390-36137764	-1
ENSMUSG00000006435.17	202.873	-0.0151705	0.213935	0.91231	0.95753	202.873	0.072266	0.192507	0.497325	0.703705	ENSMUSG00000006435.17	Neurl1a	18011	neuralized E3 ubiquitin protein ligase 1A [Source:MGI Symbol;Acc:MGI:1334263]	protein_coding	chr19	47167259-47247880	1
ENSMUSG00000006442.11	4344.1	0.369357	0.15438	0.00597878	0.0264507	4344.1	0.700242	0.159931	1.23924e-06	2.42184e-05	ENSMUSG00000006442.11	Srm	20810	spermidine synthase [Source:MGI Symbol;Acc:MGI:102690]	protein_coding	chr4	148675960-148679450	1
ENSMUSG00000006445.4	1639.95	0.301968	0.12069	0.00613626	0.0270463	1639.95	0.729873	0.124656	4.57301e-10	2.38242e-08	ENSMUSG00000006445.4	Epha2	13836	Eph receptor A2 [Source:MGI Symbol;Acc:MGI:95278]	protein_coding	chr4	141028551-141056695	1
ENSMUSG00000006456.11	2424.25	0.00258025	0.0966256	0.967732	0.98432	2424.25	0.178563	0.0988674	0.0436971	0.14001	ENSMUSG00000006456.11	Rbm14	56275	RNA binding motif protein 14 [Source:MGI Symbol;Acc:MGI:1929092]	protein_coding	chr19	4850597-4861662	-1
ENSMUSG00000006457.5	2295.01	-0.0324093	0.286382	NA	NA	2295.01	0.027402	0.222999	NA	NA	ENSMUSG00000006457.5	Actn3	11474	actinin alpha 3 [Source:MGI Symbol;Acc:MGI:99678]	protein_coding	chr19	4911244-4927937	-1
ENSMUSG00000006462.7	21.5173	0.153154	0.293095	0.252955	0.450652	21.5173	0.00616181	0.204629	0.938459	0.972436	ENSMUSG00000006462.7	A530013C23Rik	NA	RIKEN cDNA A530013C23 gene [Source:MGI Symbol;Acc:MGI:3041178]	lncRNA	chr2	167533097-167571092	1
ENSMUSG00000006463.14	866.333	0.0170004	0.0748454	0.813704	0.904296	866.333	-0.0568954	0.0737835	0.411781	0.631738	ENSMUSG00000006463.14	Zdhhc24	70605	zinc finger, DHHC domain containing 24 [Source:MGI Symbol;Acc:MGI:1917855]	protein_coding	chr19	4928696-4935425	1
ENSMUSG00000006464.10	616.195	-0.21047	0.0929385	0.0163482	0.0592362	616.195	-0.125431	0.0904656	0.126639	0.300287	ENSMUSG00000006464.10	Bbs1	52028	Bardet-Biedl syndrome 1 (human) [Source:MGI Symbol;Acc:MGI:1277215]	protein_coding	chr19	4936906-4956656	-1
ENSMUSG00000006471.19	1962.7	0.0322246	0.0982915	0.717852	0.850577	1962.7	0.102964	0.097143	0.237783	0.451327	ENSMUSG00000006471.19	Ndor1	78797	NADPH dependent diflavin oxidoreductase 1 [Source:MGI Symbol;Acc:MGI:1926047]	protein_coding	chr2	25134833-25146034	-1
ENSMUSG00000006476.20	5194.1	-0.325827	0.127365	0.00461868	0.0214398	5194.1	-0.105913	0.115808	0.282642	0.503824	ENSMUSG00000006476.20	Nsmf	56876	NMDA receptor synaptonuclear signaling and neuronal migration factor [Source:MGI Symbol;Acc:MGI:1861755]	protein_coding	chr2	24944367-24952893	1
ENSMUSG00000006494.12	3592.64	0.00942326	0.13124	0.93617	0.96939	3592.64	-0.284339	0.146135	0.0166087	0.0678504	ENSMUSG00000006494.12	Pdk1	228026	pyruvate dehydrogenase kinase, isoenzyme 1 [Source:MGI Symbol;Acc:MGI:1926119]	protein_coding	chr2	71703568-71734202	1
ENSMUSG00000006498.17	16941.2	0.200994	0.0979051	0.0360826	0.109883	16941.2	0.129864	0.0949899	0.120509	0.290021	ENSMUSG00000006498.17	Ptbp1	19205	polypyrimidine tract binding protein 1 [Source:MGI Symbol;Acc:MGI:97791]	protein_coding	chr10	79690261-79700605	1
ENSMUSG00000006517.6	1394.82	-0.918254	0.123557	1.06192e-14	6.56825e-13	1394.82	-0.795634	0.123955	1.20816e-11	8.96179e-10	ENSMUSG00000006517.6	Mvd	192156	mevalonate (diphospho) decarboxylase [Source:MGI Symbol;Acc:MGI:2179327]	protein_coding	chr8	123160340-123170161	-1
ENSMUSG00000006519.12	9953.87	0.341453	0.167058	0.0155692	0.0569657	9953.87	-0.102583	0.142178	0.353958	0.577912	ENSMUSG00000006519.12	Cyba	13057	cytochrome b-245, alpha polypeptide [Source:MGI Symbol;Acc:MGI:1316658]	protein_coding	chr8	123151515-123159669	-1
ENSMUSG00000006522.18	65.2268	0.220254	0.291039	0.170075	0.34409	65.2268	0.938913	0.431308	0.00129264	0.00903935	ENSMUSG00000006522.18	Itih3	16426	inter-alpha trypsin inhibitor, heavy chain 3 [Source:MGI Symbol;Acc:MGI:96620]	protein_coding	chr14	30630529-30645717	-1
ENSMUSG00000006526.14	1317.9	-0.164259	0.0748359	0.0223501	0.0758055	1317.9	-0.152071	0.0745948	0.0293914	0.104015	ENSMUSG00000006526.14	Stimate	69179	STIM activating enhancer [Source:MGI Symbol;Acc:MGI:1921500]	protein_coding	chr14	30547547-30599167	1
ENSMUSG00000006527.17	1850.56	0.25846	0.105685	0.00852706	0.0352364	1850.56	0.143705	0.101825	0.108025	0.267921	ENSMUSG00000006527.17	Sfmbt1	54650	Scm-like with four mbt domains 1 [Source:MGI Symbol;Acc:MGI:1859609]	protein_coding	chr14	30436806-30544678	1
ENSMUSG00000006529.17	2.49128	0.0225487	0.280088	0.729406	NA	2.49128	0.0364085	0.221706	0.393346	NA	ENSMUSG00000006529.17	Itih1	16424	inter-alpha trypsin inhibitor, heavy chain 1 [Source:MGI Symbol;Acc:MGI:96618]	protein_coding	chr14	30651137-30665246	-1
ENSMUSG00000006538.13	8.09624	-0.0396731	0.268733	0.692781	0.834308	8.09624	-0.0674291	0.225647	0.294321	0.516961	ENSMUSG00000006538.13	Ihh	16147	Indian hedgehog [Source:MGI Symbol;Acc:MGI:96533]	protein_coding	chr1	74984474-74990831	-1
ENSMUSG00000006542.14	62.2434	-0.117136	0.261916	0.39556	0.603337	62.2434	-0.0526226	0.205527	0.55822	0.752132	ENSMUSG00000006542.14	Prkag3	241113	protein kinase, AMP-activated, gamma 3 non-catalytic subunit [Source:MGI Symbol;Acc:MGI:1891343]	protein_coding	chr1	74778081-74788380	-1
ENSMUSG00000006546.4	0.820924	0.0325577	0.287057	0.376989	NA	0.820924	0.014566	0.2212	0.469746	NA	ENSMUSG00000006546.4	Cryba2	12958	crystallin, beta A2 [Source:MGI Symbol;Acc:MGI:104336]	protein_coding	chr1	74929093-74932302	-1
ENSMUSG00000006567.12	26.492	-0.0613778	0.234227	0.65845	0.811003	26.492	-0.127864	0.230117	0.228287	0.440087	ENSMUSG00000006567.12	Atp7b	11979	ATPase, Cu++ transporting, beta polypeptide [Source:MGI Symbol;Acc:MGI:103297]	protein_coding	chr8	22482801-22550321	-1
ENSMUSG00000006574.16	128.079	-0.0140409	0.271523	0.862726	0.931229	128.079	0.0892174	0.24087	0.11335	0.277447	ENSMUSG00000006574.16	Slc4a1	20533	solute carrier family 4 (anion exchanger), member 1 [Source:MGI Symbol;Acc:MGI:109393]	protein_coding	chr11	102239650-102257029	-1
ENSMUSG00000006575.15	241.86	-0.94481	0.267443	3.21828e-05	0.000299632	241.86	-0.125721	0.187288	0.29024	0.512477	ENSMUSG00000006575.15	Rundc3a	51799	RUN domain containing 3A [Source:MGI Symbol;Acc:MGI:1858752]	protein_coding	chr11	102284229-102293381	1
ENSMUSG00000006576.17	1692.93	-0.382294	0.105886	0.000110743	0.000889158	1692.93	-0.289862	0.105632	0.0021017	0.0134034	ENSMUSG00000006576.17	Slc4a3	20536	solute carrier family 4 (anion exchanger), member 3 [Source:MGI Symbol;Acc:MGI:109350]	protein_coding	chr1	75522910-75538816	1
ENSMUSG00000006585.4	934.225	0.292052	0.112742	0.00486054	0.0223193	934.225	-0.12631	0.106461	0.175077	0.371649	ENSMUSG00000006585.4	Cdt1	67177	chromatin licensing and DNA replication factor 1 [Source:MGI Symbol;Acc:MGI:1914427]	protein_coding	chr8	123294754-123300293	1
ENSMUSG00000006586.16	887.681	-0.649997	0.162551	9.43064e-06	0.000102287	887.681	-0.339751	0.160219	0.00809857	0.0388108	ENSMUSG00000006586.16	Runx1t1	12395	RUNX1 translocation partner 1 [Source:MGI Symbol;Acc:MGI:104793]	protein_coding	chr4	13743436-13893649	1
ENSMUSG00000006587.7	6.08643	-0.00195698	0.272146	0.977328	0.989874	6.08643	0.0225093	0.21725	0.65039	NA	ENSMUSG00000006587.7	Snai3	30927	snail family zinc finger 3 [Source:MGI Symbol;Acc:MGI:1353563]	protein_coding	chr8	123180947-123187472	-1
ENSMUSG00000006589.9	4793.52	0.215849	0.139123	0.0769946	0.194191	4793.52	0.0344378	0.123141	0.738565	0.871149	ENSMUSG00000006589.9	Aprt	11821	adenine phosphoribosyl transferase [Source:MGI Symbol;Acc:MGI:88061]	protein_coding	chr8	123301374-123303648	-1
ENSMUSG00000006599.14	2871.88	0.196566	0.0701144	0.00387403	0.0184701	2871.88	0.137725	0.0691762	0.0350942	0.119068	ENSMUSG00000006599.14	Gtf2h1	14884	general transcription factor II H, polypeptide 1 [Source:MGI Symbol;Acc:MGI:1277216]	protein_coding	chr7	46445527-46473224	1
ENSMUSG00000006611.16	2255.59	-0.22705	0.13347	0.0532862	0.148283	2255.59	0.000590379	0.118032	0.99457	0.997745	ENSMUSG00000006611.16	Hfe	15216	homeostatic iron regulator [Source:MGI Symbol;Acc:MGI:109191]	protein_coding	chr13	23886017-23894837	-1
ENSMUSG00000006638.16	129.011	0.349472	0.215048	0.0339209	0.10445	129.011	0.0333397	0.158652	0.761693	0.884672	ENSMUSG00000006638.16	Abhd1	57742	abhydrolase domain containing 1 [Source:MGI Symbol;Acc:MGI:1931013]	polymorphic_pseudogene	chr5	31107410-31112435	1
ENSMUSG00000006641.13	777.374	0.154766	0.11457	0.139779	0.300491	777.374	0.0702411	0.108388	0.459252	0.671925	ENSMUSG00000006641.13	Slc5a6	330064	solute carrier family 5 (sodium-dependent vitamin transporter), member 6 [Source:MGI Symbol;Acc:MGI:2660847]	protein_coding	chr5	31193380-31206268	-1
ENSMUSG00000006642.4	3.39724	0.0480513	0.282729	0.505704	NA	3.39724	0.0264075	0.218696	0.57243	NA	ENSMUSG00000006642.4	Tcf23	69852	transcription factor 23 [Source:MGI Symbol;Acc:MGI:1934960]	protein_coding	chr5	31126006-31134362	1
ENSMUSG00000006649.18	16.81	-0.0272194	0.266449	0.787265	0.889531	16.81	0.0162902	0.211629	0.802259	0.906163	ENSMUSG00000006649.18	Nphs1	54631	nephrosis 1, nephrin [Source:MGI Symbol;Acc:MGI:1859637]	protein_coding	chr7	30157740-30186648	1
ENSMUSG00000006651.9	141.885	0.150475	0.193874	0.307853	0.51431	141.885	0.167729	0.191163	0.181353	0.380703	ENSMUSG00000006651.9	Aplp1	11803	amyloid beta (A4) precursor-like protein 1 [Source:MGI Symbol;Acc:MGI:88046]	protein_coding	chr7	30134407-30144960	-1
ENSMUSG00000006673.15	5326.84	0.069421	0.0529277	0.173322	0.348576	5326.84	0.161194	0.0530307	0.00168974	0.0112029	ENSMUSG00000006673.15	Qrich1	69232	glutamine-rich 1 [Source:MGI Symbol;Acc:MGI:1916482]	protein_coding	chr9	108394005-108437362	1
ENSMUSG00000006675.11	731.029	-0.580234	0.147508	1.48545e-05	0.000152644	731.029	-0.263439	0.141849	0.0228823	0.0861875	ENSMUSG00000006675.11	P4htm	74443	prolyl 4-hydroxylase, transmembrane (endoplasmic reticulum) [Source:MGI Symbol;Acc:MGI:1921693]	protein_coding	chr9	108456061-108474866	-1
ENSMUSG00000006676.17	7558.71	-0.166833	0.0769905	0.0217646	0.0742163	7558.71	-0.0708375	0.0748206	0.325424	0.549741	ENSMUSG00000006676.17	Usp19	71472	ubiquitin specific peptidase 19 [Source:MGI Symbol;Acc:MGI:1918722]	protein_coding	chr9	108367801-108379536	1
ENSMUSG00000006678.7	1513.99	0.166756	0.130594	0.15155	0.317997	1513.99	-0.0270764	0.118672	0.783055	0.896026	ENSMUSG00000006678.7	Pola1	18968	polymerase (DNA directed), alpha 1 [Source:MGI Symbol;Acc:MGI:99660]	protein_coding	chrX	92348373-92675761	-1
ENSMUSG00000006699.18	39900.7	0.144993	0.053834	0.00605308	0.0267572	39900.7	0.0970175	0.0532911	0.0783685	0.215122	ENSMUSG00000006699.18	Cdc42	12540	cell division cycle 42 [Source:MGI Symbol;Acc:MGI:106211]	protein_coding	chr4	137047007-137085031	-1
ENSMUSG00000006705.14	2125.84	0.311515	0.0900044	0.000263038	0.00189299	2125.84	0.28892	0.0903595	0.000513417	0.00420179	ENSMUSG00000006705.14	Pknox1	18771	Pbx/knotted 1 homeobox [Source:MGI Symbol;Acc:MGI:1201409]	protein_coding	chr17	31783708-31826667	1
ENSMUSG00000006711.16	6.27106	-0.0991437	0.292139	0.298837	0.504903	6.27106	0.102014	0.247154	0.0932027	NA	ENSMUSG00000006711.16	D130043K22Rik	210108	RIKEN cDNA D130043K22 gene [Source:MGI Symbol;Acc:MGI:3036268]	protein_coding	chr13	25029118-25085253	1
ENSMUSG00000006715.12	553.923	0.182781	0.101568	0.0536302	0.148987	553.923	-0.158496	0.100125	0.0750339	0.208662	ENSMUSG00000006715.12	Gmnn	57441	geminin [Source:MGI Symbol;Acc:MGI:1927344]	protein_coding	chr13	24935828-24945906	-1
ENSMUSG00000006717.8	853.822	-0.142296	0.138495	0.239164	0.434328	853.822	-0.0839584	0.129026	0.423359	0.642487	ENSMUSG00000006717.8	Acot13	66834	acyl-CoA thioesterase 13 [Source:MGI Symbol;Acc:MGI:1914084]	protein_coding	chr13	25001931-25015523	-1
ENSMUSG00000006720.17	34.004	-0.151756	0.26931	0.295436	0.501145	34.004	0.0807277	0.212094	0.396767	0.618563	ENSMUSG00000006720.17	Zfp184	193452	zinc finger protein 184 (Kruppel-like) [Source:MGI Symbol;Acc:MGI:1922244]	protein_coding	chr13	22129264-22144949	1
ENSMUSG00000006724.13	23.0043	0.387427	0.416689	0.0499235	0.140801	23.0043	0.00430915	0.199073	0.96125	0.982745	ENSMUSG00000006724.13	Cyp27b1	13115	cytochrome P450, family 27, subfamily b, polypeptide 1 [Source:MGI Symbol;Acc:MGI:1098274]	protein_coding	chr10	126884119-126888875	1
ENSMUSG00000006728.13	8242.96	0.268258	0.0810021	0.000542494	0.00354467	8242.96	0.318413	0.0819799	3.4099e-05	0.000417476	ENSMUSG00000006728.13	Cdk4	12567	cyclin-dependent kinase 4 [Source:MGI Symbol;Acc:MGI:88357]	protein_coding	chr10	126899403-126903789	1
ENSMUSG00000006731.11	2995.67	-0.0109357	0.112286	0.914463	0.958595	2995.67	-0.170807	0.11506	0.0838547	0.225308	ENSMUSG00000006731.11	B4galnt1	14421	beta-1,4-N-acetyl-galactosaminyl transferase 1 [Source:MGI Symbol;Acc:MGI:1342057]	protein_coding	chr10	127001094-127008199	1
ENSMUSG00000006732.15	1139.88	0.45193	0.124579	7.94904e-05	0.000662482	1139.88	0.598288	0.126862	2.86462e-07	6.73527e-06	ENSMUSG00000006732.15	Mettl1	17299	methyltransferase like 1 [Source:MGI Symbol;Acc:MGI:1339986]	protein_coding	chr10	126877283-126882234	1
ENSMUSG00000006736.10	5522.53	0.18486	0.0812719	0.0171191	0.0614518	5522.53	0.143678	0.0801094	0.0533785	0.1622	ENSMUSG00000006736.10	Tspan31	67125	tetraspanin 31 [Source:MGI Symbol;Acc:MGI:1914375]	protein_coding	chr10	126903149-126906133	-1
ENSMUSG00000006740.15	17220.2	0.0469854	0.0782595	0.520138	0.708393	17220.2	0.16089	0.0788155	0.0279835	0.100324	ENSMUSG00000006740.15	Kif5b	16573	kinesin family member 5B [Source:MGI Symbol;Acc:MGI:1098268]	protein_coding	chr18	6201002-6242174	-1
ENSMUSG00000006763.15	962.809	0.129482	0.0900599	0.129139	0.283833	962.809	0.0723523	0.0874894	0.368868	0.591568	ENSMUSG00000006763.15	Saal1	78935	serum amyloid A-like 1 [Source:MGI Symbol;Acc:MGI:1926185]	protein_coding	chr7	46335532-46360104	-1
ENSMUSG00000006764.9	7.0309	0.0972028	0.29112	0.308091	0.51458	7.0309	0.0108362	0.212108	0.865238	NA	ENSMUSG00000006764.9	Tph2	216343	tryptophan hydroxylase 2 [Source:MGI Symbol;Acc:MGI:2651811]	protein_coding	chr10	114914546-115020927	-1
ENSMUSG00000006777.8	20.9218	0.0745065	0.252204	0.573811	0.749851	20.9218	0.159402	0.274325	0.101198	0.256679	ENSMUSG00000006777.8	Krt23	94179	keratin 23 [Source:MGI Symbol;Acc:MGI:2148866]	protein_coding	chr11	99368800-99383963	-1
ENSMUSG00000006782.17	34181.2	-1.61423	0.153775	5.82824e-27	2.48306e-24	34181.2	-0.840222	0.1561	5.66117e-09	2.19323e-07	ENSMUSG00000006782.17	Cnp	12799	2',3'-cyclic nucleotide 3' phosphodiesterase [Source:MGI Symbol;Acc:MGI:88437]	protein_coding	chr11	100465730-100482555	1
ENSMUSG00000006784.15	68.6858	-0.111758	0.208699	0.450846	0.653151	68.6858	-0.0636947	0.180559	0.560549	0.753696	ENSMUSG00000006784.15	Odad4	74407	outer dynein arm complex subunit 4 [Source:MGI Symbol;Acc:MGI:1921657]	protein_coding	chr11	100436433-100463394	1
ENSMUSG00000006800.15	9602.29	-0.0407463	0.0586242	0.476875	0.673588	9602.29	0.0595825	0.0579561	0.288499	0.510701	ENSMUSG00000006800.15	Sulf2	72043	sulfatase 2 [Source:MGI Symbol;Acc:MGI:1919293]	protein_coding	chr2	165915009-165997583	-1
ENSMUSG00000006818.6	8645.09	0.146398	0.156539	0.267555	0.467545	8645.09	0.070134	0.141305	0.530621	0.730762	ENSMUSG00000006818.6	Sod2	20656	superoxide dismutase 2, mitochondrial [Source:MGI Symbol;Acc:MGI:98352]	protein_coding	chr17	13225733-13258950	1
ENSMUSG00000006850.9	665.426	-0.563303	0.11377	1.4482e-07	2.40448e-06	665.426	-0.323337	0.113328	0.00131505	0.00915723	ENSMUSG00000006850.9	Tmco6	71983	transmembrane and coiled-coil domains 6 [Source:MGI Symbol;Acc:MGI:1919233]	protein_coding	chr18	36868092-36875450	1
ENSMUSG00000006906.11	1793.96	-0.27867	0.0825261	0.00040406	0.0027473	1793.96	-0.0869287	0.0791391	0.239422	0.452945	ENSMUSG00000006906.11	Stambp	70527	STAM binding protein [Source:MGI Symbol;Acc:MGI:1917777]	protein_coding	chr6	83520193-83549711	-1
ENSMUSG00000006920.15	4071.91	-0.521851	0.0736478	3.26455e-13	1.51837e-11	4071.91	-0.46727	0.0739722	4.4995e-11	2.85502e-09	ENSMUSG00000006920.15	Ezh1	14055	enhancer of zeste 1 polycomb repressive complex 2 subunit [Source:MGI Symbol;Acc:MGI:1097695]	protein_coding	chr11	101081941-101117289	-1
ENSMUSG00000006930.16	190.888	-0.227448	0.165699	0.0981526	0.233015	190.888	-0.188156	0.160857	0.118881	0.287045	ENSMUSG00000006930.16	Hap1	15114	huntingtin-associated protein 1 [Source:MGI Symbol;Acc:MGI:1261831]	protein_coding	chr11	100238153-100246954	-1
ENSMUSG00000006931.16	1306.04	0.0611173	0.0937061	0.490105	0.685008	1306.04	0.0383431	0.0908173	0.627039	0.800302	ENSMUSG00000006931.16	P3h4	66180	prolyl 3-hydroxylase family member 4 (non-enzymatic) [Source:MGI Symbol;Acc:MGI:1913430]	protein_coding	chr11	100299282-100305662	-1
ENSMUSG00000006932.18	39358.4	0.0405091	0.0883129	0.696546	0.836688	39358.4	0.140148	0.088653	0.085828	0.22884	ENSMUSG00000006932.18	Ctnnb1	12387	catenin (cadherin associated protein), beta 1 [Source:MGI Symbol;Acc:MGI:88276]	protein_coding	chr9	120758282-120789573	1
ENSMUSG00000006941.6	2688.81	0.00212294	0.104984	0.983751	0.992974	2688.81	0.132884	0.105051	0.148948	0.33383	ENSMUSG00000006941.6	Eif1b	68969	eukaryotic translation initiation factor 1B [Source:MGI Symbol;Acc:MGI:1916219]	protein_coding	chr9	120321298-120324396	1
ENSMUSG00000006958.15	402.567	-0.24996	0.183719	0.0885801	0.216119	402.567	-0.175605	0.172765	0.153762	0.339886	ENSMUSG00000006958.15	Chrd	12667	chordin [Source:MGI Symbol;Acc:MGI:1313268]	protein_coding	chr16	20551877-20561134	1
ENSMUSG00000006998.17	19234.4	0.225225	0.0671232	0.00054241	0.00354467	19234.4	0.194211	0.0669076	0.00233845	0.0146085	ENSMUSG00000006998.17	Psmd2	21762	proteasome (prosome, macropain) 26S subunit, non-ATPase, 2 [Source:MGI Symbol;Acc:MGI:1096584]	protein_coding	chr16	20470402-20482164	1
ENSMUSG00000007021.6	19.1838	0.0229166	0.249948	0.854493	0.926748	19.1838	0.0447218	0.207073	0.598908	0.779992	ENSMUSG00000007021.6	Syngr3	20974	synaptogyrin 3 [Source:MGI Symbol;Acc:MGI:1341881]	protein_coding	chr17	24904066-24908929	-1
ENSMUSG00000007029.17	5376.78	0.120029	0.137167	0.32135	0.528357	5376.78	0.102098	0.130607	0.34243	0.566505	ENSMUSG00000007029.17	Vars	22321	valyl-tRNA synthetase [Source:MGI Symbol;Acc:MGI:90675]	protein_coding	chr17	35219963-35235298	1
ENSMUSG00000007030.9	31.0426	-0.0877272	0.250538	0.517341	0.705865	31.0426	0.0212683	0.198233	0.839338	0.92727	ENSMUSG00000007030.9	Vwa7	27762	von Willebrand factor A domain containing 7 [Source:MGI Symbol;Acc:MGI:1306798]	protein_coding	chr17	35235555-35245717	1
ENSMUSG00000007033.5	65.1028	-0.0283391	0.208943	0.842377	0.920394	65.1028	-0.163701	0.224532	0.180035	0.378924	ENSMUSG00000007033.5	Hspa1l	15482	heat shock protein 1-like [Source:MGI Symbol;Acc:MGI:96231]	protein_coding	chr17	35191679-35198261	1
ENSMUSG00000007034.16	1.59195	0.00577068	0.282109	0.912879	NA	1.59195	0.000260455	0.219607	0.992225	NA	ENSMUSG00000007034.16	Slc44a4	70129	solute carrier family 44, member 4 [Source:MGI Symbol;Acc:MGI:1917379]	protein_coding	chr17	35133442-35149412	1
ENSMUSG00000007035.16	89.4201	-0.469459	0.208041	0.00517434	0.0234768	89.4201	-0.736916	0.214506	4.66892e-05	0.000542115	ENSMUSG00000007035.16	Msh5	17687	mutS homolog 5 [Source:MGI Symbol;Acc:MGI:1329021]	protein_coding	chr17	35247581-35265721	-1
ENSMUSG00000007036.16	3388.66	-0.109353	0.0662167	0.0927377	0.223751	3388.66	0.0337029	0.0649043	0.590536	0.774353	ENSMUSG00000007036.16	Abhd16a	193742	abhydrolase domain containing 16A [Source:MGI Symbol;Acc:MGI:99476]	protein_coding	chr17	35308239-35321963	1
ENSMUSG00000007038.6	3519.14	0.15632	0.108862	0.118635	0.266691	3519.14	-0.0641326	0.102885	0.479361	0.689187	ENSMUSG00000007038.6	Neu1	18010	neuraminidase 1 [Source:MGI Symbol;Acc:MGI:97305]	protein_coding	chr17	35150229-35154929	1
ENSMUSG00000007039.13	3863.96	-0.539841	0.135045	1.29646e-05	0.000134652	3863.96	-0.294985	0.132753	0.00886906	0.0416463	ENSMUSG00000007039.13	Ddah2	51793	dimethylarginine dimethylaminohydrolase 2 [Source:MGI Symbol;Acc:MGI:1859016]	protein_coding	chr17	35278011-35281071	1
ENSMUSG00000007041.10	15623.1	0.354063	0.0770158	2.29711e-06	2.90404e-05	15623.1	0.0736857	0.0735682	0.290046	0.512388	ENSMUSG00000007041.10	Clic1	114584	chloride intracellular channel 1 [Source:MGI Symbol;Acc:MGI:2148924]	protein_coding	chr17	35268942-35277725	1
ENSMUSG00000007050.18	846.295	0.413008	0.118152	0.000151791	0.00117324	846.295	0.340709	0.11811	0.00106906	0.00773259	ENSMUSG00000007050.18	Lsm2	27756	LSM2 homolog, U6 small nuclear RNA and mRNA degradation associated [Source:MGI Symbol;Acc:MGI:90676]	protein_coding	chr17	35200838-35204867	1
ENSMUSG00000007080.15	1081.57	-0.0513979	0.112688	0.618109	0.782397	1081.57	-0.395212	0.124283	0.000304801	0.00269502	ENSMUSG00000007080.15	Pole	18973	polymerase (DNA directed), epsilon [Source:MGI Symbol;Acc:MGI:1196391]	protein_coding	chr5	110434172-110485340	1
ENSMUSG00000007097.15	22331.4	-0.428431	0.141914	0.000734932	0.00458837	22331.4	-0.138608	0.127701	0.175675	0.372438	ENSMUSG00000007097.15	Atp1a2	98660	ATPase, Na+/K+ transporting, alpha 2 polypeptide [Source:MGI Symbol;Acc:MGI:88106]	protein_coding	chr1	172099276-172125631	-1
ENSMUSG00000007107.7	8.20304	0.0793739	0.276079	0.464933	0.664775	8.20304	-0.0814077	0.230291	0.240785	0.454346	ENSMUSG00000007107.7	Atp1a4	27222	ATPase, Na+/K+ transporting, alpha 4 polypeptide [Source:MGI Symbol;Acc:MGI:1351335]	protein_coding	chr1	172051080-172085981	-1
ENSMUSG00000007122.12	1025.25	-0.948145	0.518503	0.00326926	0.0160947	1025.25	-0.0681453	0.209765	0.457821	0.670867	ENSMUSG00000007122.12	Casq1	12372	calsequestrin 1 [Source:MGI Symbol;Acc:MGI:1309468]	protein_coding	chr1	172037461-172047435	-1
ENSMUSG00000007207.11	515.963	-0.213389	0.111546	0.037263	0.112801	515.963	-0.0148016	0.103546	0.867893	0.940379	ENSMUSG00000007207.11	Stx1a	20907	syntaxin 1A (brain) [Source:MGI Symbol;Acc:MGI:109355]	protein_coding	chr5	135052336-135079954	1
ENSMUSG00000007216.7	470.374	-0.229421	0.182896	0.114745	0.260837	470.374	-0.0545091	0.151174	0.623788	0.798418	ENSMUSG00000007216.7	Zfp775	243372	zinc finger protein 775 [Source:MGI Symbol;Acc:MGI:2683557]	protein_coding	chr6	48578997-48600161	1
ENSMUSG00000007279.15	178.677	-0.957885	0.201227	1.70011e-07	2.79227e-06	178.677	-0.216131	0.179496	0.0903638	0.237259	ENSMUSG00000007279.15	Scube2	56788	signal peptide, CUB domain, EGF-like 2 [Source:MGI Symbol;Acc:MGI:1928765]	protein_coding	chr7	109397883-109464886	-1
ENSMUSG00000007338.11	1605.12	-0.0338198	0.0996583	0.731548	0.857269	1605.12	0.0522481	0.0964321	0.547434	0.744389	ENSMUSG00000007338.11	Mrpl49	18120	mitochondrial ribosomal protein L49 [Source:MGI Symbol;Acc:MGI:108180]	protein_coding	chr19	6103652-6107815	-1
ENSMUSG00000007379.16	366.99	-0.160801	0.124374	0.149245	0.314649	366.99	0.00716286	0.113851	0.942728	0.974635	ENSMUSG00000007379.16	Dennd2c	329727	DENN/MADD domain containing 2C [Source:MGI Symbol;Acc:MGI:3036254]	protein_coding	chr3	103009920-103077085	1
ENSMUSG00000007411.17	4153.79	0.0950617	0.0819984	0.226727	0.418957	4153.79	0.212143	0.0835092	0.00612932	0.0313708	ENSMUSG00000007411.17	Mark3	17169	MAP/microtubule affinity regulating kinase 3 [Source:MGI Symbol;Acc:MGI:1341865]	protein_coding	chr12	111540957-111622655	1
ENSMUSG00000007415.16	4181	-0.067155	0.074612	0.349415	0.558298	4181	-0.130393	0.0742965	0.0573316	0.171075	ENSMUSG00000007415.16	Gatad1	67210	GATA zinc finger domain containing 1 [Source:MGI Symbol;Acc:MGI:1914460]	protein_coding	chr5	3682932-3707185	-1
ENSMUSG00000007440.11	5.19667	0.00261573	0.27909	0.973151	0.987555	5.19667	-0.0369685	0.223233	0.298262	NA	ENSMUSG00000007440.11	Pcdha11	12943	protocadherin alpha 11 [Source:MGI Symbol;Acc:MGI:1298372]	protein_coding	chr18	37138256-37320710	1
ENSMUSG00000007458.15	13967.4	0.240037	0.0922418	0.00584219	0.0259325	13967.4	0.0910504	0.0879715	0.262322	0.480539	ENSMUSG00000007458.15	M6pr	17113	mannose-6-phosphate receptor, cation dependent [Source:MGI Symbol;Acc:MGI:96904]	protein_coding	chr6	122285679-122294639	1
ENSMUSG00000007476.19	2890.17	-0.00858716	0.077503	0.899734	0.950512	2890.17	0.297816	0.0802687	7.50619e-05	0.000816932	ENSMUSG00000007476.19	Lrrc8a	241296	leucine rich repeat containing 8A VRAC subunit A [Source:MGI Symbol;Acc:MGI:2652847]	protein_coding	chr2	30127727-30153802	1
ENSMUSG00000007480.6	19.107	-0.117406	0.283726	0.330389	0.537782	19.107	-0.0148231	0.209067	0.83262	0.923825	ENSMUSG00000007480.6	Mc5r	17203	melanocortin 5 receptor [Source:MGI Symbol;Acc:MGI:99420]	protein_coding	chr18	68470667-68475517	1
ENSMUSG00000007564.16	12309.6	0.10829	0.065207	0.0889916	0.216825	12309.6	0.0760011	0.064239	0.221363	0.432905	ENSMUSG00000007564.16	Ppp2r1a	51792	protein phosphatase 2, regulatory subunit A, alpha [Source:MGI Symbol;Acc:MGI:1926334]	protein_coding	chr17	21165573-21186178	1
ENSMUSG00000007570.17	1040.45	0.148284	0.106161	0.131855	0.288049	1040.45	0.218554	0.108572	0.0222413	0.0843508	ENSMUSG00000007570.17	Fance	72775	Fanconi anemia, complementation group E [Source:MGI Symbol;Acc:MGI:1920025]	protein_coding	chr17	28532493-28545546	1
ENSMUSG00000007589.10	1997.43	0.243936	0.0957502	0.0067621	0.0293792	1997.43	0.300221	0.0974863	0.000708897	0.00550886	ENSMUSG00000007589.10	Tinf2	28113	Terf1 (TRF1)-interacting nuclear factor 2 [Source:MGI Symbol;Acc:MGI:107246]	protein_coding	chr14	55912146-55919277	-1
ENSMUSG00000007591.16	53.8951	0.0217074	0.194167	0.880497	0.94114	53.8951	-0.0950393	0.184362	0.405637	0.626626	ENSMUSG00000007591.16	Tssk4	71099	testis-specific serine kinase 4 [Source:MGI Symbol;Acc:MGI:1918349]	protein_coding	chr14	55887641-55889996	1
ENSMUSG00000007594.11	29.0837	0.000209213	0.228747	0.999099	0.999521	29.0837	0.0893333	0.208176	0.38424	0.607114	ENSMUSG00000007594.11	Hapln4	330790	hyaluronan and proteoglycan link protein 4 [Source:MGI Symbol;Acc:MGI:2679531]	protein_coding	chr8	70536107-70543512	1
ENSMUSG00000007603.10	2123.04	-0.035524	0.0791304	0.62834	0.789959	2123.04	0.0243613	0.0774337	0.724947	0.863629	ENSMUSG00000007603.10	Dus3l	224907	dihydrouridine synthase 3-like (S. cerevisiae) [Source:MGI Symbol;Acc:MGI:2147092]	protein_coding	chr17	57071757-57077093	1
ENSMUSG00000007610.16	1120.98	-0.0953421	0.0872885	0.250597	0.447587	1120.98	0.128826	0.0867747	0.104443	0.262193	ENSMUSG00000007610.16	Gtpbp3	70359	GTP binding protein 3 [Source:MGI Symbol;Acc:MGI:1917609]	protein_coding	chr8	71940747-71952227	1
ENSMUSG00000007613.16	3850.08	0.31926	0.0572828	1.25343e-08	2.57479e-07	3850.08	0.00226638	0.0559045	0.967101	0.985666	ENSMUSG00000007613.16	Tgfbr1	21812	transforming growth factor, beta receptor I [Source:MGI Symbol;Acc:MGI:98728]	protein_coding	chr4	47353222-47414931	1
ENSMUSG00000007617.19	1321.3	0.423917	0.0867177	3.22354e-07	4.95797e-06	1321.3	0.646728	0.0878858	2.18211e-14	2.91887e-12	ENSMUSG00000007617.19	Homer1	26556	homer scaffolding protein 1 [Source:MGI Symbol;Acc:MGI:1347345]	protein_coding	chr13	93436143-93541637	1
ENSMUSG00000007646.14	114.645	0.313975	0.223545	0.0580364	0.157814	114.645	-0.0384407	0.163859	0.728288	0.865542	ENSMUSG00000007646.14	Rad51c	114714	RAD51 paralog C [Source:MGI Symbol;Acc:MGI:2150020]	protein_coding	chr11	87267471-87295780	-1
ENSMUSG00000007653.13	7.17916	0.0748873	0.270608	0.508474	0.69916	7.17916	0.0303841	0.214251	0.61878	0.79437	ENSMUSG00000007653.13	Gabrb2	14401	gamma-aminobutyric acid (GABA) A receptor, subunit beta 2 [Source:MGI Symbol;Acc:MGI:95620]	protein_coding	chr11	42310584-42519855	1
ENSMUSG00000007655.17	33069.4	-0.647669	0.107854	2.43481e-10	6.9063e-09	33069.4	-0.240536	0.104564	0.00963727	0.0443799	ENSMUSG00000007655.17	Cav1	12389	caveolin 1, caveolae protein [Source:MGI Symbol;Acc:MGI:102709]	protein_coding	chr6	17306334-17341451	1
ENSMUSG00000007656.14	5017.31	-0.0325906	0.0932559	0.70717	0.843079	5017.31	0.0984108	0.0919098	0.239069	0.452688	ENSMUSG00000007656.14	Arpp19	59046	cAMP-regulated phosphoprotein 19 [Source:MGI Symbol;Acc:MGI:1891691]	protein_coding	chr9	74944896-74967595	1
ENSMUSG00000007659.19	6626.47	0.183055	0.127527	0.110317	0.253695	6626.47	0.360345	0.136824	0.00201947	0.0129972	ENSMUSG00000007659.19	Bcl2l1	12048	BCL2-like 1 [Source:MGI Symbol;Acc:MGI:88139]	protein_coding	chr2	152622588-152673648	-1
ENSMUSG00000007670.11	5532.29	-0.0430917	0.0670357	0.508535	0.69916	5532.29	0.0031681	0.0657394	0.961473	0.982898	ENSMUSG00000007670.11	Khsrp	16549	KH-type splicing regulatory protein [Source:MGI Symbol;Acc:MGI:1336214]	protein_coding	chr17	57328051-57338522	-1
ENSMUSG00000007682.8	1641.18	1.27494	0.553198	0.000940292	0.00563593	1641.18	2.89658	0.50207	3.5554e-10	1.88199e-08	ENSMUSG00000007682.8	Dio2	13371	deiodinase, iodothyronine, type II [Source:MGI Symbol;Acc:MGI:1338833]	protein_coding	chr12	90691326-90705212	-1
ENSMUSG00000007721.7	2382.61	0.104308	0.112255	0.3011	0.507238	2382.61	0.139857	0.111367	0.149037	0.333992	ENSMUSG00000007721.7	Ccdc124	234388	coiled-coil domain containing 124 [Source:MGI Symbol;Acc:MGI:1916403]	protein_coding	chr8	71320871-71326579	-1
ENSMUSG00000007739.11	11783.7	0.402123	0.0654148	4.07852e-10	1.11243e-08	11783.7	0.491415	0.0658153	1.72392e-14	2.33757e-12	ENSMUSG00000007739.11	Cct4	12464	chaperonin containing Tcp1, subunit 4 (delta) [Source:MGI Symbol;Acc:MGI:104689]	protein_coding	chr11	22940519-22953780	1
ENSMUSG00000007777.10	645.903	-0.0459492	0.105228	0.637821	0.796116	645.903	0.190419	0.108293	0.0450354	0.143086	ENSMUSG00000007777.10	0610009B22Rik	66050	RIKEN cDNA 0610009B22 gene [Source:MGI Symbol;Acc:MGI:1913300]	protein_coding	chr11	51576213-51579701	-1
ENSMUSG00000007783.11	1068.76	-0.609167	0.085101	1.47294e-13	7.14727e-12	1068.76	-0.412908	0.0859364	5.69123e-07	1.2115e-05	ENSMUSG00000007783.11	Cpt1c	78070	carnitine palmitoyltransferase 1c [Source:MGI Symbol;Acc:MGI:2446526]	protein_coding	chr7	44608796-44624275	-1
ENSMUSG00000007805.5	216.872	0.427475	0.182927	0.00514795	0.0233944	216.872	0.381269	0.188296	0.00813777	0.0389421	ENSMUSG00000007805.5	Twist2	13345	twist basic helix-loop-helix transcription factor 2 [Source:MGI Symbol;Acc:MGI:104685]	protein_coding	chr1	91729183-91775750	1
ENSMUSG00000007812.17	2747.48	0.372846	0.0733411	1.55508e-07	2.56793e-06	2747.48	0.344853	0.0736311	8.33806e-07	1.71233e-05	ENSMUSG00000007812.17	Zfp655	72611	zinc finger protein 655 [Source:MGI Symbol;Acc:MGI:1919861]	protein_coding	chr5	145168525-145184112	1
ENSMUSG00000007815.14	34500.1	0.0591356	0.0498322	0.242068	0.437923	34500.1	0.0647283	0.0494383	0.189558	0.391721	ENSMUSG00000007815.14	Rhoa	11848	ras homolog family member A [Source:MGI Symbol;Acc:MGI:1096342]	protein_coding	chr9	108183328-108215133	1
ENSMUSG00000007817.16	11231.9	0.11726	0.109625	0.267608	0.467567	11231.9	0.131695	0.10786	0.16984	0.363651	ENSMUSG00000007817.16	Zmiz1	328365	zinc finger, MIZ-type containing 1 [Source:MGI Symbol;Acc:MGI:3040693]	protein_coding	chr14	25459609-25667167	1
ENSMUSG00000007827.11	975.112	-0.271664	0.112172	0.00832994	0.0346436	975.112	-0.0787756	0.103843	0.386382	0.609013	ENSMUSG00000007827.11	Ankrd26	232339	ankyrin repeat domain 26 [Source:MGI Symbol;Acc:MGI:1917887]	protein_coding	chr6	118478269-118539187	-1
ENSMUSG00000007833.16	2211.06	0.187919	0.123891	0.0929988	0.224254	2211.06	-0.127662	0.1187	0.204578	0.412929	ENSMUSG00000007833.16	Aldh16a1	69748	aldehyde dehydrogenase 16 family, member A1 [Source:MGI Symbol;Acc:MGI:1916998]	protein_coding	chr7	44790108-44804008	-1
ENSMUSG00000007836.7	7576.74	0.0695035	0.0990179	0.475624	0.672883	7576.74	0.0210397	0.0950112	0.800243	0.904867	ENSMUSG00000007836.7	Hnrnpa0	77134	heterogeneous nuclear ribonucleoprotein A0 [Source:MGI Symbol;Acc:MGI:1924384]	protein_coding	chr13	58273693-58276370	-1
ENSMUSG00000007837.12	660.473	-0.033732	0.127928	0.76945	0.87944	660.473	-0.300901	0.142301	0.0104711	0.047177	ENSMUSG00000007837.12	Prrg2	65116	proline-rich Gla (G-carboxyglutamic acid) polypeptide 2 [Source:MGI Symbol;Acc:MGI:1929596]	protein_coding	chr7	44703008-44712101	-1
ENSMUSG00000007850.17	21191.5	0.238712	0.0794429	0.00171654	0.00932994	21191.5	0.157629	0.0781602	0.0306637	0.107537	ENSMUSG00000007850.17	Hnrnph1	59013	heterogeneous nuclear ribonucleoprotein H1 [Source:MGI Symbol;Acc:MGI:1891925]	protein_coding	chr11	50267817-50277355	1
ENSMUSG00000007867.10	844.327	0.115473	0.102976	0.230336	0.423422	844.327	0.176735	0.103885	0.0538799	0.163398	ENSMUSG00000007867.10	Ift43	76411	intraflagellar transport 43 [Source:MGI Symbol;Acc:MGI:1923661]	protein_coding	chr12	86129315-86209233	1
ENSMUSG00000007872.4	3096.86	-0.0853985	0.13744	0.47648	0.673461	3096.86	0.250619	0.149196	0.0351202	0.119133	ENSMUSG00000007872.4	Id3	15903	inhibitor of DNA binding 3 [Source:MGI Symbol;Acc:MGI:96398]	protein_coding	chr4	135870808-135873066	1
ENSMUSG00000007877.3	169.758	-0.045377	0.290269	0.202105	0.387372	169.758	-0.0256342	0.222847	0.239439	0.452945	ENSMUSG00000007877.3	Tcap	21393	titin-cap [Source:MGI Symbol;Acc:MGI:1330233]	protein_coding	chr11	98274637-98275779	1
ENSMUSG00000007880.17	7217.54	-0.260044	0.0803831	0.000721578	0.0045209	7217.54	-0.276681	0.08106	0.00017992	0.00172321	ENSMUSG00000007880.17	Arid1a	93760	AT rich interactive domain 1A (SWI-like) [Source:MGI Symbol;Acc:MGI:1935147]	protein_coding	chr4	133406319-133484080	-1
ENSMUSG00000007888.16	4338.58	1.33894	0.900978	0.00362961	0.0175104	4338.58	1.69817	0.820543	0.00104973	0.00763461	ENSMUSG00000007888.16	Crlf1	12931	cytokine receptor-like factor 1 [Source:MGI Symbol;Acc:MGI:1340030]	protein_coding	chr8	70945808-70956731	1
ENSMUSG00000007891.17	85486.6	0.528035	0.139607	3.30057e-05	0.00030649	85486.6	0.0264595	0.117505	0.792425	0.901071	ENSMUSG00000007891.17	Ctsd	13033	cathepsin D [Source:MGI Symbol;Acc:MGI:88562]	protein_coding	chr7	141929648-141941775	-1
ENSMUSG00000007892.9	49278.6	0.163321	0.132489	0.164857	0.337472	49278.6	0.14843	0.129146	0.163784	0.354286	ENSMUSG00000007892.9	Rplp1	56040	ribosomal protein, large, P1 [Source:MGI Symbol;Acc:MGI:1927099]	protein_coding	chr9	61820566-61821824	-1
ENSMUSG00000007908.15	58.9541	-0.658399	0.392303	0.00827008	0.0344619	58.9541	-0.365401	0.391055	0.0313225	0.109306	ENSMUSG00000007908.15	Hmgcll1	208982	3-hydroxymethyl-3-methylglutaryl-Coenzyme A lyase-like 1 [Source:MGI Symbol;Acc:MGI:2446108]	protein_coding	chr9	75922137-76043632	1
ENSMUSG00000007944.9	7.63664	-0.0578195	0.271647	0.575497	0.751082	7.63664	-0.00864473	0.210597	0.897701	0.953985	ENSMUSG00000007944.9	Ttc9b	73032	tetratricopeptide repeat domain 9B [Source:MGI Symbol;Acc:MGI:1920282]	protein_coding	chr7	27353340-27356771	1
ENSMUSG00000007946.12	12.1075	-0.385094	0.542368	0.0367784	0.111587	12.1075	-0.0623963	0.218465	0.405613	0.626626	ENSMUSG00000007946.12	Phox2a	11859	paired-like homeobox 2a [Source:MGI Symbol;Acc:MGI:106633]	protein_coding	chr7	101467520-101471933	1
ENSMUSG00000007950.10	1251.48	-0.349426	0.116441	0.0010851	0.00635719	1251.48	-0.366329	0.118407	0.000472198	0.00391462	ENSMUSG00000007950.10	Abhd8	64296	abhydrolase domain containing 8 [Source:MGI Symbol;Acc:MGI:1918946]	protein_coding	chr8	71909349-71916299	-1
ENSMUSG00000007987.13	1417.98	-0.0963215	0.117659	0.368386	0.577478	1417.98	-0.0593886	0.111425	0.535647	0.735177	ENSMUSG00000007987.13	Ift22	67286	intraflagellar transport 22 [Source:MGI Symbol;Acc:MGI:1914536]	protein_coding	chr5	136937004-136944258	1
ENSMUSG00000007989.8	5031.7	-0.789928	0.1652	1.87059e-07	3.0511e-06	5031.7	-0.192977	0.149364	0.0911119	0.238547	ENSMUSG00000007989.8	Fzd3	14365	frizzled class receptor 3 [Source:MGI Symbol;Acc:MGI:108476]	protein_coding	chr14	65429898-65499912	-1
ENSMUSG00000008028.16	24.9068	-0.0509096	0.240051	0.705418	0.842087	24.9068	-0.0262592	0.197161	0.774792	0.891207	ENSMUSG00000008028.16	1700008O03Rik	69349	RIKEN cDNA 1700008O03 gene [Source:MGI Symbol;Acc:MGI:1916599]	protein_coding	chr7	44009467-44035244	-1
ENSMUSG00000008035.13	5430.63	-0.633536	0.10274	1.16845e-10	3.52554e-09	5430.63	-0.455572	0.103146	1.77655e-06	3.30238e-05	ENSMUSG00000008035.13	Mid1ip1	68041	Mid1 interacting protein 1 (gastrulation specific G12-like (zebrafish)) [Source:MGI Symbol;Acc:MGI:1915291]	protein_coding	chrX	10581252-10585929	1
ENSMUSG00000008036.12	4933.82	0.125756	0.100296	0.171384	0.346017	4933.82	0.0720564	0.0964081	0.447217	0.662246	ENSMUSG00000008036.12	Ap2s1	232910	adaptor-related protein complex 2, sigma 1 subunit [Source:MGI Symbol;Acc:MGI:2141861]	protein_coding	chr7	16472335-16483219	1
ENSMUSG00000008090.15	1166.25	0.104917	0.115463	0.321147	0.528146	1166.25	0.220347	0.119986	0.0328051	0.113143	ENSMUSG00000008090.15	Fgfrl1	116701	fibroblast growth factor receptor-like 1 [Source:MGI Symbol;Acc:MGI:2150920]	protein_coding	chr5	108840248-108854790	1
ENSMUSG00000008129.15	38.7101	-0.650845	0.327494	0.00479747	0.0220773	38.7101	-0.845529	0.336593	0.000688359	0.00537572	ENSMUSG00000008129.15	Brme1	74666	break repair meiotic recombinase recruitment factor 1 [Source:MGI Symbol;Acc:MGI:1921916]	protein_coding	chr8	84874654-84899219	1
ENSMUSG00000008136.15	1587.94	-0.278672	0.124101	0.0130859	0.0495215	1587.94	0.0193813	0.110253	0.840839	0.927748	ENSMUSG00000008136.15	Fhl2	14200	four and a half LIM domains 2 [Source:MGI Symbol;Acc:MGI:1338762]	protein_coding	chr1	43162234-43236144	-1
ENSMUSG00000008140.19	5444.85	-0.10796	0.0847021	0.180823	0.359151	5444.85	0.0452123	0.0819808	0.566708	0.758331	ENSMUSG00000008140.19	Emc10	69683	ER membrane protein complex subunit 10 [Source:MGI Symbol;Acc:MGI:1916933]	protein_coding	chr7	44139361-44145953	-1
ENSMUSG00000008153.13	443.51	-0.289894	0.218406	0.0732459	0.187219	443.51	-0.0351314	0.16217	0.748371	0.87702	ENSMUSG00000008153.13	Clstn3	232370	calsyntenin 3 [Source:MGI Symbol;Acc:MGI:2178323]	protein_coding	chr6	124407540-124441753	-1
ENSMUSG00000008167.15	725.92	-0.0933037	0.100996	0.321024	0.528037	725.92	-0.0880941	0.0979844	0.312451	0.536292	ENSMUSG00000008167.15	Fbxw9	68628	F-box and WD-40 domain protein 9 [Source:MGI Symbol;Acc:MGI:1915878]	protein_coding	chr8	85786684-85793753	1
ENSMUSG00000008193.14	148.399	-0.00906604	0.180174	0.947722	0.974766	148.399	-0.461404	0.243665	0.00687017	0.0341252	ENSMUSG00000008193.14	Spib	272382	Spi-B transcription factor (Spi-1/PU.1 related) [Source:MGI Symbol;Acc:MGI:892986]	protein_coding	chr7	44175417-44181495	-1
ENSMUSG00000008200.16	4556.88	0.124882	0.117845	0.248384	0.445078	4556.88	-0.133989	0.11578	0.178503	0.37666	ENSMUSG00000008200.16	Fnbp4	55935	formin binding protein 4 [Source:MGI Symbol;Acc:MGI:1860513]	protein_coding	chr2	90575714-90611365	1
ENSMUSG00000008206.17	3976.06	-0.911802	0.167968	5.36409e-09	1.16242e-07	3976.06	-0.476725	0.170558	0.000725252	0.00561291	ENSMUSG00000008206.17	Cers4	67260	ceramide synthase 4 [Source:MGI Symbol;Acc:MGI:1914510]	protein_coding	chr8	4543026-4581680	1
ENSMUSG00000008226.15	921.638	-0.0616697	0.100127	0.510531	0.700595	921.638	0.0970836	0.0979218	0.263352	0.481668	ENSMUSG00000008226.15	Scrn3	74616	secernin 3 [Source:MGI Symbol;Acc:MGI:1921866]	protein_coding	chr2	73142945-73168162	1
ENSMUSG00000008301.12	1968.56	-0.0379456	0.0920299	0.660011	0.812303	1968.56	0.246706	0.0956907	0.00446381	0.0243578	ENSMUSG00000008301.12	Phax	56698	phosphorylated adaptor for RNA export [Source:MGI Symbol;Acc:MGI:1891839]	protein_coding	chr18	56695515-56720784	1
ENSMUSG00000008305.19	1300.04	-0.457292	0.0938259	3.09645e-07	4.78668e-06	1300.04	-0.0799343	0.087346	0.318553	0.542578	ENSMUSG00000008305.19	Tle1	21885	transducin-like enhancer of split 1 [Source:MGI Symbol;Acc:MGI:104636]	protein_coding	chr4	72035379-72119156	-1
ENSMUSG00000008307.12	163.585	0.221479	0.179385	0.125114	0.276844	163.585	-0.189481	0.178345	0.131203	0.307133	ENSMUSG00000008307.12	1700109H08Rik	77036	RIKEN cDNA 1700109H08 gene [Source:MGI Symbol;Acc:MGI:1924286]	protein_coding	chr5	3621566-3634356	1
ENSMUSG00000008318.11	1385.28	0.372513	0.189101	0.0156464	0.0571349	1385.28	0.108154	0.154818	0.340836	0.564978	ENSMUSG00000008318.11	Relt	320100	RELT tumor necrosis factor receptor [Source:MGI Symbol;Acc:MGI:2443373]	protein_coding	chr7	100495054-100512653	-1
ENSMUSG00000008333.13	2087.48	0.226601	0.0823114	0.00396586	0.0188489	2087.48	0.177488	0.0816186	0.0193071	0.0758979	ENSMUSG00000008333.13	Snrpb2	20639	U2 small nuclear ribonucleoprotein B [Source:MGI Symbol;Acc:MGI:104805]	protein_coding	chr2	142904959-142914773	1
ENSMUSG00000008348.10	59436.8	0.00289705	0.0837351	0.972322	0.987152	59436.8	-0.102643	0.0830982	0.176179	0.373229	ENSMUSG00000008348.10	Ubc	22190	ubiquitin C [Source:MGI Symbol;Acc:MGI:98889]	protein_coding	chr5	125463029-125467266	-1
ENSMUSG00000008373.17	3372.01	0.337273	0.103543	0.000471761	0.00313947	3372.01	0.453995	0.105815	3.22041e-06	5.44909e-05	ENSMUSG00000008373.17	Prpf31	68988	pre-mRNA processing factor 31 [Source:MGI Symbol;Acc:MGI:1916238]	protein_coding	chr7	3632984-3645485	1
ENSMUSG00000008384.9	3226.16	0.116746	0.124668	0.297285	0.5032	3226.16	0.158988	0.124583	0.128417	0.303011	ENSMUSG00000008384.9	Sertad1	55942	SERTA domain containing 1 [Source:MGI Symbol;Acc:MGI:1913438]	protein_coding	chr7	27186335-27189741	1
ENSMUSG00000008393.10	7685.05	-0.093173	0.070993	0.174173	0.349781	7685.05	-0.0232607	0.0693418	0.727759	0.865208	ENSMUSG00000008393.10	Carhsp1	52502	calcium regulated heat stable protein 1 [Source:MGI Symbol;Acc:MGI:1196368]	protein_coding	chr16	8476444-8490019	-1
ENSMUSG00000008398.17	4075.11	0.219998	0.122661	0.0471752	0.134546	4075.11	-0.0817474	0.11327	0.39725	0.618997	ENSMUSG00000008398.17	Elk3	13713	ELK3, member of ETS oncogene family [Source:MGI Symbol;Acc:MGI:101762]	protein_coding	chr10	93083276-93146997	-1
ENSMUSG00000008429.9	2922.71	-0.139736	0.0591369	0.0155607	0.0569446	2922.71	-0.0518564	0.058272	0.355142	0.578663	ENSMUSG00000008429.9	Herpud2	80517	HERPUD family member 2 [Source:MGI Symbol;Acc:MGI:1915393]	protein_coding	chr9	25019428-25063116	-1
ENSMUSG00000008435.16	1228.66	0.173536	0.0953644	0.0539258	0.149593	1228.66	0.138514	0.0939847	0.102887	0.259471	ENSMUSG00000008435.16	Rdh13	108841	retinol dehydrogenase 13 (all-trans and 9-cis) [Source:MGI Symbol;Acc:MGI:1918732]	protein_coding	chr7	4427769-4448648	-1
ENSMUSG00000008438.4	8.13971	-0.128785	0.297634	0.253647	0.45144	8.13971	-0.0540897	0.218769	0.425387	0.644071	ENSMUSG00000008438.4	Adam21	56622	a disintegrin and metallopeptidase domain 21 [Source:MGI Symbol;Acc:MGI:1861229]	protein_coding	chr12	81605358-81615248	-1
ENSMUSG00000008450.9	881.425	0.428055	0.144657	0.000894005	0.00540423	881.425	0.346472	0.145421	0.00417057	0.0231015	ENSMUSG00000008450.9	Nutf2	68051	nuclear transport factor 2 [Source:MGI Symbol;Acc:MGI:1915301]	protein_coding	chr8	106587212-106605962	1
ENSMUSG00000008475.14	20761.4	0.0851528	0.0764293	0.257077	0.455178	20761.4	0.00491572	0.074324	0.939916	0.973095	ENSMUSG00000008475.14	Arpc5	67771	actin related protein 2/3 complex, subunit 5 [Source:MGI Symbol;Acc:MGI:1915021]	protein_coding	chr1	152642293-152651348	1
ENSMUSG00000008482.10	3.30295	-0.0119034	0.276566	0.866055	NA	3.30295	0.0839453	0.238227	0.120108	NA	ENSMUSG00000008482.10	Rnf151	67504	ring finger protein 151 [Source:MGI Symbol;Acc:MGI:1914754]	protein_coding	chr17	24934813-24937037	-1
ENSMUSG00000008489.19	19.28	0.0405021	0.271482	0.67368	0.821725	19.28	-0.0111224	0.212188	0.838443	0.926989	ENSMUSG00000008489.19	Elavl2	15569	ELAV like RNA binding protein 1 [Source:MGI Symbol;Acc:MGI:1100887]	protein_coding	chr4	91139000-91289022	-1
ENSMUSG00000008496.20	814.754	0.487923	0.217555	0.00503484	0.0229542	814.754	-0.243407	0.198997	0.0704586	0.199827	ENSMUSG00000008496.20	Pou2f2	18987	POU domain, class 2, transcription factor 2 [Source:MGI Symbol;Acc:MGI:101897]	protein_coding	chr7	24786769-24879151	-1
ENSMUSG00000008540.12	5532.22	0.197389	0.146284	0.119254	0.267631	5532.22	0.0243332	0.128399	0.876138	0.944121	ENSMUSG00000008540.12	Mgst1	56615	microsomal glutathione S-transferase 1 [Source:MGI Symbol;Acc:MGI:1913850]	protein_coding	chr6	138117314-138133753	1
ENSMUSG00000008575.18	5531.7	-0.280323	0.0994266	0.00259942	0.0133349	5531.7	-0.240298	0.0991668	0.00711987	0.0349931	ENSMUSG00000008575.18	Nfib	18028	nuclear factor I/B [Source:MGI Symbol;Acc:MGI:103188]	protein_coding	chr4	82208410-82623987	-1
ENSMUSG00000008590.5	2.25453	0.0242625	0.283146	0.644304	NA	2.25453	0.0391575	0.223808	0.276944	NA	ENSMUSG00000008590.5	Htr3b	57014	5-hydroxytryptamine (serotonin) receptor 3B [Source:MGI Symbol;Acc:MGI:1861899]	protein_coding	chr9	48846308-48876290	-1
ENSMUSG00000008601.13	9.76932	0.19745	0.366208	0.063597	0.168752	9.76932	0.05303	0.222814	0.346895	0.571022	ENSMUSG00000008601.13	Rab25	53868	RAB25, member RAS oncogene family [Source:MGI Symbol;Acc:MGI:1858203]	protein_coding	chr3	88449336-88455607	-1
ENSMUSG00000008604.12	3925.86	0.043893	0.0739415	0.541633	0.724211	3925.86	0.217701	0.0755872	0.00226564	0.01423	ENSMUSG00000008604.12	Ubqln4	94232	ubiquilin 4 [Source:MGI Symbol;Acc:MGI:2150152]	protein_coding	chr3	88461065-88477032	1
ENSMUSG00000008658.17	75.1369	-0.0689289	0.290898	0.294164	0.499384	75.1369	-0.00897771	0.217872	0.819867	0.916535	ENSMUSG00000008658.17	Rbfox1	268859	RNA binding protein, fox-1 homolog (C. elegans) 1 [Source:MGI Symbol;Acc:MGI:1926224]	protein_coding	chr16	5703219-7229390	1
ENSMUSG00000008668.16	36341.4	0.298477	0.118166	0.00568941	0.0253847	36341.4	0.180505	0.114062	0.0642982	0.186617	ENSMUSG00000008668.16	Rps18	20084	ribosomal protein S18 [Source:MGI Symbol;Acc:MGI:98146]	protein_coding	chr17	34170973-34174975	-1
ENSMUSG00000008682.14	20921.5	0.316124	0.0941945	0.000379256	0.00259522	20921.5	0.393096	0.0957548	9.30986e-06	0.000138681	ENSMUSG00000008682.14	Rpl10	110954	ribosomal protein L10 [Source:MGI Symbol;Acc:MGI:105943]	protein_coding	chrX	73314418-73316741	1
ENSMUSG00000008683.17	22298.5	0.203615	0.104255	0.0350185	0.10721	22298.5	0.206835	0.104338	0.0253752	0.0932009	ENSMUSG00000008683.17	Rps15a	267019	ribosomal protein S15A [Source:MGI Symbol;Acc:MGI:2389091]	protein_coding	chr7	117703595-117715411	-1
ENSMUSG00000008690.16	6252.68	0.109245	0.0682556	0.103967	0.242735	6252.68	-0.0607133	0.0670094	0.336697	0.560558	ENSMUSG00000008690.16	Ncaph2	52683	non-SMC condensin II complex, subunit H2 [Source:MGI Symbol;Acc:MGI:1289164]	protein_coding	chr15	89239922-89257029	1
ENSMUSG00000008730.18	15348.3	-0.107426	0.066776	0.102663	0.240534	15348.3	0.00204747	0.0652368	0.998405	0.999423	ENSMUSG00000008730.18	Hipk1	15257	homeodomain interacting protein kinase 1 [Source:MGI Symbol;Acc:MGI:1314873]	protein_coding	chr3	103647131-103698879	-1
ENSMUSG00000008734.10	21015.7	-0.983677	0.123189	1.28995e-16	1.2052e-14	21015.7	-0.405704	0.123718	0.000261116	0.00235826	ENSMUSG00000008734.10	Gprc5b	64297	G protein-coupled receptor, family C, group 5, member B [Source:MGI Symbol;Acc:MGI:1927596]	protein_coding	chr7	118571270-118594434	-1
ENSMUSG00000008763.17	6712.3	-0.241661	0.0651905	0.000134147	0.0010533	6712.3	-0.0580117	0.0633003	0.337002	0.560971	ENSMUSG00000008763.17	Man1a2	17156	mannosidase, alpha, class 1A, member 2 [Source:MGI Symbol;Acc:MGI:104676]	protein_coding	chr3	100469524-100592819	-1
ENSMUSG00000008822.16	298.423	-0.0824685	0.128557	0.469322	0.668326	298.423	-0.117571	0.124872	0.255451	0.472368	ENSMUSG00000008822.16	Acyp1	66204	acylphosphatase 1, erythrocyte (common) type [Source:MGI Symbol;Acc:MGI:1913454]	protein_coding	chr12	85319172-85335212	-1
ENSMUSG00000008845.10	8018.36	-0.388197	0.211675	0.0183949	0.0650801	8018.36	0.155035	0.176963	0.219197	0.430281	ENSMUSG00000008845.10	Cd163	93671	CD163 antigen [Source:MGI Symbol;Acc:MGI:2135946]	protein_coding	chr6	124281615-124307486	1
ENSMUSG00000008855.18	5153.56	0.0379484	0.0907557	0.661123	0.812932	5153.56	-0.0641929	0.0885786	0.428698	0.647055	ENSMUSG00000008855.18	Hdac5	15184	histone deacetylase 5 [Source:MGI Symbol;Acc:MGI:1333784]	protein_coding	chr11	102085258-102120992	-1
ENSMUSG00000008859.9	4778.22	-0.0971848	0.0791778	0.235696	0.429496	4778.22	0.020974	0.076892	0.771955	0.889706	ENSMUSG00000008859.9	Rala	56044	v-ral simian leukemia viral oncogene A (ras related) [Source:MGI Symbol;Acc:MGI:1927243]	protein_coding	chr13	18055156-18118824	-1
ENSMUSG00000008892.13	7684.72	0.148217	0.055196	0.00628241	0.0275536	7684.72	0.196612	0.0553733	0.000255162	0.00230976	ENSMUSG00000008892.13	Vdac3	22335	voltage-dependent anion channel 3 [Source:MGI Symbol;Acc:MGI:106922]	protein_coding	chr8	23067091-23083829	-1
ENSMUSG00000008932.11	15.7394	-0.0981156	0.257675	0.464549	0.664506	15.7394	-0.0637137	0.210294	0.470032	0.681509	ENSMUSG00000008932.11	Slc1a7	242607	solute carrier family 1 (glutamate transporter), member 7 [Source:MGI Symbol;Acc:MGI:2444087]	protein_coding	chr4	107825529-107870729	1
ENSMUSG00000008958.15	1788.84	0.0142234	0.0575039	0.801857	0.897779	1788.84	0.000260719	0.0568138	0.998532	0.999423	ENSMUSG00000008958.15	Vps72	21427	vacuolar protein sorting 72 [Source:MGI Symbol;Acc:MGI:1202305]	protein_coding	chr3	95018333-95030362	1
ENSMUSG00000008976.17	3820.7	0.174356	0.0913632	0.0435687	0.126682	3820.7	0.113368	0.0888961	0.154203	0.340519	ENSMUSG00000008976.17	Gabpa	14390	GA repeat binding protein, alpha [Source:MGI Symbol;Acc:MGI:95610]	protein_coding	chr16	84631813-84660667	1
ENSMUSG00000008999.8	3247.03	-0.827593	0.103624	1.57043e-16	1.42963e-14	3247.03	-0.362953	0.103244	0.000109805	0.00112925	ENSMUSG00000008999.8	Bmp7	12162	bone morphogenetic protein 7 [Source:MGI Symbol;Acc:MGI:103302]	protein_coding	chr2	172709805-172782114	-1
ENSMUSG00000009013.6	13375.9	0.0328794	0.135297	0.782485	0.887179	13375.9	0.343287	0.154522	0.00647846	0.0326585	ENSMUSG00000009013.6	Dynll1	56455	dynein light chain LC8-type 1 [Source:MGI Symbol;Acc:MGI:1861457]	protein_coding	chr5	115435169-115439058	-1
ENSMUSG00000009030.15	2309.42	0.0534011	0.0657814	0.40261	0.610333	2309.42	0.0916236	0.06523	0.142624	0.324992	ENSMUSG00000009030.15	Pdcl	67466	phosducin-like [Source:MGI Symbol;Acc:MGI:1914716]	protein_coding	chr2	37240086-37249344	-1
ENSMUSG00000009035.16	4998.22	-0.0336399	0.107739	0.729426	0.856533	4998.22	-0.153865	0.108948	0.105169	0.263421	ENSMUSG00000009035.16	Tmem184b	223693	transmembrane protein 184b [Source:MGI Symbol;Acc:MGI:2445179]	protein_coding	chr15	79244884-79287769	-1
ENSMUSG00000009073.17	6745.06	-0.0617546	0.0625883	0.307382	0.513919	6745.06	0.0279105	0.0616464	0.651562	0.817364	ENSMUSG00000009073.17	Nf2	18016	neurofibromin 2 [Source:MGI Symbol;Acc:MGI:97307]	protein_coding	chr11	4715845-4799536	-1
ENSMUSG00000009075.3	7.55229	-0.0146324	0.271663	0.866571	0.933218	7.55229	-0.0142566	0.215118	0.793889	0.9017	ENSMUSG00000009075.3	Cabp7	192650	calcium binding protein 7 [Source:MGI Symbol;Acc:MGI:2183437]	protein_coding	chr11	4686892-4696778	-1
ENSMUSG00000009076.11	1002.13	-0.0206098	0.103025	0.828392	0.91295	1002.13	-0.0576069	0.0996103	0.542862	0.741021	ENSMUSG00000009076.11	Zmat5	67178	zinc finger, matrin type 5 [Source:MGI Symbol;Acc:MGI:1914428]	protein_coding	chr11	4654678-4687669	1
ENSMUSG00000009079.17	16842.5	0.1468	0.0752511	0.0432602	0.126012	16842.5	-0.04396	0.0730426	0.521382	0.723107	ENSMUSG00000009079.17	Ewsr1	14030	Ewing sarcoma breakpoint region 1 [Source:MGI Symbol;Acc:MGI:99960]	protein_coding	chr11	5019689-5049266	-1
ENSMUSG00000009090.18	8813.26	0.156627	0.150126	0.221873	0.412781	8813.26	0.0762924	0.136333	0.428632	0.647055	ENSMUSG00000009090.18	Ap1b1	11764	adaptor protein complex AP-1, beta 1 subunit [Source:MGI Symbol;Acc:MGI:1096368]	protein_coding	chr11	4936824-4992791	1
ENSMUSG00000009092.6	38.4096	0.277342	0.335791	0.105676	0.245567	38.4096	0.791418	0.505776	0.0047748	0.0256796	ENSMUSG00000009092.6	Derl3	70377	Der1-like domain family, member 3 [Source:MGI Symbol;Acc:MGI:1917627]	protein_coding	chr10	75729247-75731775	1
ENSMUSG00000009093.8	20.6834	0.680339	0.492692	0.0119939	0.0461849	20.6834	-0.115578	0.225865	0.25817	0.475662	ENSMUSG00000009093.8	Gstt4	75886	glutathione S-transferase, theta 4 [Source:MGI Symbol;Acc:MGI:1923136]	protein_coding	chr10	75650777-75658377	-1
ENSMUSG00000009097.11	77.3458	-0.589748	0.349924	0.00995504	0.039794	77.3458	-1.05782	0.358648	0.000154585	0.00151953	ENSMUSG00000009097.11	Tbx1	21380	T-box 1 [Source:MGI Symbol;Acc:MGI:98493]	protein_coding	chr16	18399729-18409421	-1
ENSMUSG00000009108.16	13.4231	-0.051653	0.27052	0.610638	0.777328	13.4231	0.00832822	0.211105	0.899956	0.955151	ENSMUSG00000009108.16	Gnat2	14686	guanine nucleotide binding protein, alpha transducing 2 [Source:MGI Symbol;Acc:MGI:95779]	protein_coding	chr3	108000105-108008748	1
ENSMUSG00000009112.5	2841.55	0.146353	0.148894	0.24618	0.442617	2841.55	0.125114	0.142139	0.26306	0.481401	ENSMUSG00000009112.5	Bcl2l13	94044	BCL2-like 13 (apoptosis facilitator) [Source:MGI Symbol;Acc:MGI:2136959]	protein_coding	chr6	120813173-120869803	1
ENSMUSG00000009115.6	6.7522	-0.814341	1.69168	0.0110669	0.043304	6.7522	-0.0367304	0.217604	0.525569	NA	ENSMUSG00000009115.6	Spatc1l	76573	spermatogenesis and centriole associated 1 like [Source:MGI Symbol;Acc:MGI:1923823]	protein_coding	chr10	76398106-76406035	1
ENSMUSG00000009145.7	183.099	-0.0863282	0.135867	0.468714	0.667773	183.099	-0.0597986	0.127318	0.5664	0.758149	ENSMUSG00000009145.7	Dqx1	93838	DEAQ RNA-dependent ATPase [Source:MGI Symbol;Acc:MGI:2136388]	protein_coding	chr6	83034825-83044299	1
ENSMUSG00000009185.3	5582.78	0.0940076	0.176147	0.503667	0.695251	5582.78	0.19267	0.187315	0.13224	0.308758	ENSMUSG00000009185.3	Ccl8	20307	chemokine (C-C motif) ligand 8 [Source:MGI Symbol;Acc:MGI:101878]	protein_coding	chr11	82006011-82007625	1
ENSMUSG00000009207.16	1148.13	0.265609	0.0864104	0.00123349	0.00707101	1148.13	0.188209	0.0857328	0.0170741	0.0691589	ENSMUSG00000009207.16	Lnpk	69605	lunapark, ER junction formation factor [Source:MGI Symbol;Acc:MGI:1918115]	protein_coding	chr2	74350635-74409779	-1
ENSMUSG00000009216.8	1.91031	0.00920792	0.282874	0.851836	NA	1.91031	0.02457	0.222128	0.334587	NA	ENSMUSG00000009216.8	Fam163b	109349	family with sequence similarity 163, member B [Source:MGI Symbol;Acc:MGI:1926106]	protein_coding	chr2	27000392-27032503	-1
ENSMUSG00000009246.15	6.23669	-0.041618	0.278689	0.599169	0.769036	6.23669	0.00310396	0.216282	0.946497	NA	ENSMUSG00000009246.15	Trpm5	56843	transient receptor potential cation channel, subfamily M, member 5 [Source:MGI Symbol;Acc:MGI:1861718]	protein_coding	chr7	142622890-142648379	-1
ENSMUSG00000009248.7	32.1771	-0.0791913	0.237951	0.573506	0.749649	32.1771	-0.043006	0.194886	0.659842	0.8226	ENSMUSG00000009248.7	Ascl2	17173	achaete-scute family bHLH transcription factor 2 [Source:MGI Symbol;Acc:MGI:96920]	protein_coding	chr7	142520566-142523001	-1
ENSMUSG00000009281.7	8758.6	-0.308899	0.154328	0.019763	0.0687445	8758.6	-0.157466	0.141993	0.133446	0.310723	ENSMUSG00000009281.7	Rarres2	71660	retinoic acid receptor responder (tazarotene induced) 2 [Source:MGI Symbol;Acc:MGI:1918910]	protein_coding	chr6	48546630-48549723	-1
ENSMUSG00000009291.14	19665.4	-0.319943	0.0737952	6.42513e-06	7.30353e-05	19665.4	0.027601	0.0704024	0.711104	0.855893	ENSMUSG00000009291.14	Pttg1ip	108705	pituitary tumor-transforming 1 interacting protein [Source:MGI Symbol;Acc:MGI:2652132]	protein_coding	chr10	77417554-77434566	1
ENSMUSG00000009292.19	1423.93	0.251653	0.187944	0.0917595	0.222171	1423.93	-0.0903938	0.157707	0.428276	0.646726	ENSMUSG00000009292.19	Trpm2	28240	transient receptor potential cation channel, subfamily M, member 2 [Source:MGI Symbol;Acc:MGI:1351901]	protein_coding	chr10	77743556-77806397	-1
ENSMUSG00000009293.18	3483.42	0.218084	0.0879837	0.00901746	0.0367918	3483.42	0.490692	0.0908126	1.0922e-08	3.9242e-07	ENSMUSG00000009293.18	Ube2g2	22213	ubiquitin-conjugating enzyme E2G 2 [Source:MGI Symbol;Acc:MGI:1343188]	protein_coding	chr10	77458109-77481827	1
ENSMUSG00000009350.14	6.59223	-0.197042	0.378699	0.0229806	0.0772987	6.59223	-0.00974711	0.212995	0.862842	NA	ENSMUSG00000009350.14	Mpo	17523	myeloperoxidase [Source:MGI Symbol;Acc:MGI:97137]	protein_coding	chr11	87684407-87695239	1
ENSMUSG00000009376.16	4710.65	1.20505	0.19036	1.8326e-11	6.26615e-10	4710.65	1.27668	0.190586	1.26109e-12	1.19349e-10	ENSMUSG00000009376.16	Met	17295	met proto-oncogene [Source:MGI Symbol;Acc:MGI:96969]	protein_coding	chr6	17463799-17573979	1
ENSMUSG00000009378.5	73.7348	-0.0739305	0.227981	0.604331	0.772547	73.7348	-0.193402	0.266279	0.115972	0.282018	ENSMUSG00000009378.5	Slc16a12	240638	solute carrier family 16 (monocarboxylic acid transporters), member 12 [Source:MGI Symbol;Acc:MGI:2147716]	protein_coding	chr19	34645803-34724689	-1
ENSMUSG00000009394.14	57.4343	0.111895	0.237725	0.446941	0.65028	57.4343	0.149801	0.234127	0.193046	0.396446	ENSMUSG00000009394.14	Syn2	20965	synapsin II [Source:MGI Symbol;Acc:MGI:103020]	protein_coding	chr6	115111863-115258967	1
ENSMUSG00000009406.14	1410.8	-0.0160473	0.069091	0.811077	0.903166	1410.8	-0.000507231	0.0680942	0.96093	0.982695	ENSMUSG00000009406.14	Elk1	13712	ELK1, member of ETS oncogene family [Source:MGI Symbol;Acc:MGI:101833]	protein_coding	chrX	20799634-20816847	-1
ENSMUSG00000009418.17	12103.1	-0.374717	0.132954	0.00146627	0.00818083	12103.1	-0.125448	0.120557	0.219029	0.43017	ENSMUSG00000009418.17	Nav1	215690	neuron navigator 1 [Source:MGI Symbol;Acc:MGI:2183683]	protein_coding	chr1	135362318-135615843	-1
ENSMUSG00000009470.18	10897.7	0.310823	0.114773	0.0030937	0.0153869	10897.7	0.163966	0.109834	0.0895144	0.235748	ENSMUSG00000009470.18	Tnpo1	238799	transportin 1 [Source:MGI Symbol;Acc:MGI:2681523]	protein_coding	chr13	98975527-99062892	-1
ENSMUSG00000009471.5	13.9398	0.00752553	0.286272	NA	NA	13.9398	0.00598328	0.221513	NA	NA	ENSMUSG00000009471.5	Myod1	17927	myogenic differentiation 1 [Source:MGI Symbol;Acc:MGI:97275]	protein_coding	chr7	46025898-46028523	1
ENSMUSG00000009535.14	1804.03	0.269208	0.0778072	0.000314365	0.00220428	1804.03	0.399512	0.0793578	1.0684e-07	2.866e-06	ENSMUSG00000009535.14	Rnmt	67897	RNA (guanine-7-) methyltransferase [Source:MGI Symbol;Acc:MGI:1915147]	protein_coding	chr18	68433426-68457923	1
ENSMUSG00000009545.15	85.362	-0.0760016	0.256619	0.551844	0.732291	85.362	0.0173271	0.202456	0.838955	0.927081	ENSMUSG00000009545.15	Kcnq1	16535	potassium voltage-gated channel, subfamily Q, member 1 [Source:MGI Symbol;Acc:MGI:108083]	protein_coding	chr7	142660099-142980779	1
ENSMUSG00000009549.15	4672.93	0.0458727	0.100469	0.660643	0.812624	4672.93	0.0945267	0.0983649	0.233454	0.446368	ENSMUSG00000009549.15	Srp14	20813	signal recognition particle 14 [Source:MGI Symbol;Acc:MGI:107169]	protein_coding	chr2	118306331-118310192	-1
ENSMUSG00000009551.3	2.67418	-0.0250106	0.279575	0.714344	NA	2.67418	0.0633126	0.228911	0.206591	NA	ENSMUSG00000009551.3	6330409D20Rik	70730	RIKEN cDNA 6330409D20 gene [Source:MGI Symbol;Acc:MGI:1917980]	protein_coding	chr2	32622632-32631028	-1
ENSMUSG00000009555.17	4804.33	0.0430076	0.0927501	0.651098	0.805828	4804.33	-0.0214137	0.0896119	0.79126	0.900522	ENSMUSG00000009555.17	Cdk9	107951	cyclin-dependent kinase 9 (CDC2-related kinase) [Source:MGI Symbol;Acc:MGI:1328368]	protein_coding	chr2	32595796-32603088	-1
ENSMUSG00000009563.17	2005.15	0.255349	0.0847079	0.00155826	0.00862182	2005.15	0.113746	0.0817849	0.134303	0.311955	ENSMUSG00000009563.17	Tor2a	30933	torsin family 2, member A [Source:MGI Symbol;Acc:MGI:1353596]	protein_coding	chr2	32647246-32652256	1
ENSMUSG00000009566.13	1698.1	0.199839	0.123368	0.0714066	0.183819	1698.1	0.493405	0.132436	2.95367e-05	0.000372919	ENSMUSG00000009566.13	Fpgs	14287	folylpolyglutamyl synthetase [Source:MGI Symbol;Acc:MGI:95576]	protein_coding	chr2	32572621-32594157	-1
ENSMUSG00000009569.15	3496.96	-0.209895	0.112416	0.0418571	0.122937	3496.96	-0.146181	0.108966	0.122515	0.293493	ENSMUSG00000009569.15	Mrtfb	239719	myocardin related transcription factor B [Source:MGI Symbol;Acc:MGI:3050795]	protein_coding	chr16	13074345-13235393	1
ENSMUSG00000009575.15	10278.6	-0.150632	0.111243	0.124888	0.276515	10278.6	-0.0912406	0.106211	0.325512	0.549824	ENSMUSG00000009575.15	Cbx5	12419	chromobox 5 [Source:MGI Symbol;Acc:MGI:109372]	protein_coding	chr15	103099971-103148243	-1
ENSMUSG00000009585.19	3045.98	0.143904	0.155536	0.274201	0.475997	3045.98	0.0184058	0.137223	0.890938	0.950727	ENSMUSG00000009585.19	Apobec3	80287	apolipoprotein B mRNA editing enzyme, catalytic polypeptide 3 [Source:MGI Symbol;Acc:MGI:1933111]	protein_coding	chr15	79775860-79800107	1
ENSMUSG00000009588.10	1.45588	-0.0215765	0.282087	0.697977	NA	1.45588	0.00166108	0.219483	0.954605	NA	ENSMUSG00000009588.10	St6galnac1	20445	ST6 (alpha-N-acetyl-neuraminyl-2,3-beta-galactosyl-1,3)-N-acetylgalactosaminide alpha-2,6-sialyltransferase 1 [Source:MGI Symbol;Acc:MGI:1341826]	protein_coding	chr11	116655851-116666333	-1
ENSMUSG00000009596.10	1.14309	0.010467	0.284541	0.782611	NA	1.14309	-0.00706871	0.219649	0.807107	NA	ENSMUSG00000009596.10	Taf7l	74469	TATA-box binding protein associated factor 7 like [Source:MGI Symbol;Acc:MGI:1921719]	protein_coding	chrX	133360867-133377239	-1
ENSMUSG00000009614.17	3215.93	-0.354389	0.134685	0.00320341	0.0158473	3215.93	-0.0876462	0.119198	0.378473	0.60119	ENSMUSG00000009614.17	Sardh	192166	sarcosine dehydrogenase [Source:MGI Symbol;Acc:MGI:2183102]	protein_coding	chr2	27078405-27138349	-1
ENSMUSG00000009621.19	3341.82	-0.209175	0.0806612	0.00671446	0.0291841	3341.82	0.00501164	0.0770825	0.952503	0.979042	ENSMUSG00000009621.19	Vav2	22325	vav 2 oncogene [Source:MGI Symbol;Acc:MGI:102718]	protein_coding	chr2	27152116-27317045	-1
ENSMUSG00000009628.15	122.679	0.41296	0.247826	0.0225782	0.0763795	122.679	0.690276	0.270103	0.000764193	0.00587104	ENSMUSG00000009628.15	Tex15	104271	testis expressed gene 15 [Source:MGI Symbol;Acc:MGI:1934816]	protein_coding	chr8	34006766-34075610	1
ENSMUSG00000009630.11	5578.34	0.0920434	0.0981078	0.318001	0.524795	5578.34	0.246916	0.101841	0.00687657	0.0341363	ENSMUSG00000009630.11	Ppp2cb	19053	protein phosphatase 2 (formerly 2A), catalytic subunit, beta isoform [Source:MGI Symbol;Acc:MGI:1321161]	protein_coding	chr8	34089653-34109469	1
ENSMUSG00000009633.4	1503.9	0.138765	0.263118	0.340911	0.548703	1503.9	0.158737	0.255336	0.149751	0.334874	ENSMUSG00000009633.4	G0s2	14373	G0/G1 switch gene 2 [Source:MGI Symbol;Acc:MGI:1316737]	protein_coding	chr1	192954469-192955525	-1
ENSMUSG00000009640.12	1183.36	0.0633725	0.0792028	0.40455	0.61201	1183.36	0.0395631	0.0775992	0.586307	0.771413	ENSMUSG00000009640.12	Dmap1	66233	DNA methyltransferase 1-associated protein 1 [Source:MGI Symbol;Acc:MGI:1913483]	protein_coding	chr4	117531878-117539470	-1
ENSMUSG00000009647.14	1227.19	0.0994971	0.0862266	0.225939	0.418121	1227.19	-0.0657184	0.0841221	0.3963	0.618199	ENSMUSG00000009647.14	Mcu	215999	mitochondrial calcium uniporter [Source:MGI Symbol;Acc:MGI:3026965]	protein_coding	chr10	59282806-59452514	-1
ENSMUSG00000009654.5	40.7501	0.242706	0.298706	0.143208	0.305826	40.7501	-1.39009	0.419135	3.86961e-05	0.000461208	ENSMUSG00000009654.5	Oit3	18302	oncoprotein induced transcript 3 [Source:MGI Symbol;Acc:MGI:1201782]	protein_coding	chr10	59258780-59277600	-1
ENSMUSG00000009670.12	2.47171	0.106402	0.31323	0.0277355	NA	2.47171	-0.048787	0.227883	0.0803684	NA	ENSMUSG00000009670.12	Tex11	83558	testis expressed gene 11 [Source:MGI Symbol;Acc:MGI:1933237]	protein_coding	chrX	99882254-100103273	-1
ENSMUSG00000009681.11	3897.99	0.132866	0.0605026	0.0246295	0.0815953	3897.99	0.449506	0.0617424	6.61511e-14	8.44899e-12	ENSMUSG00000009681.11	Bcr	110279	BCR activator of RhoGEF and GTPase [Source:MGI Symbol;Acc:MGI:88141]	protein_coding	chr10	74896424-75020753	1
ENSMUSG00000009687.15	16059	0.314703	0.120132	0.00360672	0.0174298	16059	0.00371521	0.10694	0.961102	0.982745	ENSMUSG00000009687.15	Fxyd5	18301	FXYD domain-containing ion transport regulator 5 [Source:MGI Symbol;Acc:MGI:1201785]	protein_coding	chr7	30732147-30741906	-1
ENSMUSG00000009731.5	558.204	-0.4895	0.156082	0.000420303	0.00284141	558.204	-0.246335	0.149493	0.0395665	0.130474	ENSMUSG00000009731.5	Kcnd1	16506	potassium voltage-gated channel, Shal-related family, member 1 [Source:MGI Symbol;Acc:MGI:96671]	protein_coding	chrX	7688528-7704519	1
ENSMUSG00000009733.10	1267.98	-0.190636	0.0906151	0.0259474	0.0850357	1267.98	0.104289	0.0880466	0.196889	0.401878	ENSMUSG00000009733.10	Tfcp2	21422	transcription factor CP2 [Source:MGI Symbol;Acc:MGI:98509]	protein_coding	chr15	100395893-100449889	-1
ENSMUSG00000009739.18	1212.56	-0.448141	0.0942393	5.78574e-07	8.44742e-06	1212.56	-0.353017	0.0945328	5.059e-05	0.000580261	ENSMUSG00000009739.18	Pou6f1	19009	POU domain, class 6, transcription factor 1 [Source:MGI Symbol;Acc:MGI:102935]	protein_coding	chr15	100473199-100497865	-1
ENSMUSG00000009741.16	5584.78	0.0597266	0.0747298	0.414799	0.621251	5584.78	-0.0277739	0.07307	0.668443	0.82831	ENSMUSG00000009741.16	Ubp1	22221	upstream binding protein 1 [Source:MGI Symbol;Acc:MGI:104889]	protein_coding	chr9	113760002-113806270	1
ENSMUSG00000009772.16	1231.61	0.445963	0.118531	4.83225e-05	0.000427833	1231.61	0.354052	0.118589	0.000722917	0.00559921	ENSMUSG00000009772.16	Nuak2	74137	NUAK family, SNF1-like kinase, 2 [Source:MGI Symbol;Acc:MGI:1921387]	protein_coding	chr1	132243864-132261226	1
ENSMUSG00000009828.16	2834.68	-0.0240108	0.091376	0.780567	0.886098	2834.68	0.1747	0.0927706	0.036899	0.123686	ENSMUSG00000009828.16	Cilk1	56542	ciliogenesis associated kinase 1 [Source:MGI Symbol;Acc:MGI:1934157]	protein_coding	chr9	78016474-78079389	1
ENSMUSG00000009863.15	4967.2	0.153587	0.0770675	0.0394155	0.117637	4967.2	0.0959151	0.0754711	0.179087	0.37745	ENSMUSG00000009863.15	Sdhb	67680	succinate dehydrogenase complex, subunit B, iron sulfur (Ip) [Source:MGI Symbol;Acc:MGI:1914930]	protein_coding	chr4	140688514-140706504	1
ENSMUSG00000009876.14	37.4863	-0.218399	0.243063	0.176934	0.353615	37.4863	-0.46171	0.337024	0.0152546	0.0636585	ENSMUSG00000009876.14	Cox4i2	84682	cytochrome c oxidase subunit 4I2 [Source:MGI Symbol;Acc:MGI:2135755]	protein_coding	chr2	152596093-152606957	1
ENSMUSG00000009894.16	2076.32	-0.0499642	0.0846117	0.543498	0.725772	2076.32	0.114876	0.0840734	0.14011	0.321214	ENSMUSG00000009894.16	Snap47	67826	synaptosomal-associated protein, 47 [Source:MGI Symbol;Acc:MGI:1915076]	protein_coding	chr11	59297960-59342012	-1
ENSMUSG00000009905.6	2262.6	-0.44661	0.128302	0.000138575	0.00108487	2262.6	-0.0254382	0.110925	0.790845	0.900284	ENSMUSG00000009905.6	Kdsr	70750	3-ketodihydrosphingosine reductase [Source:MGI Symbol;Acc:MGI:1918000]	protein_coding	chr1	106648189-106687457	-1
ENSMUSG00000009907.18	5933.83	0.183072	0.0868826	0.0214677	0.07338	5933.83	0.0650215	0.0835821	0.418344	0.638055	ENSMUSG00000009907.18	Vps4b	20479	vacuolar protein sorting 4B [Source:MGI Symbol;Acc:MGI:1100499]	protein_coding	chr1	106691801-106724458	-1
ENSMUSG00000009927.10	26179.6	0.249534	0.102481	0.00899264	0.0367187	26179.6	0.185495	0.100739	0.0404679	0.132596	ENSMUSG00000009927.10	Rps25	75617	ribosomal protein S25 [Source:MGI Symbol;Acc:MGI:1922867]	protein_coding	chr9	44318436-44321724	1
ENSMUSG00000009941.11	25.0557	0.0429566	0.233061	0.756512	0.872271	25.0557	-0.113637	0.220565	0.277861	0.49844	ENSMUSG00000009941.11	Nxf2	83454	nuclear RNA export factor 2 [Source:MGI Symbol;Acc:MGI:1933192]	protein_coding	chrX	133845275-133865503	-1
ENSMUSG00000009995.18	2678.93	-0.154178	0.0812259	0.0470303	0.134205	2678.93	-0.111273	0.0797956	0.132601	0.309406	ENSMUSG00000009995.18	Taz	66826	tafazzin [Source:MGI Symbol;Acc:MGI:109626]	protein_coding	chrX	73325518-73333757	1
ENSMUSG00000010021.14	6914.55	-2.19994	0.232268	1.41239e-22	3.13403e-20	6914.55	-1.28197	0.236207	4.13853e-09	1.66187e-07	ENSMUSG00000010021.14	Kif19a	286942	kinesin family member 19A [Source:MGI Symbol;Acc:MGI:2447024]	protein_coding	chr11	114656214-114681565	1
ENSMUSG00000010025.20	5122.94	-0.217007	0.0559384	7.36194e-05	0.000620055	5122.94	-0.120169	0.0552721	0.0245764	0.0909418	ENSMUSG00000010025.20	Aldh3a2	11671	aldehyde dehydrogenase family 3, subfamily A2 [Source:MGI Symbol;Acc:MGI:1353452]	protein_coding	chr11	61114243-61158290	-1
ENSMUSG00000010044.13	3.40563	0.0211786	0.279482	0.745304	NA	3.40563	0.0415858	0.222221	0.36333	NA	ENSMUSG00000010044.13	Zmynd10	114602	zinc finger, MYND domain containing 10 [Source:MGI Symbol;Acc:MGI:2387863]	protein_coding	chr9	107424497-107428518	1
ENSMUSG00000010045.3	2241.51	-0.00890142	0.0848557	0.909563	0.955824	2241.51	0.0860043	0.0835941	0.265925	0.48445	ENSMUSG00000010045.3	Tmem115	56395	transmembrane protein 115 [Source:MGI Symbol;Acc:MGI:1930765]	protein_coding	chr9	107411144-107415872	1
ENSMUSG00000010047.13	1567.36	0.319464	0.11335	0.00221938	0.0116878	1567.36	0.292876	0.114513	0.00366687	0.0208063	ENSMUSG00000010047.13	Hyal2	15587	hyaluronoglucosaminidase 2 [Source:MGI Symbol;Acc:MGI:1196334]	protein_coding	chr9	107445144-107449978	1
ENSMUSG00000010048.11	1408.83	0.378461	0.116395	0.000422494	0.00285351	1408.83	0.579306	0.119244	1.5039e-07	3.87162e-06	ENSMUSG00000010048.11	Ifrd2	15983	interferon-related developmental regulator 2 [Source:MGI Symbol;Acc:MGI:1316708]	protein_coding	chr9	107464841-107470584	1
ENSMUSG00000010051.16	1070.96	0.848461	0.236256	3.16371e-05	0.000295326	1070.96	0.420707	0.241304	0.0110594	0.0493003	ENSMUSG00000010051.16	Hyal1	15586	hyaluronoglucosaminidase 1 [Source:MGI Symbol;Acc:MGI:96298]	protein_coding	chr9	107454126-107458909	1
ENSMUSG00000010054.5	1256.62	-0.0301683	0.121509	0.785222	0.888211	1256.62	0.0574	0.116184	0.559733	0.753248	ENSMUSG00000010054.5	Tusc2	80385	tumor suppressor 2, mitochondrial calcium regulator [Source:MGI Symbol;Acc:MGI:1931086]	protein_coding	chr9	107440454-107443311	1
ENSMUSG00000010057.9	738.588	-0.141961	0.0956384	0.114839	0.260938	738.588	-0.0633128	0.0917476	0.444078	0.659471	ENSMUSG00000010057.9	Nprl2	56032	NPR2 like, GATOR1 complex subunit [Source:MGI Symbol;Acc:MGI:1914482]	protein_coding	chr9	107419425-107422905	1
ENSMUSG00000010064.16	12.4846	-0.0637012	0.285266	0.409643	0.616455	12.4846	-0.0610065	0.228421	0.205917	0.41462	ENSMUSG00000010064.16	Slc38a3	76257	solute carrier family 38, member 3 [Source:MGI Symbol;Acc:MGI:1923507]	protein_coding	chr9	107527833-107546729	-1
ENSMUSG00000010066.16	11.3	-0.078641	0.281999	0.413712	0.62019	11.3	0.0367689	0.217305	0.532654	0.732593	ENSMUSG00000010066.16	Cacna2d2	56808	calcium channel, voltage-dependent, alpha 2/delta subunit 2 [Source:MGI Symbol;Acc:MGI:1929813]	protein_coding	chr9	107276811-107406542	1
ENSMUSG00000010067.14	4321.02	0.53124	0.117834	1.639e-06	2.15253e-05	4321.02	0.471917	0.118958	9.68291e-06	0.000143054	ENSMUSG00000010067.14	Rassf1	56289	Ras association (RalGDS/AF-6) domain family member 1 [Source:MGI Symbol;Acc:MGI:1928386]	protein_coding	chr9	107428754-107439466	1
ENSMUSG00000010080.16	8.1031	0.0167288	0.272164	0.847838	0.923153	8.1031	0.070001	0.230081	0.206196	0.41476	ENSMUSG00000010080.16	Epn3	71889	epsin 3 [Source:MGI Symbol;Acc:MGI:1919139]	protein_coding	chr11	94380425-94390800	-1
ENSMUSG00000010086.18	4.48332	0.00738052	0.277919	0.916007	0.959245	4.48332	-0.0284925	0.219925	0.511542	NA	ENSMUSG00000010086.18	Rnf112	22671	ring finger protein 112 [Source:MGI Symbol;Acc:MGI:106611]	protein_coding	chr11	61339268-61344957	-1
ENSMUSG00000010095.14	14659.1	0.135742	0.111171	0.167681	0.341225	14659.1	0.318435	0.117825	0.00183724	0.0120198	ENSMUSG00000010095.14	Slc3a2	17254	solute carrier family 3 (activators of dibasic and neutral amino acid transport), member 2 [Source:MGI Symbol;Acc:MGI:96955]	protein_coding	chr19	8684246-8700733	-1
ENSMUSG00000010097.16	8888.69	-0.00202165	0.147406	0.972102	0.987152	8888.69	0.0522468	0.13787	0.631532	0.803238	ENSMUSG00000010097.16	Nxf1	53319	nuclear RNA export factor 1 [Source:MGI Symbol;Acc:MGI:1858330]	protein_coding	chr19	8734437-8748286	1
ENSMUSG00000010110.18	4691.41	-0.200873	0.0684976	0.0023501	0.0122489	4691.41	-0.0314934	0.0663697	0.61764	0.793267	ENSMUSG00000010110.18	Stx5a	56389	syntaxin 5A [Source:MGI Symbol;Acc:MGI:1928483]	protein_coding	chr19	8718777-8733433	1
ENSMUSG00000010122.15	47.1466	-0.206797	0.27247	0.194946	0.378451	47.1466	-0.2529	0.31014	0.0678706	0.193915	ENSMUSG00000010122.15	Slc47a1	67473	solute carrier family 47, member 1 [Source:MGI Symbol;Acc:MGI:1914723]	protein_coding	chr11	61234227-61269171	-1
ENSMUSG00000010142.13	1083.7	0.151541	0.160564	0.260333	0.459077	1083.7	-0.0886343	0.146059	0.427392	0.64613	ENSMUSG00000010142.13	Tnfrsf13b	57916	tumor necrosis factor receptor superfamily, member 13b [Source:MGI Symbol;Acc:MGI:1889411]	protein_coding	chr11	61017581-61040198	1
ENSMUSG00000010154.8	1563.44	-0.922919	0.161911	1.13032e-09	2.82938e-08	1563.44	-0.270241	0.155442	0.0277872	0.0998342	ENSMUSG00000010154.8	Spire2	234857	spire type actin nucleation factor 2 [Source:MGI Symbol;Acc:MGI:2446256]	protein_coding	chr8	124059452-124096254	1
ENSMUSG00000010175.14	121.946	-0.00753765	0.247694	0.950152	0.975797	121.946	-0.196876	0.311955	0.0664984	0.191097	ENSMUSG00000010175.14	Prox1	19130	prospero homeobox 1 [Source:MGI Symbol;Acc:MGI:97772]	protein_coding	chr1	189850232-189902911	-1
ENSMUSG00000010205.12	4185.73	0.129924	0.0750027	0.0723812	0.185811	4185.73	0.132262	0.0744017	0.0585603	0.173779	ENSMUSG00000010205.12	Raver1	71766	ribonucleoprotein, PTB-binding 1 [Source:MGI Symbol;Acc:MGI:1919016]	protein_coding	chr9	20985454-21003304	-1
ENSMUSG00000010277.8	21240.5	-0.0279254	0.0710259	0.683895	0.828641	21240.5	-0.117157	0.0707732	0.0795775	0.217344	ENSMUSG00000010277.8	2610507B11Rik	72503	RIKEN cDNA 2610507B11 gene [Source:MGI Symbol;Acc:MGI:1919753]	protein_coding	chr11	78152578-78181449	1
ENSMUSG00000010290.8	1908.63	-0.150852	0.0807614	0.049293	0.13941	1908.63	0.00169056	0.0776724	0.982368	0.991787	ENSMUSG00000010290.8	AI597479	98404	expressed sequence AI597479 [Source:MGI Symbol;Acc:MGI:2138299]	protein_coding	chr1	43137870-43155107	1
ENSMUSG00000010307.8	2371.5	0.426132	0.180353	0.00492856	0.0225781	2371.5	-0.0264686	0.139989	0.80475	0.907728	ENSMUSG00000010307.8	Tmem86a	67893	transmembrane protein 86A [Source:MGI Symbol;Acc:MGI:1915143]	protein_coding	chr7	46700349-46704525	1
ENSMUSG00000010311.16	12.8177	0.0132959	0.255765	0.91014	0.956195	12.8177	-0.0473547	0.210135	0.558855	0.752527	ENSMUSG00000010311.16	Optc	269120	opticin [Source:MGI Symbol;Acc:MGI:2151113]	protein_coding	chr1	133824937-133835737	-1
ENSMUSG00000010342.17	55.7613	-0.0970922	0.24337	0.491383	0.68594	55.7613	-0.155621	0.245799	0.164089	0.354815	ENSMUSG00000010342.17	Tex14	83560	testis expressed gene 14 [Source:MGI Symbol;Acc:MGI:1933227]	protein_coding	chr11	87295891-87446649	1
ENSMUSG00000010358.14	3629.27	-0.0288736	0.108576	0.758266	0.872877	3629.27	0.0176187	0.103732	0.853486	0.932682	ENSMUSG00000010358.14	Ifi35	70110	interferon-induced protein 35 [Source:MGI Symbol;Acc:MGI:1917360]	protein_coding	chr11	101339233-101349524	1
ENSMUSG00000010362.10	766.641	-0.940697	0.11052	1.70079e-18	2.0703e-16	766.641	-0.433729	0.109561	1.44231e-05	0.000201791	ENSMUSG00000010362.10	Rdm1	66599	RAD52 motif 1 [Source:MGI Symbol;Acc:MGI:1913849]	protein_coding	chr11	101518021-101526926	1
ENSMUSG00000010376.16	4538.84	0.153062	0.119881	0.159364	0.329385	4538.84	0.094928	0.113784	0.327958	0.552137	ENSMUSG00000010376.16	Nedd8	18002	neural precursor cell expressed, developmentally down-regulated gene 8 [Source:MGI Symbol;Acc:MGI:97301]	protein_coding	chr14	55899720-55909581	-1
ENSMUSG00000010392.9	3470.2	0.0667607	0.0709511	0.340671	0.548485	3470.2	0.159828	0.0712627	0.0174074	0.070072	ENSMUSG00000010392.9	Gosr1	53334	golgi SNAP receptor complex member 1 [Source:MGI Symbol;Acc:MGI:1858260]	protein_coding	chr11	76617428-76654405	-1
ENSMUSG00000010406.13	2738.6	0.45013	0.148461	0.000676292	0.00428251	2738.6	0.453496	0.151469	0.00044174	0.00370399	ENSMUSG00000010406.13	Mrpl52	68836	mitochondrial ribosomal protein L52 [Source:MGI Symbol;Acc:MGI:1916086]	protein_coding	chr14	54664366-54667213	1
ENSMUSG00000010453.13	5660.43	-0.0992657	0.0548622	0.0634997	0.168577	5660.43	-0.0491263	0.0542591	0.354428	0.578096	ENSMUSG00000010453.13	Kansl3	226976	KAT8 regulatory NSL complex subunit 3 [Source:MGI Symbol;Acc:MGI:1918055]	protein_coding	chr1	36374811-36408262	-1
ENSMUSG00000010461.17	550.921	0.076858	0.127463	0.500672	0.693274	550.921	-0.0884571	0.122908	0.385872	0.608694	ENSMUSG00000010461.17	Eya4	14051	EYA transcriptional coactivator and phosphatase 4 [Source:MGI Symbol;Acc:MGI:1337104]	protein_coding	chr10	22978862-23226684	-1
ENSMUSG00000010476.15	966.127	-0.00864684	0.146484	0.938452	0.970904	966.127	-0.305828	0.17048	0.0192217	0.0755924	ENSMUSG00000010476.15	Ebf3	13593	early B cell factor 3 [Source:MGI Symbol;Acc:MGI:894289]	protein_coding	chr7	136795402-136916174	-1
ENSMUSG00000010492.11	7.37818	-0.071603	0.298675	0.0483565	0.137455	7.37818	0.00418278	0.219829	0.882914	0.946927	ENSMUSG00000010492.11	Uckl1os	100271841	uridine-cytidine kinase 1-like 1, opposite strand [Source:MGI Symbol;Acc:MGI:3801877]	lncRNA	chr2	181220273-181226963	1
ENSMUSG00000010505.17	8.57467	0.137253	0.331768	0.0188544	0.0663206	8.57467	-0.00977496	0.218513	0.79939	0.904854	ENSMUSG00000010505.17	Myt1	17932	myelin transcription factor 1 [Source:MGI Symbol;Acc:MGI:1100535]	protein_coding	chr2	181405125-181469590	1
ENSMUSG00000010517.8	2786.28	0.183234	0.104455	0.059042	0.159872	2786.28	0.252155	0.106931	0.00784139	0.0377979	ENSMUSG00000010517.8	Faf1	14084	Fas-associated factor 1 [Source:MGI Symbol;Acc:MGI:109419]	protein_coding	chr4	109533785-109821157	1
ENSMUSG00000010529.7	20.159	0.0446268	0.246333	0.731772	0.857359	20.159	-0.223665	0.31345	0.0725457	0.204143	ENSMUSG00000010529.7	Gm266	212539	predicted gene 266 [Source:MGI Symbol;Acc:MGI:2685112]	protein_coding	chr12	111451043-111452257	-1
ENSMUSG00000010538.15	66.7298	-0.122943	0.214621	0.409964	0.61667	66.7298	0.109017	0.194318	0.344205	0.568279	ENSMUSG00000010538.15	Tsacc	76927	TSSK6 activating co-chaperone [Source:MGI Symbol;Acc:MGI:1924177]	protein_coding	chr3	88190064-88204306	-1
ENSMUSG00000010554.15	2733.44	0.461102	0.116608	2.08449e-05	0.000205573	2733.44	0.653578	0.118021	3.26348e-09	1.35729e-07	ENSMUSG00000010554.15	Mettl16	67493	methyltransferase like 16 [Source:MGI Symbol;Acc:MGI:1914743]	protein_coding	chr11	74661656-74719351	1
ENSMUSG00000010592.10	2.81068	-0.11764	0.31645	0.053473	NA	2.81068	0.00518668	0.21636	0.916925	NA	ENSMUSG00000010592.10	Dazl	13164	deleted in azoospermia-like [Source:MGI Symbol;Acc:MGI:1342328]	protein_coding	chr17	50586423-50600664	-1
ENSMUSG00000010601.15	17.4481	0.0377303	0.263878	0.73089	0.856906	17.4481	-0.972679	1.10186	0.00599235	0.0308131	ENSMUSG00000010601.15	Apol7a	75761	apolipoprotein L 7a [Source:MGI Symbol;Acc:MGI:1923011]	protein_coding	chr15	77272419-77283310	-1
ENSMUSG00000010607.9	463.275	0.0665507	0.118284	0.536297	0.720122	463.275	-0.00909158	0.111349	0.916981	0.962973	ENSMUSG00000010607.9	Pigyl	66268	phosphatidylinositol glycan anchor biosynthesis, class Y-like [Source:MGI Symbol;Acc:MGI:1913518]	protein_coding	chr9	22068142-22069654	1
ENSMUSG00000010608.16	8303.73	0.197691	0.0938423	0.0252799	0.0831937	8303.73	0.177244	0.0931459	0.0375708	0.125344	ENSMUSG00000010608.16	Rbm25	67039	RNA binding motif protein 25 [Source:MGI Symbol;Acc:MGI:1914289]	protein_coding	chr12	83678010-83729897	1
ENSMUSG00000010609.16	1757.47	0.107173	0.121218	0.336583	0.543916	1757.47	-0.232326	0.127121	0.0299027	0.105448	ENSMUSG00000010609.16	Psen2	19165	presenilin 2 [Source:MGI Symbol;Acc:MGI:109284]	protein_coding	chr1	180054569-180091003	-1
ENSMUSG00000010651.5	32.1167	0.00173342	0.25599	0.991274	0.996325	32.1167	-0.215606	0.368335	0.0260575	0.0952652	ENSMUSG00000010651.5	Acaa1b	235674	acetyl-Coenzyme A acyltransferase 1B [Source:MGI Symbol;Acc:MGI:3605455]	protein_coding	chr9	118977091-118986161	-1
ENSMUSG00000010660.4	1566.04	-0.25185	0.0766582	0.000627046	0.00401001	1566.04	-0.172166	0.0758157	0.0150266	0.0629859	ENSMUSG00000010660.4	Plcd1	18799	phospholipase C, delta 1 [Source:MGI Symbol;Acc:MGI:97614]	protein_coding	chr9	118900595-118922570	-1
ENSMUSG00000010663.6	15594.4	-0.430369	0.124406	0.00015635	0.00120237	15594.4	-0.174573	0.116881	0.0815375	0.220881	ENSMUSG00000010663.6	Fads1	76267	fatty acid desaturase 1 [Source:MGI Symbol;Acc:MGI:1923517]	protein_coding	chr19	10160252-10174241	1
ENSMUSG00000010721.16	1295.41	0.0604285	0.103847	0.533696	0.717546	1295.41	0.149428	0.104722	0.102476	0.258799	ENSMUSG00000010721.16	Lmbr1	56873	limb region 1 [Source:MGI Symbol;Acc:MGI:1861746]	protein_coding	chr5	29434800-29583388	-1
ENSMUSG00000010751.16	841.257	0.00219021	0.184434	0.993886	0.997492	841.257	0.115766	0.180099	0.331292	0.555693	ENSMUSG00000010751.16	Tnfrsf22	79202	tumor necrosis factor receptor superfamily, member 22 [Source:MGI Symbol;Acc:MGI:1930270]	protein_coding	chr7	143188543-143203398	-1
ENSMUSG00000010755.18	2631.59	0.283154	0.0895528	0.000850989	0.00518529	2631.59	0.209688	0.088901	0.0100292	0.0456453	ENSMUSG00000010755.18	Cars	27267	cysteinyl-tRNA synthetase [Source:MGI Symbol;Acc:MGI:1351477]	protein_coding	chr7	143110967-143153827	-1
ENSMUSG00000010760.6	1.50582	0.0144631	0.283129	0.761869	NA	1.50582	0.0038022	0.219382	0.901334	NA	ENSMUSG00000010760.6	Phlda2	22113	pleckstrin homology like domain, family A, member 2 [Source:MGI Symbol;Acc:MGI:1202307]	protein_coding	chr7	143055282-143056887	-1
ENSMUSG00000010797.7	808.482	-0.810633	0.166816	1.27351e-07	2.14792e-06	808.482	-0.306028	0.163457	0.0171425	0.0693441	ENSMUSG00000010797.7	Wnt2	22413	wingless-type MMTV integration site family, member 2 [Source:MGI Symbol;Acc:MGI:98954]	protein_coding	chr6	17988939-18030584	-1
ENSMUSG00000010803.14	2.55834	0.0152412	0.28239	0.77346	NA	2.55834	-0.0297919	0.222396	0.336233	NA	ENSMUSG00000010803.14	Gabra1	14394	gamma-aminobutyric acid (GABA) A receptor, subunit alpha 1 [Source:MGI Symbol;Acc:MGI:95613]	protein_coding	chr11	42021766-42073757	-1
ENSMUSG00000010825.18	1.04728	-0.0131625	0.285217	0.701537	NA	1.04728	0.00846849	0.220752	0.69759	NA	ENSMUSG00000010825.18	Grid2ip	170935	glutamate receptor, ionotropic, delta 2 (Grid2) interacting protein 1 [Source:MGI Symbol;Acc:MGI:2176213]	protein_coding	chr5	143343093-143377907	1
ENSMUSG00000010830.9	3217.2	-0.228043	0.0706773	0.000768318	0.0047633	3217.2	-0.107884	0.0687409	0.110631	0.27235	ENSMUSG00000010830.9	Kdelr3	105785	KDEL (Lys-Asp-Glu-Leu) endoplasmic reticulum protein retention receptor 3 [Source:MGI Symbol;Acc:MGI:2145953]	protein_coding	chr15	79400612-79411940	1
ENSMUSG00000010911.13	769.626	0.0736605	0.0985907	0.427026	0.631621	769.626	0.0694953	0.0952087	0.424069	0.643019	ENSMUSG00000010911.13	Apip	56369	APAF1 interacting protein [Source:MGI Symbol;Acc:MGI:1926788]	protein_coding	chr2	102904020-102922989	1
ENSMUSG00000010914.11	1189.79	0.122864	0.0918442	0.159983	0.330158	1189.79	0.212713	0.0938508	0.0125357	0.0544964	ENSMUSG00000010914.11	Pdhx	27402	pyruvate dehydrogenase complex, component X [Source:MGI Symbol;Acc:MGI:1351627]	protein_coding	chr2	102851420-102903858	-1
ENSMUSG00000010936.12	2583.77	0.146126	0.0944394	0.101061	0.237853	2583.77	0.0232224	0.0899417	0.772443	0.890007	ENSMUSG00000010936.12	Vac14	234729	Vac14 homolog (S. cerevisiae) [Source:MGI Symbol;Acc:MGI:2157980]	protein_coding	chr8	111345217-111447030	1
ENSMUSG00000011008.14	940.909	0.254706	0.204634	0.100114	0.236117	940.909	0.391266	0.233788	0.0143969	0.060823	ENSMUSG00000011008.14	Mcoln2	68279	mucolipin 2 [Source:MGI Symbol;Acc:MGI:1915529]	protein_coding	chr3	145855588-145901268	1
ENSMUSG00000011096.18	2427.19	0.0244751	0.115136	0.817675	0.906421	2427.19	0.167705	0.117826	0.0967782	0.248947	ENSMUSG00000011096.18	Akt1s1	67605	AKT1 substrate 1 (proline-rich) [Source:MGI Symbol;Acc:MGI:1914855]	protein_coding	chr7	44498415-44504845	1
ENSMUSG00000011114.19	5881.38	0.201076	0.0722085	0.00392051	0.0186667	5881.38	0.296011	0.0732998	2.08664e-05	0.000275946	ENSMUSG00000011114.19	Tbrg1	21376	transforming growth factor beta regulated gene 1 [Source:MGI Symbol;Acc:MGI:1100877]	protein_coding	chr9	37560059-37568608	-1
ENSMUSG00000011148.15	2643.79	0.251568	0.206757	0.107633	0.248974	2643.79	0.0617303	0.162974	0.575766	0.764303	ENSMUSG00000011148.15	Adssl1	11565	adenylosuccinate synthetase like 1 [Source:MGI Symbol;Acc:MGI:87947]	protein_coding	chr12	112586479-112607794	1
ENSMUSG00000011154.18	7.42295	-0.00152426	0.263275	0.988821	0.994987	7.42295	0.0295463	0.211915	0.644969	0.812811	ENSMUSG00000011154.18	Cfap161	75556	cilia and flagella associated protein 161 [Source:MGI Symbol;Acc:MGI:1922806]	protein_coding	chr7	83423309-83444088	-1
ENSMUSG00000011158.9	3045.57	-0.0796759	0.0645019	0.204478	0.390689	3045.57	-0.150268	0.0647542	0.0148854	0.0624866	ENSMUSG00000011158.9	Brf1	72308	BRF1, RNA polymerase III transcription initiation factor 90 kDa subunit [Source:MGI Symbol;Acc:MGI:1919558]	protein_coding	chr12	112923705-112964324	-1
ENSMUSG00000011171.12	48.6205	-0.607703	0.358742	0.00937164	0.0379534	48.6205	-0.422233	0.374988	0.0221299	0.0840894	ENSMUSG00000011171.12	Vipr2	22355	vasoactive intestinal peptide receptor 2 [Source:MGI Symbol;Acc:MGI:107166]	protein_coding	chr12	116041346-116109881	1
ENSMUSG00000011179.9	16130.4	0.153708	0.0990912	0.0961209	0.229857	16130.4	0.350864	0.103695	0.000193183	0.00182813	ENSMUSG00000011179.9	Odc1	18263	ornithine decarboxylase, structural 1 [Source:MGI Symbol;Acc:MGI:97402]	protein_coding	chr12	17594795-17601506	1
ENSMUSG00000011254.17	673.258	0.415103	0.0938762	3.25093e-06	3.94819e-05	673.258	0.28125	0.093523	0.00104388	0.00760605	ENSMUSG00000011254.17	Thg1l	66628	tRNA-histidine guanylyltransferase 1-like (S. cerevisiae) [Source:MGI Symbol;Acc:MGI:1913878]	protein_coding	chr11	45837670-45846321	-1
ENSMUSG00000011256.17	4467.15	-0.188748	0.150866	0.140257	0.301245	4467.15	0.00447995	0.131512	0.968504	0.986188	ENSMUSG00000011256.17	Adam19	11492	a disintegrin and metallopeptidase domain 19 (meltrin beta) [Source:MGI Symbol;Acc:MGI:105377]	protein_coding	chr11	45946819-46038170	1
ENSMUSG00000011257.20	4051.46	0.176625	0.113311	0.0899453	0.218798	4051.46	0.121918	0.109258	0.196161	0.400997	ENSMUSG00000011257.20	Pabpc4	230721	poly(A) binding protein, cytoplasmic 4 [Source:MGI Symbol;Acc:MGI:2385206]	protein_coding	chr4	123156144-123192718	1
ENSMUSG00000011263.17	397.951	-0.122931	0.220775	0.412217	0.618645	397.951	0.103427	0.195995	0.359621	0.582917	ENSMUSG00000011263.17	Exoc3l2	74463	exocyst complex component 3-like 2 [Source:MGI Symbol;Acc:MGI:1921713]	protein_coding	chr7	19197256-19230687	1
ENSMUSG00000011267.9	47.0126	0.0912186	0.205181	0.534877	0.718906	47.0126	-0.0183866	0.173349	0.865551	0.939347	ENSMUSG00000011267.9	Zfp296	63872	zinc finger protein 296 [Source:MGI Symbol;Acc:MGI:1926956]	protein_coding	chr7	19311212-19314581	1
ENSMUSG00000011305.12	25.696	0.0919567	0.249919	0.505767	0.696984	25.696	-0.0775142	0.212145	0.407493	0.628331	ENSMUSG00000011305.12	Plin5	66968	perilipin 5 [Source:MGI Symbol;Acc:MGI:1914218]	protein_coding	chr17	56418601-56424596	-1
ENSMUSG00000011306.8	2193.48	-0.0789668	0.0645021	0.20101	0.38614	2193.48	-0.0403906	0.0634821	0.506422	0.710786	ENSMUSG00000011306.8	Sugp1	70616	SURP and G patch domain containing 1 [Source:MGI Symbol;Acc:MGI:1917866]	protein_coding	chr8	70495463-70524997	1
ENSMUSG00000011382.9	2067.84	-0.233594	0.102519	0.0144425	0.0535889	2067.84	-0.107134	0.0975644	0.233484	0.446368	ENSMUSG00000011382.9	Dhdh	71755	dihydrodiol dehydrogenase (dimeric) [Source:MGI Symbol;Acc:MGI:1919005]	protein_coding	chr7	45120411-45138229	-1
ENSMUSG00000011427.17	1035.09	-0.169008	0.0806478	0.028314	0.0908731	1035.09	-0.0605422	0.0781705	0.395336	0.61753	ENSMUSG00000011427.17	Zfp790	233056	zinc finger protein 790 [Source:MGI Symbol;Acc:MGI:1923431]	protein_coding	chr7	29515539-29530430	1
ENSMUSG00000011463.6	44.4499	-1.05137	0.299769	3.28716e-05	0.000305378	44.4499	-0.0615113	0.179765	0.576362	0.764561	ENSMUSG00000011463.6	Cpb1	76703	carboxypeptidase B1 (tissue) [Source:MGI Symbol;Acc:MGI:1923953]	protein_coding	chr3	20302428-20329897	-1
ENSMUSG00000011589.10	49.9909	-0.220703	0.266623	0.174345	0.349971	49.9909	0.0258951	0.184627	0.798426	0.904554	ENSMUSG00000011589.10	Fsd1	240121	fibronectin type 3 and SPRY domain-containing protein [Source:MGI Symbol;Acc:MGI:1934858]	protein_coding	chr17	56293509-56303881	1
ENSMUSG00000011632.8	3.65593	0.0179203	0.287535	0.145171	NA	3.65593	-0.000774566	0.22152	1	NA	ENSMUSG00000011632.8	Pinlyp	641361	phospholipase A2 inhibitor and LY6/PLAUR domain containing [Source:MGI Symbol;Acc:MGI:3615324]	protein_coding	chr7	24241083-24245543	-1
ENSMUSG00000011658.17	883.173	-0.36806	0.0896266	1.5724e-05	0.000160424	883.173	-0.307964	0.0899229	0.000210468	0.00196632	ENSMUSG00000011658.17	Fuz	70300	fuzzy planar cell polarity protein [Source:MGI Symbol;Acc:MGI:1917550]	protein_coding	chr7	44545503-44552055	1
ENSMUSG00000011751.17	42.5077	-0.0509338	0.251547	0.684447	0.829027	42.5077	-0.161753	0.272246	0.10761	0.267329	ENSMUSG00000011751.17	Sptbn4	80297	spectrin beta, non-erythrocytic 4 [Source:MGI Symbol;Acc:MGI:1890574]	protein_coding	chr7	27055808-27147111	-1
ENSMUSG00000011752.8	15546.6	0.327151	0.138462	0.00772068	0.032671	15546.6	-0.0298328	0.119135	0.770953	0.889265	ENSMUSG00000011752.8	Pgam1	18648	phosphoglycerate mutase 1 [Source:MGI Symbol;Acc:MGI:97552]	protein_coding	chr19	41900362-41907099	1
ENSMUSG00000011831.17	9785.79	-0.19539	0.121939	0.0744208	0.189404	9785.79	0.18176	0.120558	0.0827191	0.222892	ENSMUSG00000011831.17	Evi5	14020	ecotropic viral integration site 5 [Source:MGI Symbol;Acc:MGI:104736]	protein_coding	chr5	107892661-108022973	-1
ENSMUSG00000011832.17	2773.37	-0.660467	0.0955419	7.45885e-13	3.20987e-11	2773.37	-0.258809	0.0938075	0.00234698	0.0146479	ENSMUSG00000011832.17	Evi5l	213027	ecotropic viral integration site 5 like [Source:MGI Symbol;Acc:MGI:2442167]	protein_coding	chr8	4216567-4261257	1
ENSMUSG00000011837.5	1213.9	-0.0542334	0.088853	0.520691	0.708573	1213.9	0.0857935	0.0873329	0.284716	0.506563	ENSMUSG00000011837.5	Snapc2	102209	small nuclear RNA activating complex, polypeptide 2 [Source:MGI Symbol;Acc:MGI:1914861]	protein_coding	chr8	4303080-4306220	1
ENSMUSG00000011877.14	12343	0.017537	0.0895023	0.829712	0.913713	12343	0.16118	0.0905338	0.0507157	0.156268	ENSMUSG00000011877.14	Git1	216963	GIT ArfGAP 1 [Source:MGI Symbol;Acc:MGI:1927140]	protein_coding	chr11	77384388-77398612	1
ENSMUSG00000011884.14	6040.12	0.148191	0.0917423	0.0862191	0.211985	6040.12	-0.0136503	0.0873501	0.852802	0.932177	ENSMUSG00000011884.14	Gltp	56356	glycolipid transfer protein [Source:MGI Symbol;Acc:MGI:1929253]	protein_coding	chr5	114807459-114829045	-1
ENSMUSG00000011958.18	8351.08	0.24038	0.0503591	1.51334e-06	2.00231e-05	8351.08	0.187926	0.0501841	0.00012181	0.00123349	ENSMUSG00000011958.18	Bnip2	12175	BCL2/adenovirus E1B interacting protein 2 [Source:MGI Symbol;Acc:MGI:109327]	protein_coding	chr9	69896748-69915599	1
ENSMUSG00000011960.13	3403.42	0.0949864	0.0981819	0.302924	0.508954	3403.42	0.0953282	0.0959167	0.26999	0.489693	ENSMUSG00000011960.13	Ccnt1	12455	cyclin T1 [Source:MGI Symbol;Acc:MGI:1328363]	protein_coding	chr15	98436570-98468804	-1
ENSMUSG00000012017.5	1803.78	-0.30083	0.114352	0.00412199	0.019476	1803.78	-0.122194	0.107175	0.189298	0.391468	ENSMUSG00000012017.5	Scarf2	224024	scavenger receptor class F, member 2 [Source:MGI Symbol;Acc:MGI:1858430]	protein_coding	chr16	17615146-17626157	1
ENSMUSG00000012076.9	1720.66	0.0467291	0.101009	0.62204	0.78518	1720.66	0.110561	0.09985	0.207212	0.415648	ENSMUSG00000012076.9	Brms1l	52592	breast cancer metastasis-suppressor 1-like [Source:MGI Symbol;Acc:MGI:1196337]	protein_coding	chr12	55883109-55916521	1
ENSMUSG00000012114.18	4520.91	0.183828	0.0773995	0.0134332	0.0505842	4520.91	-0.111444	0.0758117	0.119741	0.288734	ENSMUSG00000012114.18	Med15	94112	mediator complex subunit 15 [Source:MGI Symbol;Acc:MGI:2137379]	protein_coding	chr16	17469072-17550755	-1
ENSMUSG00000012117.14	2548.13	0.053367	0.0715188	0.453167	0.655018	2548.13	0.0559253	0.070208	0.403228	0.624283	ENSMUSG00000012117.14	Dhdds	67422	dehydrodolichyl diphosphate synthase [Source:MGI Symbol;Acc:MGI:1914672]	protein_coding	chr4	133696339-133728229	-1
ENSMUSG00000012123.18	33.2271	0.197895	0.341089	0.123649	0.274495	33.2271	0.0743104	0.22471	0.307571	0.530076	ENSMUSG00000012123.18	Crybg2	230806	crystallin beta-gamma domain containing 2 [Source:MGI Symbol;Acc:MGI:1334463]	protein_coding	chr4	133788126-133819815	1
ENSMUSG00000012126.17	121.837	-0.00265946	0.160726	0.98278	0.992619	121.837	0.00460098	0.145977	0.964296	0.984486	ENSMUSG00000012126.17	Ubxn11	67586	UBX domain protein 11 [Source:MGI Symbol;Acc:MGI:1914836]	protein_coding	chr4	133829881-133854904	1
ENSMUSG00000012187.14	5.79081	-0.0841759	0.291539	0.300985	0.507125	5.79081	0.00430516	0.215895	0.929522	NA	ENSMUSG00000012187.14	Mogat1	68393	monoacylglycerol O-acyltransferase 1 [Source:MGI Symbol;Acc:MGI:1915643]	protein_coding	chr1	78487628-78514810	1
ENSMUSG00000012211.14	3.49377	-0.274089	0.504414	0.0100155	NA	3.49377	-0.0126373	0.216849	0.785757	NA	ENSMUSG00000012211.14	Tex22	75671	testis expressed gene 22 [Source:MGI Symbol;Acc:MGI:1922921]	protein_coding	chr12	113038122-113052537	1
ENSMUSG00000012296.17	1833.38	-0.151223	0.137129	0.203231	0.388764	1833.38	0.0694352	0.126322	0.503315	0.707981	ENSMUSG00000012296.17	Tjap1	74094	tight junction associated protein 1 [Source:MGI Symbol;Acc:MGI:1921344]	protein_coding	chr17	46568777-46593952	-1
ENSMUSG00000012350.16	39.4516	-0.512407	0.344498	0.0177808	0.0633282	39.4516	-0.139873	0.213323	0.236768	0.450569	ENSMUSG00000012350.16	Ehf	13661	ets homologous factor [Source:MGI Symbol;Acc:MGI:1270840]	protein_coding	chr2	103093778-103133623	-1
ENSMUSG00000012396.13	16.8512	0.0697502	0.260503	0.569914	0.746955	16.8512	0.0777875	0.219773	0.35635	0.579566	ENSMUSG00000012396.13	Nanog	71950	Nanog homeobox [Source:MGI Symbol;Acc:MGI:1919200]	protein_coding	chr6	122684448-122691592	1
ENSMUSG00000012405.17	26156.5	0.307615	0.102633	0.00156299	0.00864353	26156.5	0.256431	0.102501	0.00521998	0.027668	ENSMUSG00000012405.17	Rpl15	66480	ribosomal protein L15 [Source:MGI Symbol;Acc:MGI:1913730]	protein_coding	chr14	4198305-4201873	1
ENSMUSG00000012422.15	5028.92	0.282228	0.0741104	7.46537e-05	0.000627574	5028.92	0.361006	0.0750066	5.38739e-07	1.15177e-05	ENSMUSG00000012422.15	Tmem167	66074	transmembrane protein 167 [Source:MGI Symbol;Acc:MGI:1913324]	protein_coding	chr13	90237242-90292026	1
ENSMUSG00000012428.10	18851.7	0.208085	0.134307	0.0808781	0.201977	18851.7	0.244625	0.137527	0.0305584	0.107236	ENSMUSG00000012428.10	Steap4	117167	STEAP family member 4 [Source:MGI Symbol;Acc:MGI:1923560]	protein_coding	chr5	8010457-8032213	1
ENSMUSG00000012429.10	676.912	0.0940487	0.0798817	0.220355	0.410818	676.912	0.0894773	0.0787485	0.227912	0.439722	ENSMUSG00000012429.10	Mplkip	66308	M-phase specific PLK1 intereacting protein [Source:MGI Symbol;Acc:MGI:1913558]	protein_coding	chr13	17869777-17874333	1
ENSMUSG00000012443.5	979.719	0.403997	0.291454	0.0362333	0.110279	979.719	-0.149264	0.212301	0.215915	0.426424	ENSMUSG00000012443.5	Kif11	16551	kinesin family member 11 [Source:MGI Symbol;Acc:MGI:1098231]	protein_coding	chr19	37364851-37410307	1
ENSMUSG00000012483.5	650.56	0.167733	0.10882	0.0967549	0.23114	650.56	0.0996003	0.104211	0.268281	0.487575	ENSMUSG00000012483.5	Rpa3	68240	replication protein A3 [Source:MGI Symbol;Acc:MGI:1915490]	protein_coding	chr6	8255936-8259173	-1
ENSMUSG00000012519.15	1580.73	-0.0149956	0.137832	0.898539	0.950098	1580.73	-0.129651	0.137743	0.239655	0.453148	ENSMUSG00000012519.15	Mlkl	74568	mixed lineage kinase domain-like [Source:MGI Symbol;Acc:MGI:1921818]	protein_coding	chr8	112038429-112064809	-1
ENSMUSG00000012520.11	1.39664	0.0067731	0.283313	0.8755	NA	1.39664	0.04598	0.226749	0.132826	NA	ENSMUSG00000012520.11	Phox2b	18935	paired-like homeobox 2b [Source:MGI Symbol;Acc:MGI:1100882]	protein_coding	chr5	67251742-67256644	-1
ENSMUSG00000012535.15	5505.76	0.228209	0.057881	5.61974e-05	0.000489819	5505.76	0.167484	0.0575852	0.00249957	0.0153391	ENSMUSG00000012535.15	Tnpo3	320938	transportin 3 [Source:MGI Symbol;Acc:MGI:1196412]	protein_coding	chr6	29540826-29609886	-1
ENSMUSG00000012609.20	883.177	-0.400254	0.0984094	1.63731e-05	0.000166323	883.177	-0.196448	0.0954486	0.0234509	0.0878442	ENSMUSG00000012609.20	Ttll5	320244	tubulin tyrosine ligase-like family, member 5 [Source:MGI Symbol;Acc:MGI:2443657]	protein_coding	chr12	85871433-86108667	1
ENSMUSG00000012640.17	1796.43	0.216971	0.118937	0.0446877	0.129234	1796.43	0.0630274	0.109556	0.508579	0.712545	ENSMUSG00000012640.17	Zfp715	69930	zinc finger protein 715 [Source:MGI Symbol;Acc:MGI:1917180]	protein_coding	chr7	42945621-42962718	-1
ENSMUSG00000012705.17	937.969	-0.106134	0.213846	0.472913	0.671287	937.969	0.0233398	0.177064	0.827703	0.921018	ENSMUSG00000012705.17	Retn	57264	resistin [Source:MGI Symbol;Acc:MGI:1888506]	protein_coding	chr8	3705770-3710110	1
ENSMUSG00000012819.17	42.2077	0.325156	0.44727	0.0559043	0.153621	42.2077	0.0285379	0.207268	0.715031	0.857752	ENSMUSG00000012819.17	Cdh23	22295	cadherin 23 (otocadherin) [Source:MGI Symbol;Acc:MGI:1890219]	protein_coding	chr10	60138527-60532269	-1
ENSMUSG00000012848.16	24427	0.248235	0.100429	0.00950683	0.0383914	24427	0.199458	0.0992972	0.0271188	0.0980049	ENSMUSG00000012848.16	Rps5	20103	ribosomal protein S5 [Source:MGI Symbol;Acc:MGI:1097682]	protein_coding	chr7	12656217-12660613	1
ENSMUSG00000012889.9	19.5565	-0.0235799	0.246045	0.852185	0.925762	19.5565	-0.0135738	0.19869	0.876768	0.944425	ENSMUSG00000012889.9	Podnl1	244550	podocan-like 1 [Source:MGI Symbol;Acc:MGI:2685352]	protein_coding	chr8	84852618-84859156	1
ENSMUSG00000013033.17	1714.79	-0.210547	0.103897	0.0291005	0.0928131	1714.79	-0.135877	0.100665	0.137343	0.316935	ENSMUSG00000013033.17	Adgrl1	330814	adhesion G protein-coupled receptor L1 [Source:MGI Symbol;Acc:MGI:1929461]	protein_coding	chr8	84626734-84668583	1
ENSMUSG00000013076.18	12491.5	0.810335	0.123712	6.74408e-12	2.47694e-10	12491.5	0.953796	0.123865	1.02229e-15	1.72976e-13	ENSMUSG00000013076.18	Amotl1	75723	angiomotin-like 1 [Source:MGI Symbol;Acc:MGI:1922973]	protein_coding	chr9	14453262-14556352	-1
ENSMUSG00000013083.9	4.65292	0.14403	0.324965	0.106979	0.24773	4.65292	-0.0241558	0.216792	0.638969	NA	ENSMUSG00000013083.9	2200002J24Rik	69147	RIKEN cDNA 2200002J24 gene [Source:MGI Symbol;Acc:MGI:1916397]	protein_coding	chr7	30398351-30399961	1
ENSMUSG00000013089.16	2614.41	0.356538	0.115755	0.000878621	0.00532169	2614.41	0.510307	0.118541	2.45836e-06	4.34149e-05	ENSMUSG00000013089.16	Etv5	104156	ets variant 5 [Source:MGI Symbol;Acc:MGI:1096867]	protein_coding	chr16	22200059-22258469	-1
ENSMUSG00000013091.6	1.40709	0.0229614	0.284266	0.623091	NA	1.40709	0.00477068	0.220225	0.840929	NA	ENSMUSG00000013091.6	Tmem190	78052	transmembrane protein 190 [Source:MGI Symbol;Acc:MGI:1925302]	protein_coding	chr7	4785936-4787340	1
ENSMUSG00000013150.16	833.288	0.17888	0.161817	0.185666	0.365634	833.288	0.204164	0.164277	0.0962282	0.247986	ENSMUSG00000013150.16	Gfod2	70575	glucose-fructose oxidoreductase domain containing 2 [Source:MGI Symbol;Acc:MGI:1917825]	protein_coding	chr8	106440486-106485296	-1
ENSMUSG00000013155.11	340.68	-0.364562	0.135897	0.00266231	0.0135936	340.68	-0.338066	0.138202	0.00371145	0.021011	ENSMUSG00000013155.11	Enkd1	102124	enkurin domain containing 1 [Source:MGI Symbol;Acc:MGI:2142593]	protein_coding	chr8	106430283-106434842	-1
ENSMUSG00000013158.7	1.09813	-0.0468385	0.290487	0.176057	NA	1.09813	0.0167913	0.22148	0.402328	NA	ENSMUSG00000013158.7	4933405L10Rik	71046	RIKEN cDNA 4933405L10 gene [Source:MGI Symbol;Acc:MGI:1918296]	protein_coding	chr8	106434287-106436878	1
ENSMUSG00000013160.8	6939.83	0.067972	0.089694	0.425306	0.630603	6939.83	0.0418619	0.0868226	0.602575	0.782549	ENSMUSG00000013160.8	Atp6v0d1	11972	ATPase, H+ transporting, lysosomal V0 subunit D1 [Source:MGI Symbol;Acc:MGI:1201778]	protein_coding	chr8	106251097-106292679	-1
ENSMUSG00000013236.18	12934.7	-0.46963	0.115493	9.33788e-06	0.000101591	12934.7	-0.276065	0.11384	0.00610096	0.0312579	ENSMUSG00000013236.18	Ptprs	19280	protein tyrosine phosphatase, receptor type, S [Source:MGI Symbol;Acc:MGI:97815]	protein_coding	chr17	56719426-56783483	-1
ENSMUSG00000013275.10	5041.16	-0.442643	0.0749451	1.03944e-09	2.62971e-08	5041.16	-0.0948243	0.0717292	0.159764	0.348628	ENSMUSG00000013275.10	Slc41a1	98396	solute carrier family 41, member 1 [Source:MGI Symbol;Acc:MGI:2444823]	protein_coding	chr1	131755231-131776603	1
ENSMUSG00000013353.11	19.4745	0.885485	0.579895	0.00617876	0.0271942	19.4745	-0.0020169	0.202216	0.978793	0.990559	ENSMUSG00000013353.11	4931406B18Rik	74054	RIKEN cDNA 4931406B18 gene [Source:MGI Symbol;Acc:MGI:1921304]	protein_coding	chr7	43141468-43155364	-1
ENSMUSG00000013367.6	270.253	-0.512381	0.131822	2.28399e-05	0.000221736	270.253	-0.528926	0.130904	7.28847e-06	0.000111593	ENSMUSG00000013367.6	Iglon5	210094	IgLON family member 5 [Source:MGI Symbol;Acc:MGI:2686277]	protein_coding	chr7	43122328-43139499	-1
ENSMUSG00000013415.10	75.8081	-0.166625	0.289263	0.240672	0.436175	75.8081	-0.163156	0.271258	0.111729	0.274428	ENSMUSG00000013415.10	Igf2bp1	140486	insulin-like growth factor 2 mRNA binding protein 1 [Source:MGI Symbol;Acc:MGI:1890357]	protein_coding	chr11	95847989-95896766	-1
ENSMUSG00000013418.9	2.90663	0.218274	0.409288	0.0138408	NA	2.90663	-0.0446732	0.222339	0.361375	NA	ENSMUSG00000013418.9	B4galnt2	14422	beta-1,4-N-acetyl-galactosaminyl transferase 2 [Source:MGI Symbol;Acc:MGI:1342058]	protein_coding	chr11	95756769-95805717	-1
ENSMUSG00000013419.8	5114.12	-0.712804	0.0958742	1.47063e-14	8.84952e-13	5114.12	-0.296965	0.0948868	0.000544846	0.00441519	ENSMUSG00000013419.8	Zfp651	270210	zinc finger protein 651 [Source:MGI Symbol;Acc:MGI:2670992]	protein_coding	chr9	121588396-121600808	1
ENSMUSG00000013465.20	3742.73	-0.0655223	0.0517628	0.199598	0.384453	3742.73	-0.0673857	0.051359	0.176171	0.373229	ENSMUSG00000013465.20	Nelfb	58202	negative elongation factor complex member B [Source:MGI Symbol;Acc:MGI:1931035]	protein_coding	chr2	25089724-25101501	-1
ENSMUSG00000013483.15	77.6935	-0.0162967	0.273501	0.84086	0.919743	77.6935	0.0137438	0.21564	0.793691	0.901643	ENSMUSG00000013483.15	Card14	170720	caspase recruitment domain family, member 14 [Source:MGI Symbol;Acc:MGI:2386258]	protein_coding	chr11	119198594-119236201	1
ENSMUSG00000013495.16	1558.92	-0.296318	0.0921798	0.000669548	0.00424359	1558.92	-0.154099	0.0893402	0.0580825	0.172683	ENSMUSG00000013495.16	Tmem175	72392	transmembrane protein 175 [Source:MGI Symbol;Acc:MGI:1919642]	protein_coding	chr5	108777636-108796648	1
ENSMUSG00000013523.14	7398.83	-1.07579	0.132241	3.25383e-17	3.38112e-15	7398.83	-0.380988	0.132667	0.00090166	0.00672069	ENSMUSG00000013523.14	Bcas1	76960	breast carcinoma amplified sequence 1 [Source:MGI Symbol;Acc:MGI:1924210]	protein_coding	chr2	170188911-170269765	-1
ENSMUSG00000013539.15	1274.62	-0.00332997	0.0849259	0.96682	0.983804	1274.62	-0.129073	0.0850577	0.0975066	0.250141	ENSMUSG00000013539.15	Tango2	27883	transport and golgi organization 2 [Source:MGI Symbol;Acc:MGI:101825]	protein_coding	chr16	18118689-18165967	-1
ENSMUSG00000013562.13	1.7024	0.11576	0.317021	0.0420869	NA	1.7024	-0.0229126	0.220696	0.494311	NA	ENSMUSG00000013562.13	4833413E03Rik	NA	RIKEN cDNA 4833413E03 gene [Source:MGI Symbol;Acc:MGI:1925354]	lncRNA	chr17	31776100-31778087	1
ENSMUSG00000013584.6	1566.45	0.450803	0.171497	0.0020226	0.0107794	1566.45	1.19231	0.171456	2.32314e-13	2.59837e-11	ENSMUSG00000013584.6	Aldh1a2	19378	aldehyde dehydrogenase family 1, subfamily A2 [Source:MGI Symbol;Acc:MGI:107928]	protein_coding	chr9	71123071-71203525	1
ENSMUSG00000013593.13	7519.42	-0.0198063	0.0752032	0.784065	0.887892	7519.42	0.0992513	0.074629	0.159588	0.348485	ENSMUSG00000013593.13	Ndufs2	226646	NADH:ubiquinone oxidoreductase core subunit S2 [Source:MGI Symbol;Acc:MGI:2385112]	protein_coding	chr1	171062422-171078957	-1
ENSMUSG00000013611.15	7.21965	-0.286891	0.454953	0.0466976	0.133452	7.21965	-0.0332736	0.212274	0.630979	0.803044	ENSMUSG00000013611.15	Snx31	66696	sorting nexin 31 [Source:MGI Symbol;Acc:MGI:1913946]	protein_coding	chr15	36504208-36555718	-1
ENSMUSG00000013622.16	3519.62	-0.241557	0.0986594	0.0086843	0.0357696	3519.62	-0.12079	0.0946087	0.161648	0.351241	ENSMUSG00000013622.16	Atraid	381629	all-trans retinoic acid induced differentiation factor [Source:MGI Symbol;Acc:MGI:1918918]	protein_coding	chr5	31205656-31211967	1
ENSMUSG00000013629.17	5174.33	0.0676394	0.116996	0.527939	0.713905	5174.33	0.164009	0.11883	0.105808	0.26458	ENSMUSG00000013629.17	Cad	69719	carbamoyl-phosphate synthetase 2, aspartate transcarbamylase, and dihydroorotase [Source:MGI Symbol;Acc:MGI:1916969]	protein_coding	chr5	31212124-31235823	1
ENSMUSG00000013643.14	27.2103	-1.71555	0.561986	0.000107016	0.000865148	27.2103	0.0878758	0.221879	0.323899	0.547844	ENSMUSG00000013643.14	Lypd8	70163	LY6/PLAUR domain containing 8 [Source:MGI Symbol;Acc:MGI:1917413]	protein_coding	chr11	58269869-58281554	1
ENSMUSG00000013646.18	2907.94	-0.567363	0.118747	3.37376e-07	5.16663e-06	2907.94	-0.235041	0.11475	0.0183384	0.0729591	ENSMUSG00000013646.18	Sh3bp5l	79566	SH3 binding domain protein 5 like [Source:MGI Symbol;Acc:MGI:1933124]	protein_coding	chr11	58221550-58238554	1
ENSMUSG00000013662.7	6113.74	0.23964	0.0798764	0.00174828	0.00948594	6113.74	0.362672	0.0813615	2.23162e-06	4.02363e-05	ENSMUSG00000013662.7	Atad1	67979	ATPase family, AAA domain containing 1 [Source:MGI Symbol;Acc:MGI:1915229]	protein_coding	chr19	32649038-32717186	-1
ENSMUSG00000013663.8	12598.7	0.0793068	0.063259	0.20054	0.385607	12598.7	0.0306682	0.0621295	0.613062	0.789129	ENSMUSG00000013663.8	Pten	19211	phosphatase and tensin homolog [Source:MGI Symbol;Acc:MGI:109583]	protein_coding	chr19	32734897-32803560	1
ENSMUSG00000013698.13	55409.1	-0.714512	0.12622	2.09555e-09	4.98763e-08	55409.1	-0.162844	0.116573	0.10219	0.258437	ENSMUSG00000013698.13	Pea15a	18611	phosphoprotein enriched in astrocytes 15A [Source:MGI Symbol;Acc:MGI:104799]	protein_coding	chr1	172024295-172034371	-1
ENSMUSG00000013701.14	4581.18	0.426743	0.0957593	2.62005e-06	3.26388e-05	4581.18	0.511143	0.0968439	2.00698e-08	6.73211e-07	ENSMUSG00000013701.14	Timm23	53600	translocase of inner mitochondrial membrane 23 [Source:MGI Symbol;Acc:MGI:1858317]	protein_coding	chr14	31902119-31923855	-1
ENSMUSG00000013707.4	2023.44	0.315428	0.131117	0.00761112	0.0323165	2023.44	-0.0690382	0.116013	0.484134	0.692919	ENSMUSG00000013707.4	Tnfaip8l2	69769	tumor necrosis factor, alpha-induced protein 8-like 2 [Source:MGI Symbol;Acc:MGI:1917019]	protein_coding	chr3	95046832-95049671	-1
ENSMUSG00000013736.17	2163.76	0.360031	0.0630584	4.72413e-09	1.03639e-07	2163.76	0.313858	0.0633847	2.59243e-07	6.19086e-06	ENSMUSG00000013736.17	Trnt1	70047	tRNA nucleotidyl transferase, CCA-adding, 1 [Source:MGI Symbol;Acc:MGI:1917297]	protein_coding	chr6	106746081-106759435	1
ENSMUSG00000013766.12	13.185	0.00720541	0.25782	0.950418	0.975797	13.185	0.338724	0.671059	0.0155179	0.0645073	ENSMUSG00000013766.12	Ly6g6e	70274	lymphocyte antigen 6 complex, locus G6E [Source:MGI Symbol;Acc:MGI:1917524]	protein_coding	chr17	35295878-35297780	1
ENSMUSG00000013787.16	7491.28	-0.166884	0.0585912	0.00350368	0.0170245	7491.28	-0.241562	0.0590643	2.06656e-05	0.000273657	ENSMUSG00000013787.16	Ehmt2	110147	euchromatic histone lysine N-methyltransferase 2 [Source:MGI Symbol;Acc:MGI:2148922]	protein_coding	chr17	35117445-35133028	1
ENSMUSG00000013822.8	2193.06	0.144523	0.0894968	0.0886746	0.216306	2193.06	0.0835726	0.0868212	0.340997	0.565103	ENSMUSG00000013822.8	Elof1	66126	ELF1 homolog, elongation factor 1 [Source:MGI Symbol;Acc:MGI:1913376]	protein_coding	chr9	22024285-22028468	-1
ENSMUSG00000013833.16	2046.85	-0.0747155	0.0655092	0.24023	0.435522	2046.85	-0.0557178	0.0646517	0.36518	0.588001	ENSMUSG00000013833.16	Med16	216154	mediator complex subunit 16 [Source:MGI Symbol;Acc:MGI:2158394]	protein_coding	chr10	79730542-79744757	-1
ENSMUSG00000013846.11	7334.01	-0.0211827	0.120587	0.84499	0.921894	7334.01	0.0676709	0.116059	0.525317	0.726419	ENSMUSG00000013846.11	St3gal1	20442	ST3 beta-galactoside alpha-2,3-sialyltransferase 1 [Source:MGI Symbol;Acc:MGI:98304]	protein_coding	chr15	66974724-67048679	-1
ENSMUSG00000013858.15	5384.91	-0.09391	0.0792792	0.215199	0.404569	5384.91	-0.0511134	0.0772715	0.502678	0.707532	ENSMUSG00000013858.15	Tmem259	216157	transmembrane protein 259 [Source:MGI Symbol;Acc:MGI:2177957]	protein_coding	chr10	79810782-79820164	-1
ENSMUSG00000013878.19	2068.34	-0.195602	0.0948044	0.0283007	0.0908609	2068.34	-0.177947	0.0940889	0.0361339	0.121721	ENSMUSG00000013878.19	Rnf170	77733	ring finger protein 170 [Source:MGI Symbol;Acc:MGI:1924983]	protein_coding	chr8	26609396-26641818	1
ENSMUSG00000013921.16	7343.89	-0.849397	0.115856	3.13803e-14	1.74533e-12	7343.89	-0.155588	0.107788	0.0973685	0.249851	ENSMUSG00000013921.16	Clip3	76686	CAP-GLY domain containing linker protein 3 [Source:MGI Symbol;Acc:MGI:1923936]	protein_coding	chr7	29991153-30007792	1
ENSMUSG00000013928.14	14.0578	-0.0284141	0.251464	0.814902	0.904898	14.0578	-0.00976006	0.20382	0.901322	0.956167	ENSMUSG00000013928.14	1700020L13Rik	NA	RIKEN cDNA 1700020L13 gene [Source:MGI Symbol;Acc:MGI:1922879]	protein_coding	chr7	29979519-29989662	1
ENSMUSG00000013936.13	41.34	-0.0583762	0.286166	0.404861	0.612161	41.34	-0.139864	0.294645	2.7893e-05	0.000354427	ENSMUSG00000013936.13	Myl2	17906	myosin, light polypeptide 2, regulatory, cardiac, slow [Source:MGI Symbol;Acc:MGI:97272]	protein_coding	chr5	122239014-122251535	1
ENSMUSG00000013973.13	2152.14	0.00845081	0.0739355	0.906826	0.954502	2152.14	-0.0345279	0.0724072	0.610468	0.787776	ENSMUSG00000013973.13	Dedd	21945	death effector domain-containing [Source:MGI Symbol;Acc:MGI:1333874]	protein_coding	chr1	171156713-171169899	1
ENSMUSG00000013974.4	1756.65	0.222907	0.191354	0.130559	0.286012	1756.65	0.0840474	0.160659	0.463503	0.675847	ENSMUSG00000013974.4	Mcemp1	69189	mast cell expressed membrane protein 1 [Source:MGI Symbol;Acc:MGI:1916439]	protein_coding	chr8	3715754-3719259	1
ENSMUSG00000013997.11	1239.65	-0.199574	0.0836972	0.0123054	0.0471288	1239.65	-0.0516922	0.0803212	0.487614	0.695883	ENSMUSG00000013997.11	Nit1	27045	nitrilase 1 [Source:MGI Symbol;Acc:MGI:1350916]	protein_coding	chr1	171165576-171173214	-1
ENSMUSG00000014030.16	41.1031	-0.187826	0.321333	0.163628	0.335765	41.1031	-0.00836701	0.205334	0.908073	0.958576	ENSMUSG00000014030.16	Pax5	18507	paired box 5 [Source:MGI Symbol;Acc:MGI:97489]	protein_coding	chr4	44524757-44710487	-1
ENSMUSG00000014039.19	937.775	0.107832	0.140329	0.388159	0.596793	937.775	0.061191	0.130363	0.562549	0.755241	ENSMUSG00000014039.19	Prdm15	114604	PR domain containing 15 [Source:MGI Symbol;Acc:MGI:1930121]	protein_coding	chr16	97592667-97653050	-1
ENSMUSG00000014074.18	1857.78	0.0527932	0.0727878	0.452749	0.654705	1857.78	0.0626484	0.0716203	0.355711	0.579038	ENSMUSG00000014074.18	Rnf168	70238	ring finger protein 168 [Source:MGI Symbol;Acc:MGI:1917488]	protein_coding	chr16	32096277-32120252	1
ENSMUSG00000014075.16	745.621	0.478642	0.105866	1.61697e-06	2.12884e-05	745.621	0.0542731	0.0958997	0.530715	0.73081	ENSMUSG00000014075.16	Dynlt2b	66061	dynein light chain Tctex-type 2B [Source:MGI Symbol;Acc:MGI:1913311]	protein_coding	chr16	32238520-32247917	1
ENSMUSG00000014077.14	9916.23	0.0650851	0.0567922	0.251889	0.449251	9916.23	-0.00281027	0.0560283	0.914747	0.962066	ENSMUSG00000014077.14	Chp1	56398	calcineurin-like EF hand protein 1 [Source:MGI Symbol;Acc:MGI:1927185]	protein_coding	chr2	119378178-119417508	1
ENSMUSG00000014158.13	1180.93	-0.194641	0.12828	0.085551	0.210805	1180.93	-0.203615	0.128797	0.0569438	0.170187	ENSMUSG00000014158.13	Trpv4	63873	transient receptor potential cation channel, subfamily V, member 4 [Source:MGI Symbol;Acc:MGI:1926945]	protein_coding	chr5	114760213-114796482	-1
ENSMUSG00000014164.16	679.945	-1.4305	0.159132	1.92137e-20	2.94454e-18	679.945	-0.599432	0.16157	2.19427e-05	0.000287492	ENSMUSG00000014164.16	Klhl3	100503085	kelch-like 3 [Source:MGI Symbol;Acc:MGI:2445185]	protein_coding	chr13	58148042-58261406	-1
ENSMUSG00000014177.11	2156.2	0.0746932	0.101265	0.434013	0.637698	2156.2	0.227262	0.104961	0.0147349	0.0619599	ENSMUSG00000014177.11	Tvp23b	67510	trans-golgi network vesicle protein 23B [Source:MGI Symbol;Acc:MGI:1914760]	protein_coding	chr11	62770281-62807606	1
ENSMUSG00000014195.17	10238.9	-0.0628618	0.0719166	0.361874	0.571117	10238.9	0.00412253	0.0702868	0.939909	0.973095	ENSMUSG00000014195.17	Dnajc7	56354	DnaJ heat shock protein family (Hsp40) member C7 [Source:MGI Symbol;Acc:MGI:1928373]	protein_coding	chr11	100473644-100511014	-1
ENSMUSG00000014198.16	17.0684	0.178074	0.324132	0.160006	0.330158	17.0684	-0.0325102	0.210199	0.657756	0.821394	ENSMUSG00000014198.16	Zfp385c	278304	zinc finger protein 385C [Source:MGI Symbol;Acc:MGI:3608347]	protein_coding	chr11	100518369-100583281	-1
ENSMUSG00000014226.11	3820.55	0.1047	0.107616	0.285712	0.489601	3820.55	0.256983	0.112788	0.00924167	0.0430387	ENSMUSG00000014226.11	Cacybp	12301	calcyclin binding protein [Source:MGI Symbol;Acc:MGI:1270839]	protein_coding	chr1	160029937-160040445	-1
ENSMUSG00000014232.15	1022.37	0.0807929	0.0906593	0.367842	0.577051	1022.37	0.253916	0.0935411	0.00293889	0.017554	ENSMUSG00000014232.15	Cluap1	76779	clusterin associated protein 1 [Source:MGI Symbol;Acc:MGI:1924029]	protein_coding	chr16	3726665-3759011	1
ENSMUSG00000014243.6	377.382	0.173805	0.134513	0.143485	0.30611	377.382	0.111723	0.127499	0.286572	0.508539	ENSMUSG00000014243.6	Zswim7	69747	zinc finger SWIM-type containing 7 [Source:MGI Symbol;Acc:MGI:1916997]	protein_coding	chr11	62158050-62172201	-1
ENSMUSG00000014245.9	507.513	0.0362961	0.085395	0.656925	0.809828	507.513	0.141969	0.0865715	0.0738908	0.206612	ENSMUSG00000014245.9	Pigl	327942	phosphatidylinositol glycan anchor biosynthesis, class L [Source:MGI Symbol;Acc:MGI:2681271]	protein_coding	chr11	62349286-62405243	1
ENSMUSG00000014294.5	3122.44	0.00961538	0.116513	0.929347	0.966412	3122.44	0.0627762	0.112033	0.515716	0.718431	ENSMUSG00000014294.5	Ndufa2	17991	NADH:ubiquinone oxidoreductase subunit A2 [Source:MGI Symbol;Acc:MGI:1343103]	protein_coding	chr18	36875385-36877610	-1
ENSMUSG00000014301.14	281.158	0.174033	0.192096	0.240589	0.436061	281.158	7.96046e-05	0.157942	0.985092	0.993012	ENSMUSG00000014301.14	Pam16	66449	presequence translocase-asssociated motor 16 homolog (S. cerevisiae) [Source:MGI Symbol;Acc:MGI:1913699]	protein_coding	chr16	4434328-4442852	-1
ENSMUSG00000014303.14	3430.59	-0.264195	0.0865143	0.00130381	0.00741426	3430.59	-0.159021	0.0845572	0.0410801	0.134069	ENSMUSG00000014303.14	Glis2	83396	GLIS family zinc finger 2 [Source:MGI Symbol;Acc:MGI:1932535]	protein_coding	chr16	4412577-4442788	1
ENSMUSG00000014313.16	6986.06	0.108729	0.11175	0.290565	0.495208	6986.06	0.212382	0.115272	0.0314551	0.109583	ENSMUSG00000014313.16	Cox6c	12864	cytochrome c oxidase subunit 6C [Source:MGI Symbol;Acc:MGI:104614]	protein_coding	chr15	35926032-35938392	-1
ENSMUSG00000014329.15	10799.3	-0.118852	0.0910996	0.171177	0.345795	10799.3	0.156085	0.0909318	0.0594581	0.175817	ENSMUSG00000014329.15	Bicc1	83675	BicC family RNA binding protein 1 [Source:MGI Symbol;Acc:MGI:1933388]	protein_coding	chr10	70758662-70995530	-1
ENSMUSG00000014349.8	6731.99	0.0469615	0.0692962	0.485286	0.680775	6731.99	0.0837789	0.0685103	0.189873	0.392126	ENSMUSG00000014349.8	Ube2z	268470	ubiquitin-conjugating enzyme E2Z [Source:MGI Symbol;Acc:MGI:1343160]	protein_coding	chr11	95938258-95956214	-1
ENSMUSG00000014353.16	4663.36	0.111667	0.0799568	0.146129	0.310415	4663.36	0.153559	0.0799328	0.0378946	0.126232	ENSMUSG00000014353.16	Tmem87b	72477	transmembrane protein 87B [Source:MGI Symbol;Acc:MGI:1919727]	protein_coding	chr2	128660038-128696181	1
ENSMUSG00000014355.11	10074.9	0.194807	0.0988329	0.0338264	0.104204	10074.9	0.053793	0.0933315	0.487179	0.695701	ENSMUSG00000014355.11	Anapc1	17222	anaphase promoting complex subunit 1 [Source:MGI Symbol;Acc:MGI:103097]	protein_coding	chr2	128452024-128529311	-1
ENSMUSG00000014361.6	5346.67	0.060407	0.115298	0.571343	0.747956	5346.67	0.469207	0.127626	3.89232e-05	0.000463357	ENSMUSG00000014361.6	Mertk	17289	MER proto-oncogene tyrosine kinase [Source:MGI Symbol;Acc:MGI:96965]	protein_coding	chr2	128540876-128644814	1
ENSMUSG00000014402.16	3536.84	0.102179	0.0824601	0.194645	0.378073	3536.84	0.207069	0.0838283	0.00756765	0.0367122	ENSMUSG00000014402.16	Tsg101	22088	tumor susceptibility gene 101 [Source:MGI Symbol;Acc:MGI:106581]	protein_coding	chr7	46538697-46569717	-1
ENSMUSG00000014418.17	3178.55	-0.00875407	0.0953389	0.919737	0.961157	3178.55	0.00855861	0.0920194	0.924319	0.965625	ENSMUSG00000014418.17	Hps5	246694	HPS5, biogenesis of lysosomal organelles complex 2 subunit 2 [Source:MGI Symbol;Acc:MGI:2180307]	protein_coding	chr7	46409890-46445488	-1
ENSMUSG00000014426.10	3939.63	0.0138378	0.0837015	0.864574	0.932165	3939.63	-0.0237844	0.0814906	0.749059	0.877359	ENSMUSG00000014426.10	Map3k4	26407	mitogen-activated protein kinase kinase kinase 4 [Source:MGI Symbol;Acc:MGI:1346875]	protein_coding	chr17	12446508-12537683	-1
ENSMUSG00000014444.18	7940.33	0.0710933	0.114163	0.497429	0.690339	7940.33	-0.0100724	0.107904	0.965223	0.984978	ENSMUSG00000014444.18	Piezo1	234839	piezo-type mechanosensitive ion channel component 1 [Source:MGI Symbol;Acc:MGI:3603204]	protein_coding	chr8	123208437-123278068	-1
ENSMUSG00000014453.5	17.3296	-0.405257	0.673356	0.022682	0.0765846	17.3296	0.065583	0.222037	0.356634	0.579819	ENSMUSG00000014453.5	Blk	12143	B lymphoid kinase [Source:MGI Symbol;Acc:MGI:88169]	protein_coding	chr14	63610285-63654486	-1
ENSMUSG00000014470.5	1597.96	0.034256	0.0920738	0.694335	0.835304	1597.96	0.0330189	0.0890373	0.685881	0.840714	ENSMUSG00000014470.5	Rnf166	68718	ring finger protein 166 [Source:MGI Symbol;Acc:MGI:1915968]	protein_coding	chr8	123192886-123202803	-1
ENSMUSG00000014496.9	6837.76	0.285486	0.101856	0.00266964	0.0136212	6837.76	0.378631	0.104128	7.27932e-05	0.000796621	ENSMUSG00000014496.9	Ankrd28	105522	ankyrin repeat domain 28 [Source:MGI Symbol;Acc:MGI:2145661]	protein_coding	chr14	31420725-31552608	-1
ENSMUSG00000014498.10	5207.91	-0.00059445	0.120399	0.977156	0.989841	5207.91	-0.0153834	0.114032	0.877737	0.944805	ENSMUSG00000014498.10	Ankrd52	237615	ankyrin repeat domain 52 [Source:MGI Symbol;Acc:MGI:2444029]	protein_coding	chr10	128212984-128244573	1
ENSMUSG00000014503.16	47.3029	0.0553007	0.218385	0.701932	0.840031	47.3029	-0.0520561	0.189406	0.616389	0.792129	ENSMUSG00000014503.16	Pkd2l2	53871	polycystic kidney disease 2-like 2 [Source:MGI Symbol;Acc:MGI:1858231]	protein_coding	chr18	34541542-34577169	1
ENSMUSG00000014504.17	1990.78	0.0707945	0.110672	0.487822	0.682983	1990.78	0.0846652	0.107243	0.367642	0.59033	ENSMUSG00000014504.17	Srp19	66384	signal recognition particle 19 [Source:MGI Symbol;Acc:MGI:1913634]	protein_coding	chr18	34463900-34469652	1
ENSMUSG00000014543.15	173.841	0.182755	0.209733	0.230333	0.423422	173.841	-0.113679	0.183787	0.332928	0.557079	ENSMUSG00000014543.15	Klra17	170733	killer cell lectin-like receptor, subfamily A, member 17 [Source:MGI Symbol;Acc:MGI:2180674]	protein_coding	chr6	129808117-129853635	-1
ENSMUSG00000014547.11	9386.71	-0.650686	0.0743513	3.52801e-19	4.69711e-17	9386.71	-0.445567	0.0744955	5.8238e-10	2.99074e-08	ENSMUSG00000014547.11	Wdfy2	268752	WD repeat and FYVE domain containing 2 [Source:MGI Symbol;Acc:MGI:2442811]	protein_coding	chr14	63075127-63198958	1
ENSMUSG00000014550.15	3824.71	0.0604721	0.0521267	0.284104	0.487848	3824.71	0.186643	0.0524904	0.000243765	0.0022249	ENSMUSG00000014550.15	Rbsn	78287	rabenosyn, RAB effector [Source:MGI Symbol;Acc:MGI:1925537]	protein_coding	chr6	92163693-92191906	-1
ENSMUSG00000014551.9	1737.54	0.0231248	0.134898	0.826007	0.911557	1737.54	0.212985	0.144469	0.0650198	0.187967	ENSMUSG00000014551.9	Mrps25	64658	mitochondrial ribosomal protein S25 [Source:MGI Symbol;Acc:MGI:1928140]	protein_coding	chr6	92146506-92161014	-1
ENSMUSG00000014554.14	1188.66	-0.0823734	0.0833403	0.301292	0.507481	1188.66	-0.0678131	0.0816197	0.375787	0.598581	ENSMUSG00000014554.14	Dguok	27369	deoxyguanosine kinase [Source:MGI Symbol;Acc:MGI:1351602]	protein_coding	chr6	83457199-83483951	-1
ENSMUSG00000014592.22	762.389	-0.192366	0.13419	0.10439	0.243402	762.389	-0.0766718	0.122709	0.453331	0.667255	ENSMUSG00000014592.22	Camta1	100072	calmodulin binding transcription activator 1 [Source:MGI Symbol;Acc:MGI:2140230]	protein_coding	chr4	151001779-151946333	-1
ENSMUSG00000014599.11	11206.9	0.431603	0.168797	0.00276047	0.0139875	11206.9	0.191671	0.154161	0.103707	0.260777	ENSMUSG00000014599.11	Csf1	12977	colony stimulating factor 1 (macrophage) [Source:MGI Symbol;Acc:MGI:1339753]	protein_coding	chr3	107648364-107667785	-1
ENSMUSG00000014601.14	3053.45	0.136908	0.0703986	0.0444776	0.128696	3053.45	0.128545	0.069862	0.0517235	0.158509	ENSMUSG00000014601.14	Strip1	229707	striatin interacting protein 1 [Source:MGI Symbol;Acc:MGI:2443884]	protein_coding	chr3	107519848-107539010	-1
ENSMUSG00000014602.16	29831.5	-1.05444	0.146338	4.68098e-14	2.49286e-12	29831.5	-0.40647	0.147415	0.00103219	0.00753202	ENSMUSG00000014602.16	Kif1a	16560	kinesin family member 1A [Source:MGI Symbol;Acc:MGI:108391]	protein_coding	chr1	92943186-93029673	-1
ENSMUSG00000014606.15	3595.1	0.01597	0.0896473	0.835457	0.917177	3595.1	-0.075255	0.0879234	0.350474	0.574671	ENSMUSG00000014606.15	Slc25a11	67863	solute carrier family 25 (mitochondrial carrier oxoglutarate carrier), member 11 [Source:MGI Symbol;Acc:MGI:1915113]	protein_coding	chr11	70535022-70538305	-1
ENSMUSG00000014609.17	3.55098	-0.089126	0.293117	0.284571	NA	3.55098	0.126904	0.274417	0.00863438	NA	ENSMUSG00000014609.17	Chrne	11448	cholinergic receptor, nicotinic, epsilon polypeptide [Source:MGI Symbol;Acc:MGI:87894]	protein_coding	chr11	70505709-70510042	-1
ENSMUSG00000014633.16	343.117	-0.0349973	0.139686	0.772497	0.881349	343.117	0.0666612	0.132271	0.529545	0.72994	ENSMUSG00000014633.16	Cmc2	66531	COX assembly mitochondrial protein 2 [Source:MGI Symbol;Acc:MGI:1913781]	protein_coding	chr8	117615424-117648194	-1
ENSMUSG00000014668.16	2729.6	0.160769	0.0863019	0.0496472	0.140207	2729.6	-0.060338	0.0830784	0.431308	0.649112	ENSMUSG00000014668.16	Chfr	231600	checkpoint with forkhead and ring finger domains [Source:MGI Symbol;Acc:MGI:2444898]	protein_coding	chr5	110283708-110319838	1
ENSMUSG00000014686.9	47.911	0.622029	0.314516	0.00549523	0.0246649	47.911	-0.0577641	0.187549	0.587381	0.772206	ENSMUSG00000014686.9	Ceacam16	330483	carcinoembryonic antigen-related cell adhesion molecule 16 [Source:MGI Symbol;Acc:MGI:2685615]	protein_coding	chr7	19586022-19595224	-1
ENSMUSG00000014704.11	38.3633	-0.461145	0.313212	0.0238017	0.0795206	38.3633	-0.66658	0.337716	0.00318916	0.0187356	ENSMUSG00000014704.11	Hoxa2	15399	homeobox A2 [Source:MGI Symbol;Acc:MGI:96174]	protein_coding	chr6	52139397-52141811	-1
ENSMUSG00000014725.17	43.9877	0.0928402	0.209483	0.530386	0.715821	43.9877	-0.0870956	0.188586	0.435059	0.652193	ENSMUSG00000014725.17	Adam28	13522	a disintegrin and metallopeptidase domain 28 [Source:MGI Symbol;Acc:MGI:105988]	protein_coding	chr14	68843476-68893291	-1
ENSMUSG00000014748.14	5953.2	0.0978824	0.0590581	0.0903627	0.219538	5953.2	0.0873547	0.0584892	0.132988	0.309846	ENSMUSG00000014748.14	Tex261	21766	testis expressed gene 261 [Source:MGI Symbol;Acc:MGI:1096575]	protein_coding	chr6	83745867-83752795	-1
ENSMUSG00000014763.9	2568.32	0.00207233	0.0745243	0.979216	0.990798	2568.32	0.0431278	0.0731471	0.534159	0.734102	ENSMUSG00000014763.9	Fam120b	67544	family with sequence similarity 120, member B [Source:MGI Symbol;Acc:MGI:1914794]	protein_coding	chr17	15616464-15653845	1
ENSMUSG00000014767.18	1380.09	0.113085	0.0801391	0.140965	0.302248	1380.09	0.08253	0.0787092	0.254136	0.470683	ENSMUSG00000014767.18	Tbp	21374	TATA box binding protein [Source:MGI Symbol;Acc:MGI:101838]	protein_coding	chr17	15720150-15748641	1
ENSMUSG00000014769.11	7788.9	0.18456	0.0899108	0.0299884	0.0949909	7788.9	0.201556	0.0901607	0.0143302	0.0606062	ENSMUSG00000014769.11	Psmb1	19170	proteasome (prosome, macropain) subunit, beta type 1 [Source:MGI Symbol;Acc:MGI:104884]	protein_coding	chr17	15695283-15720013	-1
ENSMUSG00000014771.14	697.437	0.398062	0.12589	0.000525173	0.00344753	697.437	0.534233	0.128872	4.61206e-06	7.49839e-05	ENSMUSG00000014771.14	Pdcd2	18567	programmed cell death 2 [Source:MGI Symbol;Acc:MGI:104643]	protein_coding	chr17	15739470-15747563	-1
ENSMUSG00000014773.14	294.821	-0.00132557	0.171562	0.990856	0.996246	294.821	0.295669	0.209965	0.0387731	0.128403	ENSMUSG00000014773.14	Dll1	13388	delta like canonical Notch ligand 1 [Source:MGI Symbol;Acc:MGI:104659]	protein_coding	chr17	15587616-15597134	-1
ENSMUSG00000014776.8	1084.69	0.257874	0.0965337	0.004525	0.0211006	1084.69	0.106221	0.09232	0.199361	0.405509	ENSMUSG00000014776.8	Nol3	78688	nucleolar protein 3 (apoptosis repressor with CARD domain) [Source:MGI Symbol;Acc:MGI:1925938]	protein_coding	chr8	106002772-106008571	1
ENSMUSG00000014778.11	2241.25	-0.048355	0.0908106	0.57306	0.749498	2241.25	-0.316921	0.0961419	0.000279061	0.00249868	ENSMUSG00000014778.11	Fhod1	234686	formin homology 2 domain containing 1 [Source:MGI Symbol;Acc:MGI:2679008]	protein_coding	chr8	106055795-106074585	-1
ENSMUSG00000014782.17	48.1903	-0.0387342	0.25506	0.743123	0.864179	48.1903	-0.438663	1.07112	0.0118931	0.0522639	ENSMUSG00000014782.17	Plekhg4	102075	pleckstrin homology domain containing, family G (with RhoGef domain) member 4 [Source:MGI Symbol;Acc:MGI:2142544]	protein_coding	chr8	106099906-106109494	1
ENSMUSG00000014786.9	318.769	-0.0142598	0.150243	0.911142	0.956728	318.769	-0.472878	0.186311	0.00152348	0.0102866	ENSMUSG00000014786.9	Slc9a5	277973	solute carrier family 9 (sodium/hydrogen exchanger), member 5 [Source:MGI Symbol;Acc:MGI:2685542]	protein_coding	chr8	106075475-106096513	1
ENSMUSG00000014791.11	100.66	-0.372735	0.21089	0.0228322	0.0769942	100.66	-0.0679617	0.160603	0.545994	0.743605	ENSMUSG00000014791.11	Elmo3	234683	engulfment and cell motility 3 [Source:MGI Symbol;Acc:MGI:2679007]	protein_coding	chr8	106032233-106037392	1
ENSMUSG00000014813.10	226.648	0.864468	0.356879	0.00112996	0.00657659	226.648	0.883789	0.364199	0.000784709	0.00598647	ENSMUSG00000014813.10	Stc1	20855	stanniocalcin 1 [Source:MGI Symbol;Acc:MGI:109131]	protein_coding	chr14	69266687-69279253	1
ENSMUSG00000014837.16	252.377	0.123524	0.188287	0.39353	0.60162	252.377	0.22424	0.207211	0.0946953	0.245281	ENSMUSG00000014837.16	4931428F04Rik	74356	RIKEN cDNA 4931428F04 gene [Source:MGI Symbol;Acc:MGI:1921606]	protein_coding	chr8	106007041-106016496	-1
ENSMUSG00000014846.13	10958.1	-0.648241	0.101047	2.23768e-11	7.57823e-10	10958.1	-0.152734	0.0954502	0.0748209	0.208253	ENSMUSG00000014846.13	Tppp3	67971	tubulin polymerization-promoting protein family member 3 [Source:MGI Symbol;Acc:MGI:1915221]	protein_coding	chr8	106194125-106198158	-1
ENSMUSG00000014850.16	875.038	-0.0629741	0.119668	0.560593	0.739522	875.038	-0.0788389	0.115511	0.42792	0.646485	ENSMUSG00000014850.16	Msh3	17686	mutS homolog 3 [Source:MGI Symbol;Acc:MGI:109519]	protein_coding	chr13	92348380-92491511	-1
ENSMUSG00000014852.17	6.38194	-0.0303569	0.269792	0.749856	0.868168	6.38194	0.0964231	0.243785	0.104769	NA	ENSMUSG00000014852.17	Adamts13	279028	a disintegrin-like and metallopeptidase (reprolysin type) with thrombospondin type 1 motif, 13 [Source:MGI Symbol;Acc:MGI:2685556]	protein_coding	chr2	26863428-26899640	1
ENSMUSG00000014856.13	1803.81	0.361534	0.0968585	7.67056e-05	0.0006433	1803.81	0.18889	0.0942683	0.0264419	0.0963503	ENSMUSG00000014856.13	Tmem208	66320	transmembrane protein 208 [Source:MGI Symbol;Acc:MGI:1913570]	protein_coding	chr8	106052986-106061851	1
ENSMUSG00000014859.10	2640.22	0.185087	0.096737	0.0416535	0.122538	2640.22	0.253492	0.0988094	0.00453423	0.0246402	ENSMUSG00000014859.10	E2f4	104394	E2F transcription factor 4 [Source:MGI Symbol;Acc:MGI:103012]	protein_coding	chr8	106024295-106032002	1
ENSMUSG00000014867.10	19475.8	0.13256	0.0744014	0.0647887	0.171041	19475.8	0.125015	0.0736266	0.070895	0.200846	ENSMUSG00000014867.10	Surf4	20932	surfeit gene 4 [Source:MGI Symbol;Acc:MGI:98445]	protein_coding	chr2	26810052-26823940	-1
ENSMUSG00000014873.16	2007.2	0.380565	0.109899	0.000197482	0.00147969	2007.2	0.601669	0.112173	1.00779e-08	3.6675e-07	ENSMUSG00000014873.16	Surf2	20931	surfeit gene 2 [Source:MGI Symbol;Acc:MGI:98444]	protein_coding	chr2	26806379-26810195	1
ENSMUSG00000014905.5	2881.35	0.011411	0.145816	0.930051	0.96663	2881.35	0.671817	0.175185	1.2145e-05	0.000174184	ENSMUSG00000014905.5	Dnajb9	27362	DnaJ heat shock protein family (Hsp40) member B9 [Source:MGI Symbol;Acc:MGI:1351618]	protein_coding	chr12	44252342-44257109	-1
ENSMUSG00000014907.11	790.56	0.298683	0.0930876	0.000682746	0.00431312	790.56	0.409578	0.0951668	3.63886e-06	6.08434e-05	ENSMUSG00000014907.11	Naf1	234344	nuclear assembly factor 1 ribonucleoprotein [Source:MGI Symbol;Acc:MGI:2682306]	protein_coding	chr8	67312869-67343216	1
ENSMUSG00000014932.16	1902.16	-0.0048413	0.0778259	0.932632	0.967608	1902.16	0.150928	0.0782825	0.0365281	0.122671	ENSMUSG00000014932.16	Yes1	22612	YES proto-oncogene 1, Src family tyrosine kinase [Source:MGI Symbol;Acc:MGI:99147]	protein_coding	chr5	32768515-32844401	1
ENSMUSG00000014956.16	14155.9	0.123634	0.0673452	0.0586329	0.159108	14155.9	0.205715	0.0679189	0.00153126	0.0103286	ENSMUSG00000014956.16	Ppp1cb	19046	protein phosphatase 1 catalytic subunit beta [Source:MGI Symbol;Acc:MGI:104871]	protein_coding	chr5	32616187-32674777	1
ENSMUSG00000014959.13	7931.11	0.189363	0.0795286	0.014358	0.0533404	7931.11	0.233701	0.0801744	0.00189622	0.0123404	ENSMUSG00000014959.13	Gorasp2	70231	golgi reassembly stacking protein 2 [Source:MGI Symbol;Acc:MGI:2135962]	protein_coding	chr2	70491920-70542980	1
ENSMUSG00000014980.15	921.02	0.15512	0.0932068	0.0773586	0.194925	921.02	0.232688	0.0952576	0.00692305	0.0342896	ENSMUSG00000014980.15	Tsen15	66637	tRNA splicing endonuclease subunit 15 [Source:MGI Symbol;Acc:MGI:1913887]	protein_coding	chr1	152246486-152262439	-1
ENSMUSG00000015002.19	5617.14	0.0819322	0.0733131	0.246788	0.443186	5617.14	0.0814179	0.0721927	0.233293	0.446235	ENSMUSG00000015002.19	Efr3a	76740	EFR3 homolog A [Source:MGI Symbol;Acc:MGI:1923990]	protein_coding	chr15	65658883-65745665	1
ENSMUSG00000015013.10	1629.41	0.21781	0.11244	0.0348659	0.106841	1629.41	0.0892989	0.105383	0.343969	0.568126	ENSMUSG00000015013.10	Trappc2l	59005	trafficking protein particle complex 2-like [Source:MGI Symbol;Acc:MGI:1916295]	protein_coding	chr8	123338379-123343399	1
ENSMUSG00000015016.9	735.476	-0.156916	0.0910783	0.0682771	0.177783	735.476	-0.201576	0.0915937	0.015009	0.0629388	ENSMUSG00000015016.9	Acsf3	257633	acyl-CoA synthetase family member 3 [Source:MGI Symbol;Acc:MGI:2182591]	protein_coding	chr8	123502225-123544619	1
ENSMUSG00000015023.8	2797.94	0.172747	0.0724659	0.0133389	0.0503002	2797.94	0.202227	0.0728268	0.00304721	0.0180616	ENSMUSG00000015023.8	Ddx19a	13680	DEAD box helicase 19a [Source:MGI Symbol;Acc:MGI:99526]	protein_coding	chr8	111701628-111724432	-1
ENSMUSG00000015027.12	1753.02	0.228563	0.14402	0.0680394	0.177363	1753.02	-0.238348	0.146267	0.0414586	0.134971	ENSMUSG00000015027.12	Galns	50917	galactosamine (N-acetyl)-6-sulfate sulfatase [Source:MGI Symbol;Acc:MGI:1355303]	protein_coding	chr8	123304981-123338202	-1
ENSMUSG00000015053.15	300.999	-0.335757	0.20569	0.0356092	0.108628	300.999	0.00429053	0.152929	0.970727	0.987182	ENSMUSG00000015053.15	Gata2	14461	GATA binding protein 2 [Source:MGI Symbol;Acc:MGI:95662]	protein_coding	chr6	88170873-88184014	1
ENSMUSG00000015083.12	15.5631	-0.071209	0.268117	0.533357	0.717271	15.5631	-0.0387497	0.211919	0.595151	0.777176	ENSMUSG00000015083.12	C8g	69379	complement component 8, gamma polypeptide [Source:MGI Symbol;Acc:MGI:88237]	protein_coding	chr2	25388663-25391731	-1
ENSMUSG00000015085.9	4136.4	-1.58588	0.146765	2.38084e-28	1.30042e-25	4136.4	-0.657078	0.14906	9.04878e-07	1.83921e-05	ENSMUSG00000015085.9	Entpd2	12496	ectonucleoside triphosphate diphosphohydrolase 2 [Source:MGI Symbol;Acc:MGI:1096863]	protein_coding	chr2	25285886-25291333	1
ENSMUSG00000015087.15	4238.95	0.08271	0.0750474	0.253707	0.45144	4238.95	0.126175	0.074729	0.0719398	0.20305	ENSMUSG00000015087.15	Rabl6	227624	RAB, member RAS oncogene family-like 6 [Source:MGI Symbol;Acc:MGI:2442633]	protein_coding	chr2	25473030-25498533	-1
ENSMUSG00000015090.14	91.4196	-0.0296117	0.212336	0.83483	0.916725	91.4196	0.0519647	0.186366	0.625747	0.799748	ENSMUSG00000015090.14	Ptgds	19215	prostaglandin D2 synthase (brain) [Source:MGI Symbol;Acc:MGI:99261]	protein_coding	chr2	25356721-25360058	-1
ENSMUSG00000015092.10	4730.61	0.0923285	0.0993862	0.321922	0.528916	4730.61	0.131545	0.098525	0.136467	0.315538	ENSMUSG00000015092.10	Edf1	59022	endothelial differentiation-related factor 1 [Source:MGI Symbol;Acc:MGI:1891227]	protein_coding	chr2	25447859-25452094	1
ENSMUSG00000015093.16	9.42698	-0.29012	0.428787	0.0621478	0.166003	9.42698	-0.000101657	0.208745	0.997724	0.999137	ENSMUSG00000015093.16	Clic3	69454	chloride intracellular channel 3 [Source:MGI Symbol;Acc:MGI:1916704]	protein_coding	chr2	25346850-25348788	1
ENSMUSG00000015094.17	5302.31	-0.0553539	0.082178	0.441712	0.644685	5302.31	0.167021	0.0829647	0.0295992	0.104657	ENSMUSG00000015094.17	Npdc1	18146	neural proliferation, differentiation and control 1 [Source:MGI Symbol;Acc:MGI:1099802]	protein_coding	chr2	25289363-25299506	1
ENSMUSG00000015095.13	2427.27	-0.00477772	0.0718687	0.941636	0.972121	2427.27	-0.0392343	0.0706565	0.563893	0.756311	ENSMUSG00000015095.13	Fbxw5	30839	F-box and WD-40 domain protein 5 [Source:MGI Symbol;Acc:MGI:1354731]	protein_coding	chr2	25390762-25395483	1
ENSMUSG00000015112.16	637.434	-0.515172	0.106854	3.28381e-07	5.03975e-06	637.434	-0.287386	0.105257	0.00222336	0.0140088	ENSMUSG00000015112.16	Slc25a13	50799	solute carrier family 25 (mitochondrial carrier, adenine nucleotide translocator), member 13 [Source:MGI Symbol;Acc:MGI:1354721]	protein_coding	chr6	6041218-6217173	-1
ENSMUSG00000015120.16	8136.42	0.201135	0.0715391	0.00485794	0.0223121	8136.42	0.106177	0.0700972	0.109671	0.270718	ENSMUSG00000015120.16	Ube2i	22196	ubiquitin-conjugating enzyme E2I [Source:MGI Symbol;Acc:MGI:107365]	protein_coding	chr17	25480890-25493596	-1
ENSMUSG00000015126.10	766.875	0.234787	0.117883	0.0288952	0.0922965	766.875	0.218496	0.11773	0.03131	0.109281	ENSMUSG00000015126.10	Tsr3	68327	TSR3 20S rRNA accumulation [Source:MGI Symbol;Acc:MGI:1915577]	protein_coding	chr17	25459144-25461772	1
ENSMUSG00000015127.15	1694.42	-0.244854	0.0935099	0.00543133	0.0244295	1694.42	-0.166896	0.0916535	0.0448741	0.142733	ENSMUSG00000015127.15	Unkl	74154	unkempt family like zinc finger [Source:MGI Symbol;Acc:MGI:1921404]	protein_coding	chr17	25407371-25453417	1
ENSMUSG00000015133.18	3962.39	-0.172188	0.085432	0.0321245	0.10007	3962.39	-0.299781	0.0877815	0.000221029	0.00204952	ENSMUSG00000015133.18	Lrrk1	233328	leucine-rich repeat kinase 1 [Source:MGI Symbol;Acc:MGI:2142227]	protein_coding	chr7	65876660-66038098	-1
ENSMUSG00000015134.16	8558.63	1.83158	0.249477	8.50067e-15	5.38932e-13	8558.63	1.98819	0.24939	8.32033e-17	1.73387e-14	ENSMUSG00000015134.16	Aldh1a3	56847	aldehyde dehydrogenase family 1, subfamily A3 [Source:MGI Symbol;Acc:MGI:1861722]	protein_coding	chr7	66040638-66077265	-1
ENSMUSG00000015143.16	8110.28	0.0218681	0.147676	0.887833	0.944545	8110.28	0.177558	0.154958	0.135266	0.313686	ENSMUSG00000015143.16	Actn1	109711	actinin, alpha 1 [Source:MGI Symbol;Acc:MGI:2137706]	protein_coding	chr12	80214321-80307145	-1
ENSMUSG00000015149.15	19354.2	-0.489969	0.120611	1.17748e-05	0.000123682	19354.2	-0.128986	0.110358	0.175983	0.372973	ENSMUSG00000015149.15	Sirt2	64383	sirtuin 2 [Source:MGI Symbol;Acc:MGI:1927664]	protein_coding	chr7	28466160-28488086	1
ENSMUSG00000015165.17	14500.3	-0.0461692	0.0635909	0.447462	0.650504	14500.3	-0.075904	0.0629089	0.206748	0.415194	ENSMUSG00000015165.17	Hnrnpl	15388	heterogeneous nuclear ribonucleoprotein L [Source:MGI Symbol;Acc:MGI:104816]	protein_coding	chr7	28507966-28521691	1
ENSMUSG00000015176.12	5089.57	0.336056	0.136192	0.00596168	0.026386	5089.57	0.661991	0.14124	2.9095e-07	6.82457e-06	ENSMUSG00000015176.12	Nolc1	70769	nucleolar and coiled-body phosphoprotein 1 [Source:MGI Symbol;Acc:MGI:1918019]	protein_coding	chr19	46064302-46073969	1
ENSMUSG00000015189.13	2030.54	-0.00825076	0.0816083	0.915349	0.959072	2030.54	0.0723889	0.0802867	0.333247	0.557079	ENSMUSG00000015189.13	Casd1	213819	CAS1 domain containing 1 [Source:MGI Symbol;Acc:MGI:2384865]	protein_coding	chr6	4600839-4643355	1
ENSMUSG00000015202.14	590.048	0.0566174	0.109737	0.576716	0.751848	590.048	0.34268	0.118479	0.00102767	0.00750558	ENSMUSG00000015202.14	Cnksr3	215748	Cnksr family member 3 [Source:MGI Symbol;Acc:MGI:2674130]	protein_coding	chr10	7069063-7162237	-1
ENSMUSG00000015214.15	1967.87	0.0914876	0.0984607	0.321637	0.528504	1967.87	-0.0310384	0.0943612	0.73436	0.868933	ENSMUSG00000015214.15	Mtmr1	53332	myotubularin related protein 1 [Source:MGI Symbol;Acc:MGI:1858271]	protein_coding	chrX	70408366-70462802	1
ENSMUSG00000015217.12	953.48	-0.172104	0.115361	0.102623	0.24048	953.48	-0.274386	0.119756	0.00790583	0.0380344	ENSMUSG00000015217.12	Hmgb3	15354	high mobility group box 3 [Source:MGI Symbol;Acc:MGI:1098219]	protein_coding	chrX	70599524-70604282	1
ENSMUSG00000015222.19	269.006	-0.00897438	0.165063	0.945534	0.973399	269.006	-0.201816	0.18118	0.11224	0.275393	ENSMUSG00000015222.19	Map2	17756	microtubule-associated protein 2 [Source:MGI Symbol;Acc:MGI:97175]	protein_coding	chr1	66214432-66481742	1
ENSMUSG00000015224.11	1940.41	-0.504092	0.144359	0.000103173	0.000836938	1940.41	-0.192654	0.133751	0.0778558	0.214041	ENSMUSG00000015224.11	Cyp2j9	74519	cytochrome P450, family 2, subfamily j, polypeptide 9 [Source:MGI Symbol;Acc:MGI:1921769]	protein_coding	chr4	96456666-96479815	-1
ENSMUSG00000015243.5	11685.9	0.832171	0.132503	3.97143e-11	1.28766e-09	11685.9	0.404441	0.133051	0.000472924	0.00391899	ENSMUSG00000015243.5	Abca1	11303	ATP-binding cassette, sub-family A (ABC1), member 1 [Source:MGI Symbol;Acc:MGI:99607]	protein_coding	chr4	53030787-53159895	-1
ENSMUSG00000015247.11	2306.34	0.305217	0.0783955	4.98108e-05	0.000439367	2306.34	0.12364	0.0759912	0.082852	0.223159	ENSMUSG00000015247.11	Nipsnap3b	66536	nipsnap homolog 3B [Source:MGI Symbol;Acc:MGI:1913786]	protein_coding	chr4	53011880-53022060	1
ENSMUSG00000015289.5	1123.48	0.0179521	0.0993212	0.847446	0.923016	1123.48	0.0457925	0.0961624	0.598794	0.779992	ENSMUSG00000015289.5	Lage3	66192	L antigen family, member 3 [Source:MGI Symbol;Acc:MGI:1913442]	protein_coding	chrX	73394882-73397224	-1
ENSMUSG00000015290.16	2922.93	0.21539	0.0713195	0.00177324	0.00960914	2922.93	0.277341	0.0721213	5.018e-05	0.000575891	ENSMUSG00000015290.16	Ubl4a	27643	ubiquitin-like 4A [Source:MGI Symbol;Acc:MGI:95049]	protein_coding	chrX	73409324-73416824	-1
ENSMUSG00000015291.11	13494.7	-0.173413	0.0960858	0.0398124	0.118469	13494.7	-0.0184762	0.0906824	0.847029	0.930578	ENSMUSG00000015291.11	Gdi1	14567	guanosine diphosphate (GDP) dissociation inhibitor 1 [Source:MGI Symbol;Acc:MGI:99846]	protein_coding	chrX	73348604-73355468	1
ENSMUSG00000015305.7	9674.72	-0.517082	0.107657	3.60507e-07	5.47755e-06	9674.72	-0.355713	0.107683	0.000251347	0.00228463	ENSMUSG00000015305.7	Sash1	70097	SAM and SH3 domain containing 1 [Source:MGI Symbol;Acc:MGI:1917347]	protein_coding	chr10	8597983-8761814	-1
ENSMUSG00000015312.10	2659.64	1.48401	0.180954	1.63336e-17	1.79349e-15	2659.64	1.11436	0.182398	7.87391e-11	4.76697e-09	ENSMUSG00000015312.10	Gadd45b	17873	growth arrest and DNA-damage-inducible 45 beta [Source:MGI Symbol;Acc:MGI:107776]	protein_coding	chr10	80765907-80768038	1
ENSMUSG00000015314.11	299.061	0.705278	0.309769	0.00224833	0.0118227	299.061	-0.134924	0.205181	0.252484	0.469028	ENSMUSG00000015314.11	Slamf6	30925	SLAM family member 6 [Source:MGI Symbol;Acc:MGI:1353620]	protein_coding	chr1	171745082-171780737	1
ENSMUSG00000015316.12	138.017	-0.082886	0.171668	0.546585	0.727847	138.017	0.252306	0.19447	0.0618032	0.181047	ENSMUSG00000015316.12	Slamf1	27218	signaling lymphocytic activation molecule family member 1 [Source:MGI Symbol;Acc:MGI:1351314]	protein_coding	chr1	171594695-171628752	1
ENSMUSG00000015335.17	477.681	0.0906746	0.118179	0.396903	0.604564	477.681	-0.0588096	0.111838	0.545519	0.743112	ENSMUSG00000015335.17	Zdhhc12	66220	zinc finger, DHHC domain containing 12 [Source:MGI Symbol;Acc:MGI:1913470]	protein_coding	chr2	29980956-29983660	-1
ENSMUSG00000015337.6	253.191	-0.144395	0.158526	0.274318	0.476062	253.191	0.0958325	0.146777	0.390999	0.613117	ENSMUSG00000015337.6	Endog	13804	endonuclease G [Source:MGI Symbol;Acc:MGI:1261433]	protein_coding	chr2	30061505-30064081	1
ENSMUSG00000015340.11	12796.9	0.281895	0.194427	0.0630145	0.167687	12796.9	-0.347618	0.21013	0.0179898	0.0718172	ENSMUSG00000015340.11	Cybb	13058	cytochrome b-245, beta polypeptide [Source:MGI Symbol;Acc:MGI:88574]	protein_coding	chrX	9301491-9354010	-1
ENSMUSG00000015341.18	5704.43	0.0577466	0.0668737	0.394243	0.602265	5704.43	0.114048	0.0665237	0.0715719	0.202297	ENSMUSG00000015341.18	Golga7	57437	golgi autoantigen, golgin subfamily a, 7 [Source:MGI Symbol;Acc:MGI:1931029]	protein_coding	chr8	23731362-23747090	-1
ENSMUSG00000015342.7	56.8587	-0.0730541	0.206676	0.614109	0.779836	56.8587	-0.056355	0.182887	0.60231	0.782359	ENSMUSG00000015342.7	Xk	22439	X-linked Kx blood group [Source:MGI Symbol;Acc:MGI:103569]	protein_coding	chrX	9138995-9179489	1
ENSMUSG00000015354.9	1495.54	-0.240845	0.198338	0.114793	0.260881	1495.54	0.0426254	0.15735	0.705553	0.852552	ENSMUSG00000015354.9	Pcolce2	76477	procollagen C-endopeptidase enhancer 2 [Source:MGI Symbol;Acc:MGI:1923727]	protein_coding	chr9	95519654-95580149	1
ENSMUSG00000015355.14	2985.37	0.480871	0.169614	0.00112017	0.00652372	2985.37	-0.000978444	0.133621	0.912769	0.961194	ENSMUSG00000015355.14	Cd48	12506	CD48 antigen [Source:MGI Symbol;Acc:MGI:88339]	protein_coding	chr1	171509577-171532826	1
ENSMUSG00000015357.11	2132.14	0.0733308	0.073034	0.29861	0.504601	2132.14	0.159278	0.0734803	0.0214614	0.0821165	ENSMUSG00000015357.11	Clpx	270166	caseinolytic mitochondrial matrix peptidase chaperone subunit [Source:MGI Symbol;Acc:MGI:1346017]	protein_coding	chr9	65201542-65237940	1
ENSMUSG00000015363.14	2968.14	-0.0137734	0.111956	0.900997	0.951375	2968.14	0.156	0.113685	0.112792	0.276491	ENSMUSG00000015363.14	Trabd	67976	TraB domain containing [Source:MGI Symbol;Acc:MGI:1915226]	protein_coding	chr15	88959327-88971280	1
ENSMUSG00000015377.11	656.625	-0.251119	0.105461	0.0102587	0.0407625	656.625	0.0520221	0.0981912	0.553973	0.748754	ENSMUSG00000015377.11	Dennd6b	69440	DENN/MADD domain containing 6B [Source:MGI Symbol;Acc:MGI:1916690]	protein_coding	chr15	89066416-89080699	-1
ENSMUSG00000015396.5	661.651	-0.0254478	0.156725	0.843654	0.921104	661.651	-0.0339324	0.143363	0.756442	0.881798	ENSMUSG00000015396.5	Cd83	12522	CD83 antigen [Source:MGI Symbol;Acc:MGI:1328316]	protein_coding	chr13	43938251-43956608	1
ENSMUSG00000015401.13	71.0749	-1.61859	0.339884	1.08964e-07	1.86437e-06	71.0749	-0.530877	0.363419	0.01029	0.046648	ENSMUSG00000015401.13	Cltrn	57394	collectrin, amino acid transport regulator [Source:MGI Symbol;Acc:MGI:1926234]	protein_coding	chrX	162871826-162901856	1
ENSMUSG00000015405.16	443.682	-0.582679	0.133051	2.1675e-06	2.76977e-05	443.682	0.072355	0.113277	0.456024	0.669626	ENSMUSG00000015405.16	Ace2	70008	angiotensin I converting enzyme (peptidyl-dipeptidase A) 2 [Source:MGI Symbol;Acc:MGI:1917258]	protein_coding	chrX	162922328-162971416	1
ENSMUSG00000015437.6	87.0074	0.00213625	0.248717	0.98853	0.994976	87.0074	-0.00786086	0.202892	0.92013	0.964094	ENSMUSG00000015437.6	Gzmb	14939	granzyme B [Source:MGI Symbol;Acc:MGI:109267]	protein_coding	chr14	56496295-56499717	-1
ENSMUSG00000015451.17	241.103	-0.415914	0.187645	0.0072015	0.0309787	241.103	0.0523999	0.146244	0.638468	0.808271	ENSMUSG00000015451.17	C4a	625018	complement component 4A (Rodgers blood group) [Source:MGI Symbol;Acc:MGI:98320]	lncRNA	chr17	35028069-35042440	-1
ENSMUSG00000015452.15	130.213	-0.00304688	0.193191	0.983227	0.992781	130.213	-0.177083	0.211615	0.162665	0.352781	ENSMUSG00000015452.15	Ager	11596	advanced glycosylation end product-specific receptor [Source:MGI Symbol;Acc:MGI:893592]	protein_coding	chr17	34816836-34819910	1
ENSMUSG00000015461.16	3984.08	0.130221	0.0990344	0.157018	0.325845	3984.08	0.192274	0.100226	0.0317043	0.110269	ENSMUSG00000015461.16	Atf6b	12915	activating transcription factor 6 beta [Source:MGI Symbol;Acc:MGI:105121]	protein_coding	chr17	34866120-34874048	1
ENSMUSG00000015467.15	5765.69	-0.265204	0.164927	0.0543894	0.150546	5765.69	0.179595	0.15593	0.131182	0.307133	ENSMUSG00000015467.15	Egfl8	81701	EGF-like domain 8 [Source:MGI Symbol;Acc:MGI:1932094]	protein_coding	chr17	34832323-34834945	-1
ENSMUSG00000015468.15	947.006	0.132975	0.168722	0.334849	0.5422	947.006	-0.43993	0.205098	0.00453157	0.0246325	ENSMUSG00000015468.15	Notch4	18132	notch 4 [Source:MGI Symbol;Acc:MGI:107471]	protein_coding	chr17	34783242-34807477	1
ENSMUSG00000015474.17	1626.92	0.26417	0.104849	0.00670292	0.0291459	1626.92	-0.1117	0.099365	0.222427	0.433774	ENSMUSG00000015474.17	Ppt2	54397	palmitoyl-protein thioesterase 2 [Source:MGI Symbol;Acc:MGI:1860075]	protein_coding	chr17	34835636-34847484	-1
ENSMUSG00000015476.7	301.639	-1.28119	0.176485	2.74342e-14	1.54604e-12	301.639	-0.468498	0.17619	0.00111734	0.00802321	ENSMUSG00000015476.7	Prrt1	260297	proline-rich transmembrane protein 1 [Source:MGI Symbol;Acc:MGI:1932118]	protein_coding	chr17	34848507-34852100	1
ENSMUSG00000015478.14	3018.34	-0.410747	0.115579	0.000126879	0.00100326	3018.34	-0.0809962	0.104339	0.377428	0.600156	ENSMUSG00000015478.14	Rnf5	54197	ring finger protein 5 [Source:MGI Symbol;Acc:MGI:1860076]	protein_coding	chr17	34820065-34822664	-1
ENSMUSG00000015484.4	11.4226	0.00681807	0.272157	0.939352	0.971198	11.4226	0.0419618	0.220087	0.442311	0.658063	ENSMUSG00000015484.4	Fam163a	329274	family with sequence similarity 163, member A [Source:MGI Symbol;Acc:MGI:3618859]	protein_coding	chr1	155951712-156032596	-1
ENSMUSG00000015488.15	2521.8	0.0700892	0.0952146	0.435829	0.639308	2521.8	0.246812	0.0989779	0.00565474	0.0294985	ENSMUSG00000015488.15	Cacfd1	381356	calcium channel flower domain containing 1 [Source:MGI Symbol;Acc:MGI:1924317]	protein_coding	chr2	26899938-26911101	1
ENSMUSG00000015501.11	5702.46	0.203837	0.113645	0.053736	0.149203	5702.46	0.354245	0.119017	0.000690569	0.00538448	ENSMUSG00000015501.11	Hivep2	15273	human immunodeficiency virus type I enhancer binding protein 2 [Source:MGI Symbol;Acc:MGI:1338076]	protein_coding	chr10	13841819-14027118	1
ENSMUSG00000015519.13	1.91931	-0.0273877	0.28272	0.634695	NA	1.91931	-0.0142884	0.219521	0.668188	NA	ENSMUSG00000015519.13	2310057J18Rik	67719	RIKEN cDNA 2310057J18 gene [Source:MGI Symbol;Acc:MGI:1914969]	protein_coding	chr10	28848284-28862299	-1
ENSMUSG00000015522.19	6258.84	-0.0588503	0.0915846	0.496599	0.689752	6258.84	-0.0130379	0.0883903	0.870082	0.941281	ENSMUSG00000015522.19	Arnt	11863	aryl hydrocarbon receptor nuclear translocator [Source:MGI Symbol;Acc:MGI:88071]	protein_coding	chr3	95341699-95404551	1
ENSMUSG00000015533.10	706.853	-0.690627	0.154859	1.09079e-06	1.48473e-05	706.853	-0.58153	0.157423	2.44402e-05	0.000315206	ENSMUSG00000015533.10	Itga2	16398	integrin alpha 2 [Source:MGI Symbol;Acc:MGI:96600]	protein_coding	chr13	114969617-115068636	-1
ENSMUSG00000015536.15	3629.98	-0.1054	0.0773812	0.156411	0.325113	3629.98	0.0414239	0.0752626	0.565888	0.75772	ENSMUSG00000015536.15	Mocs2	17434	molybdenum cofactor synthesis 2 [Source:MGI Symbol;Acc:MGI:1336894]	protein_coding	chr13	114954772-114968811	1
ENSMUSG00000015542.18	941.131	0.00633957	0.109705	0.95252	0.976738	941.131	-0.11971	0.109135	0.20718	0.415648	ENSMUSG00000015542.18	Nat9	66176	N-acetyltransferase 9 (GCN5-related, putative) [Source:MGI Symbol;Acc:MGI:1913426]	protein_coding	chr11	115073658-115078685	-1
ENSMUSG00000015568.17	10348.3	-0.258581	0.220539	0.106843	0.247469	10348.3	-0.633174	0.263246	0.00139492	0.00960865	ENSMUSG00000015568.17	Lpl	16956	lipoprotein lipase [Source:MGI Symbol;Acc:MGI:96820]	protein_coding	chr8	69333143-69360100	1
ENSMUSG00000015575.16	4779.6	0.16576	0.110477	0.104012	0.242813	4779.6	0.072357	0.104266	0.43246	0.650087	ENSMUSG00000015575.16	Atp6v0e	11974	ATPase, H+ transporting, lysosomal V0 subunit E [Source:MGI Symbol;Acc:MGI:1328318]	protein_coding	chr17	26882205-26918621	1
ENSMUSG00000015597.18	2090.77	-0.262347	0.137189	0.0294743	0.0937667	2090.77	-0.0370823	0.120316	0.71265	0.856764	ENSMUSG00000015597.18	Zfp318	57908	zinc finger protein 318 [Source:MGI Symbol;Acc:MGI:1889348]	protein_coding	chr17	46694657-46731846	1
ENSMUSG00000015599.10	54.6106	-0.0460464	0.217723	0.746325	0.86615	54.6106	0.00681022	0.184847	0.949569	0.977391	ENSMUSG00000015599.10	Ttbk1	106763	tau tubulin kinase 1 [Source:MGI Symbol;Acc:MGI:2147036]	protein_coding	chr17	46753374-46798601	-1
[truncated: 24,456 more rows]
