# Supplementary material for: Sexual dimorphism of early transcriptional reprogramming in degenerating peripheral nerves
Source: Front Mol Neurosci. 2022 Oct 27;15:1029278. doi: 10.3389/fnmol.2022.1029278 (PMC9648404; doi:10.3389/fnmol.2022.1029278)
Supplement: Supplementary file 2 [file Table_2.XLSX]

## Sheet: upstream regulators
Supplementary table 2. Predicted upstream regulators in mouse distal degenerating nerve stumps 24 h after axotomy.
Sex, animal sex;
Upstream Regulator, predicted upstream transcriptional regulator;
Expr Log Ratio, Log2FC if the upstream regulator is a DEG
Molecule Type, Category of molecule;
Predicted Activation State, activated or inhibited state if known;
Activation z-score, the significance score of inferred activation states of transcriptional regulators;
p-value of overlap, overlap p‐value measures whether there is a statistically significant overlap between the
dataset genes and the genes that are regulated by a transcriptional regulator;
Target Molecules in Dataset, molecules/genes predicted to be regulated.
Sex	Upstream Regulator	Expr Log Ratio	Molecule Type	Predicted Activation State	Activation z-score	p-value of overlap	Target Molecules in Dataset
males	IL11RA	0.429	transmembrane receptor			5.8e-07	DUSP5,FGF23,FOS,IL11,MMP12,MYC,SAA1,SOX2
males	PDGF-AA		complex			1.84e-06	AREG,EREG,FOS,GFAP,HBEGF,SOX2
males	IRAK4	0.049	kinase			2.91e-06	CSRNP1,EGR1,FOS,FOSB,LIF,NOS2,PDE4B,PHLDA1,RGS16
males	H3C6		other			3.2e-06	Hmga2,RUNX2,SHH,VGF
males	NFIB	-0.24	transcription regulator			4.89e-06	AQP5,CDK18,EDN2,FHOD3,FOXJ1,GFRA1,PVT1
males	PRDM5	0.173	transcription regulator			5.88e-06	CEMIP,CYP3A7,EMID1,GADD45B,GCK,MYC,NAV2,RUNX2,SOX2
males	IGF2	0.002	growth factor			9.56e-06	AREG,EGR1,EREG,GADD45A,HBEGF,IL11,MMP12,MYC,NOS2,Nppb,PHLDA1,RGS16
males	GNA14	0.172	enzyme			1.14e-05	CREM,DUSP5,GADD45A,HBEGF,LIF,Nppb,PHLDA1,SPHK1
males	yohimbine		chemical drug			1.29e-05	EGR1,FOS,Gcg
males	SOD1	0.036	enzyme			2.05e-05	ARC,CA7,CDH2,FOS,GDNF,GFAP,INHBA,MET,Mt1,Mt2,NETO2,NOS2,RUNX2,SP7,VGF
males	DRD1	-0.063	G-protein coupled receptor			2.16e-05	EGR1,FOS,FOSB,HTR1B
males	ADRA1		group			3.18e-05	EGR1,FOS,Nppb
males	sGC		complex			3.18e-05	ARC,EGR1,FOS
males	Histone h3		group			4.22e-05	ADD2,AQP5,CA4,EGR1,FGF5,FOS,FOXJ1,GCNT4,Hmga2,L1CAM,MET,MPL,Mt1,Nes,NOS2,RUNX2,SHH,SPHK1,TBX1,TRIB1
males	SBDS	0.157	other			5e-05	ADD2,EGR1,FOS,GADD45B,LGR5,MAFF,TNC,UBE2QL1
males	Histone h2a		group			5.22e-05	EGR1,FGF5,GDNF,RUNX2,SHH
males	Sos		group			5.29e-05	ADD2,ALDH1A3,CA2,CRABP2,FETUB,FOS,MET,Mt2,NPTX1,Nrg1,PHLDA1,PLK2
males	SERCA		group			6.29e-05	EGR1,FOSL1,MYC
males	HIVEP2	0.354	transcription regulator			6.29e-05	FOS,MYC,SP7
males	6,7-dinitroquinoxaline-2,3-dione		chemical reagent			6.29e-05	EGR1,FOS,FOSB
males	6-cyano-7-nitroquinoxaline-2,3-dione		chemical reagent			6.29e-05	EGR1,FOS,GFRA1
males	paclitaxel		chemical drug			7.37e-05	APC2,AREG,CDK18,DUSP5,EEF1E1,EGR1,EREG,FOSL1,GADD45B,GFAP,HBEGF,MYC,PHLDA1,SOX2,TUBB1
males	ADRA1B	-0.023	G-protein coupled receptor			7.47e-05	ARC,CEBPD,CREM,EGR1,FOS,LIF
males	ADRA1D	-0.47	G-protein coupled receptor			7.47e-05	ARC,CEBPD,CREM,EGR1,FOS,LIF
males	fluoride		chemical - endogenous mammalian			7.57e-05	FOS,GADD45A,RUNX2,SP7
males	NKX6-1	-0.006	transcription regulator			7.57e-05	Gcg,GFRA1,NR4A3,VGF
males	7-nitroindazole		chemical reagent			9.78e-05	FOS,FOSB,GFAP,NOS2
males	ADRA1A	-0.836	G-protein coupled receptor			0.000106	ARC,CEBPD,CREM,EGR1,FOS,LIF
males	AGR2		other			0.000109	AREG,EGR1,FOS
males	ADCYAP1R1	-0.157	G-protein coupled receptor			0.000109	ARC,DUSP5,FOS
males	PDS5B	0.058	other			0.000172	CDH2,MYC,SOX2
males	NUP155	0.308	other			0.000172	ANGPTL4,FOSL1,Nppb
males	R59949		chemical drug			0.000172	FOS,MYC,NOS2
males	domoic acid		chemical toxicant			0.000172	FOS,GFAP,NOS2
males	N-methyl-3,4-methylenedioxyamphetamine		chemical drug			0.000172	FOS,Mt1,Mt2
males	aplidine		biologic drug			0.000172	FOS,FOSB,FOSL1
males	NKX3-1		transcription regulator			0.000197	CA2,FGF23,FOS,MYC,SDC4,SOX4
males	GNB2	0.049	enzyme			0.000207	ARC,CREM,FOSB,PDE4B,PLK2
males	FOSB	1.743	transcription regulator			0.000207	FOS,FOSB,FOSL1,INHBA,RUNX2
males	dopamine D1 receptor		group			0.00022	FOSB,GRIN2B
males	MTNR1A		G-protein coupled receptor			0.00022	DIO2,DIO3
males	FBXO25	-0.505	enzyme			0.00022	EGR1,FOS
males	MTNR1B		G-protein coupled receptor			0.00022	DIO2,DIO3
males	OMG	0.038	G-protein coupled receptor			0.00022	FOS,MYC
males	INTERLEUKIN		group			0.00022	FOS,NOS2
males	ropinirole		chemical drug			0.00022	EGR1,GDNF
males	ELK4	0.027	transcription regulator			0.000235	EGR1,EGR3,FOS,FOSL1
males	L-cysteine		chemical - endogenous mammalian			0.000256	FOS,MYC,NOS2
males	Ck2		complex			0.000256	FOS,MYC,NGFR
males	MEMO1	0.254	other			0.000256	CA2,FOS,MYC
males	PRRX1	-0.248	transcription regulator			0.000256	FOS,SHH,TNC
males	GADD45G	0.178	other			0.000256	ARC,FOS,NPTX2
males	mir-338	-0.13	microRNA			0.000256	CDH2,RUNX2,SPINK1
males	WNT7B	-0.098	other			0.000256	MYC,RUNX2,SHH
males	PPP1CA	0.032	phosphatase			0.000256	CDH2,FOS,RUNX2
males	MPL	1.04	transmembrane receptor			0.000256	FOS,MPL,MYC
males	oleoylethanolamide		chemical - endogenous mammalian			0.000256	FOS,FOSB,NOS2
males	tetrodotoxin		chemical drug			0.000266	ARC,CDH10,EGR1,FAT3,KCNA2,Mt1,PDE4B,RNF152,SLITRK1
males	CARM1	0.095	transcription regulator			0.000267	EGR3,FOS,GADD45A,MYC,SPINK1
males	GNB1	0.055	enzyme			0.000267	ARC,CREM,FOSB,PDE4B,PLK2
males	HTATIP2	-0.157	transcription regulator			0.000339	CDH2,FOS,MYC,SOX2
males	Sch-23390		chemical drug			0.000339	EGR1,FOS,FOSB,FOSL1
males	PGF	-0.042	growth factor			0.00034	ANGPTL4,CCL28,EGR1,EREG,FOSB
males	SH2B1	-0.022	other			0.000361	CDH2,FOSL1,MYC
males	butylhydroxybutylnitrosamine		chemical toxicant			0.000361	AREG,BTC,HBEGF
males	ATF1	0.265	transcription regulator			0.000381	EGR1,FOS,FOSL1,INHBA,NOS2
males	TNFRSF11B	0.061	transmembrane receptor			0.000473	CA2,IL11,NOS2,RUNX2
males	CHRM3	-0.036	G-protein coupled receptor			0.000491	CCN1,EGR1,FOS
males	AFP	-0.12	transporter			0.000491	EGR1,FOS,TNFRSF12A
males	ELK3	-0.082	transcription regulator			0.000491	EGR1,FOS,NOS2
males	MYZAP	-0.406	other			0.000491	CDH2,FOS,Nppb
males	Ncoa6	-0.002	transcription regulator			0.000491	AREG,BTC,FOS
males	ficusin		chemical drug			0.000491	NOS2,RUNX2,SP7
males	ST3-Hel2A-2		chemical reagent			0.000491	FOS,GADD45A,PHLDA1
males	LB-205		chemical reagent			0.000491	GFAP,Nes,NGFR
males	sesame oil		chemical reagent			0.000491	EGR1,NOS2,PTN
males	capsazepine		chemical toxicant			0.000491	FOS,IL11,NOS2
males	clonidine		chemical drug			0.000491	EGR1,FOS,MYC
males	theophylline		chemical drug			0.000491	FOS,GFAP,NOS2
males	KCNE3	0.15	ion channel			0.000519	APOLD1,BAALC,COCH,CSRNP1,FOSB,PHLDA1
males	DRD2	-0.019	G-protein coupled receptor			0.000528	FOS,FOSB,GRIN2B,ITGB8,NAT8L
males	Raf		group			0.000562	AREG,EGR1,FOS,FOSL1,MAFF,MYC
males	bromobenzene		chemical toxicant			0.000607	FOS,GADD45A,Mt1,Mt2,MYC,TUBB2B
males	MBNL1	0.022	other			0.000648	LGR5,SOX2,SOX4
males	OXTR	-0.188	G-protein coupled receptor			0.000648	FOS,RUNX2,SP7
males	NDP	-0.132	growth factor			0.000648	EDN2,LIF,Mt1
males	BBP-398		chemical drug			0.000648	EGR1,FOSL1,PHLDA1
males	INTS11	0.1	enzyme			0.000654	EGR1,FOSB
males	TRPM3	-0.723	ion channel			0.000654	EGR1,FOS
males	ELL	0.11	transcription regulator			0.000654	FOS,MYC
males	miR-224-5p (miRNAs w/seed AAGUCAC)		mature microRNA			0.000654	CXCL14,IL11
males	TOR2A	0.114	other			0.000654	FOS,MYC
males	GFRA2	-0.495	transmembrane receptor			0.000654	EGR1,FOSB
males	CDK5R2	-0.014	other			0.000654	ARC,FOS
males	methylmalonic acid		chemical - endogenous mammalian			0.000654	NOS2,SOX4
males	2-amino-3-phosphonopropionic acid		chemical - endogenous mammalian			0.000654	EGR1,FOS
males	mycosporine-like amino acid		chemical reagent			0.000654	CEMIP,FOS
males	aurora kinase inhibitor III		chemical - kinase inhibitor			0.000654	CREM,FOS
males	HMGN1	0.345	transcription regulator			0.00074	FOS,FOSB,Mup1 (includes others),SHISA2
males	PHEX	0.211	peptidase			0.000833	FGF23,RUNX2,SP7
males	PTGER1	0.237	G-protein coupled receptor			0.000833	ANGPTL4,FOS,GDNF
males	GREM1	-0.051	other			0.000833	GDNF,RUNX2,SHH
males	Ptprd	-0.06	phosphatase			0.00105	CEBPD,CXCL14,MYC
males	GALNT3	0.065	enzyme			0.00105	CDH2,FGF23,TGM1
males	Sox2ot	-0.002	other			0.00105	CDH2,Nes,SOX2
males	TRPV1	-0.246	ion channel			0.00105	FOS,GFAP,IL11
males	growth factor		group			0.00105	FOS,MYC,SPHK1
males	Cd2+		chemical toxicant			0.00105	FOS,Mt1,MYC
males	RNA polymerase II		complex			0.00126	ANGPTL4,FOS,FOSL1,GADD45A,GADD45B,KCNF1,L1CAM,Mt1,MYC,NOS2,RUNX2,SYT4
males	NPSR1		G-protein coupled receptor			0.0013	GADD45A,MYC
males	LEO1	0.346	other			0.0013	SOX2,SOX4
males	Sapk		group			0.0013	FOS,GADD45A
males	ARID1B	-0.206	transcription regulator			0.0013	ARC,FOS
males	CCKAR	-0.032	G-protein coupled receptor			0.0013	EGR1,MET
males	ACP1	0.243	phosphatase			0.0013	FOS,MYC
males	Mt3	0.544	other			0.0013	CEBPD,GFAP
males	5,6,7,8-tetrahydrobiopterin		chemical - endogenous mammalian			0.0013	MYC,NOS2
males	Nos		group			0.0013	ARC,EGR1,FOS
males	PTBP1	0.13	enzyme			0.0013	Hmga2,MYC,NOS2
males	PDE5A	-0.268	enzyme			0.0013	NOS2,PDE2A,PDE4B
males	CALC		group			0.0013	CREM,FOS,NOS2
males	glabridin		chemical - endogenous non-mammalian			0.0013	FOS,NOS2
males	atipamezole		chemical drug			0.0013	EGR1,FOS
males	dexmedetomidine		chemical drug			0.0013	FOS,FOSB,NOS2
males	FOSL2	0.923	transcription regulator			0.00144	DIO2,FOSL1,NOS2,RUNX2,SOX4
males	SND1	0.133	enzyme			0.00156	ANGPTL4,CDH2,EREG,SOX4
males	GAS2L3	-0.068	other			0.00158	LIF,PLK2,PVT1
males	di-2-pyridylketone 4-cyclohexyl-4-methyl-3-thiosemicarbazone		chemical drug			0.00158	MET,MYC,SHH
males	reserpine		chemical drug			0.00158	ADRA2A,EGR1,FOS
males	NGFR	1.608	transmembrane receptor			0.00174	FOS,GFAP,GRIN2B,NGFR
males	CLOCK	0.458	transcription regulator			0.0018	ANGPTL4,CEMIP,GADD45A,GADD45B,GCK,GDNF,GPR3,KCND3,SERINC5,WNK4,ZDBF2
males	SMO	-0.275	G-protein coupled receptor			0.00189	DIO3,IL11,LGR5,MYC,NRCAM,SOX2
males	leukotriene C4		chemical - endogenous mammalian			0.00189	EGR1,EGR3,FOS
males	desoxycorticosterone		chemical - endogenous mammalian			0.00189	FOS,MMP12,NOS2
males	FNDC5	-1.295	other			0.00189	FNDC5,RUNX2,SP7
males	CSDE1	0.33	enzyme			0.00189	MYC,SDC4,TNC
males	HOXB4	-0.106	transcription regulator			0.00189	FOSL1,MPL,MYC
males	bombesin		chemical - endogenous mammalian			0.00189	MET,MYC,SHH
males	silicon dioxide		chemical drug			0.00189	EGR1,FOS,FOSL1
males	nimesulide		chemical drug			0.00189	AREG,EREG,NOS2
males	nimodipine		chemical drug			0.00189	FOS,MYC,NOS2
males	KT5823		chemical - kinase inhibitor			0.00189	AQP5,FOS,NOS2
males	SOX10	0.112	transcription regulator			0.00194	FOS,L1CAM,NGFR,PTN
males	EHMT2	-0.242	transcription regulator			0.00212	CDH2,MYC,Nppb,PPL,SYT4
males	advanced glycation end product 3		chemical - endogenous mammalian			0.00214	RUNX2,SP7
males	CUZD1	0.009	other			0.00214	EREG,Nrg1
males	DRD1/5		group			0.00214	FOS,NAT8L
males	MIR4269		microRNA			0.00214	CCN1,MYC
males	miR-380-3p (miRNAs w/seed AUGUAAU)		mature microRNA			0.00214	BAALC,CDH2
males	KIDINS220	-0.125	transcription regulator			0.00214	EGR1,FOS
males	SH2B2	-0.011	other			0.00214	FOS,MYC
males	EDIL3	-0.916	other			0.00214	RUNX2,SP7
males	triiodothyronine, reverse		chemical - endogenous mammalian			0.00214	DIO2,EGR1
males	PF-562271		chemical drug			0.00214	RUNX2,SP7
males	gabapentin		chemical drug			0.00214	FOS,GFAP
males	roflumilast		chemical drug			0.00214	NOS2,PDE4B
males	H-8		chemical toxicant			0.00214	MYC,NOS2
males	cabergoline		chemical drug			0.00214	GDNF,ITGB8
males	muscarine		chemical toxicant			0.00214	ALDH1A2,EGR1
males	LIN28B	-0.011	other			0.00215	Hmga2,LGR5,MYC,SOX2
males	SS18	0.21	transcription regulator			0.00215	CRLF1,GADD45B,NGFR,SOX2
males	NMDA Receptor		complex			0.00225	ARC,FOS,NOS2
males	Endothelin		group			0.00225	FOS,MYC,Nppb
males	S100B	-0.093	other			0.00225	FOS,GFAP,MYC
males	HOXB9	-0.026	transcription regulator			0.00225	AREG,EREG,SHH
males	PDGFRA	-0.173	kinase			0.00225	FOS,MYC,RUNX2
males	PTGES	0.219	enzyme			0.00228	CXCL14,EGR1,MYC,NOS2,Nppb
males	POU4F2		transcription regulator			0.00237	BHLHE22,NOS2,SHH,SLC6A1
males	rasagiline		chemical drug			0.00237	EGR1,EGR3,GDNF,SYT4
males	OVA-8		chemical reagent			0.00261	FOS,FOSB,GADD45B,MYC
males	KIN001-043		chemical drug			0.00261	CRABP2,MYC,Nes,SOX2
males	prostaglandin E1		chemical - endogenous mammalian			0.00264	CREM,FOS,MYC
males	GNA11	-0.068	enzyme			0.00264	AQP5,EDN2,EGR3
males	ATF2	0.067	transcription regulator			0.00266	DUSP5,EGR1,FOS,GADD45A,ITGB8,NOS2
males	NRG2	-0.094	growth factor			0.0028	CCN1,EGR1,FOSB,NR4A3,SOX2
males	LIPE	0.017	enzyme			0.00281	CA2,EGR1,FOS,GPR3,RUNX2,RXRG,SDC4
males	RFX3	-0.237	transcription regulator			0.00307	FOXJ1,GCK,MYC
males	lapatinib/pazopanib		chemical drug			0.00307	EGR1,MET,PHLDA1
males	biochanin A		chemical toxicant			0.00307	NOS2,RUNX2,SP7
males	ARRB1	-0.25	transcription regulator			0.00314	EGR1,MYC,NOS2,Nppb
males	DACH1	-0.353	transcription regulator			0.00314	EGR1,FGF5,FOS,SOX2
males	psychosine		chemical - endogenous mammalian			0.00317	FOSL1,NOS2
males	AMELY		growth factor			0.00317	RUNX2,SP7
males	BICC1	0.156	other			0.00317	AREG,HBEGF
males	CCAR1	-0.001	transcription regulator			0.00317	CEBPD,SPHK1
males	AMER1	-0.325	other			0.00317	AREG,LGR5
males	AQP11	-0.99	transporter			0.00317	MMP12,MYC
males	SNHG29		other			0.00317	BAALC,CDH2
males	PRKACB	-0.137	kinase			0.00317	MYC,PDE4B
males	KCNIP2	-0.341	transporter			0.00317	CREM,FOSB
males	TDG	0.113	enzyme			0.00317	CRABP2,MYC
males	F2RL3	0.008	G-protein coupled receptor			0.00317	EGR1,FOS
males	DSPP		other			0.00317	RUNX2,SP7
males	RAB7A	0.084	enzyme			0.00317	EGR1,FOS
males	CHRD	-0.176	other			0.00317	SHH,TBX1
males	FZD6	-0.032	G-protein coupled receptor			0.00317	RUNX2,SP7
males	quisqualic acid		chemical - endogenous non-mammalian			0.00317	EGR1,FOS
males	tacedinaline		chemical drug			0.00317	ARC,FOS
males	EPZ005687		chemical - protease inhibitor			0.00317	MYC,NGFR
males	resiniferatoxin		chemical drug			0.00317	FOS,NOS2
males	phenylamil		chemical reagent			0.00317	RUNX2,SP7
males	remifentanil		chemical drug			0.00317	FOS,NOS2
males	NFATC3	-0.006	transcription regulator			0.0032	B3GAT1,EGR3,FOS,FOSB,Nppb
males	IL6ST	0.364	transmembrane receptor			0.00341	ECEL1,EGR1,GFAP,MYC,Nppb
males	Ras homolog		group			0.00355	EGR1,FOS,MYC
males	MED12	-0.189	transcription regulator			0.00355	EREG,LIF,MYC
males	SIM2	-0.049	transcription regulator			0.00355	CDH2,GADD45A,SHH
males	EDN3	-0.512	other			0.00355	CDH2,EGR1,FOS
males	DLX2	0.101	transcription regulator			0.00355	BTC,FOXJ1,MYC
males	SMARCE1	0.234	transcription regulator			0.00355	FOS,L1CAM,MYC
males	GNA13	0.011	enzyme			0.00355	EGR1,FOS,NOS2
males	pituitary adenylate cyclase-activating polypeptide		biologic drug			0.00374	EGR1,FOSL1,PLK2,Pvr
males	ATN1	-0.129	transcription regulator			0.00395	ASGR1,CA4,HBEGF,KCNA2,NPTX1,RGS16,SOX4
males	KDM4C	0.043	enzyme			0.00406	FGF5,MYC,SOX2
males	MAT1A		enzyme			0.00406	EGR1,Mt1,SAA1
males	ITGA9	0.241	other			0.00406	CDH2,CXCL14,TNC
males	ADRB3	0.107	G-protein coupled receptor			0.00406	DIO2,EGR1,FOS
males	RPS6KA5	-0.682	kinase			0.00406	FOS,FOSL1,MYC
males	PTPN3	0.035	phosphatase			0.00406	ANGPTL4,IL11,MYC
males	cardiotoxin		chemical - other			0.00414	ANGPTL4,FNDC5,GDNF,HBEGF,INHBA,LIF,MMP12,NOS2,Nrg1,PTN
males	RIOX1	0.198	enzyme			0.0044	RUNX2,SP7
males	HNRNPR	0.043	other			0.0044	Nes,PLK2
males	DVL1	-0.01	other			0.0044	MYC,Nppb
males	RAP1GAP	-0.413	other			0.0044	CDH2,FOS
males	PPM1B	0.056	phosphatase			0.0044	CEBPD,HBEGF
males	OGN	-0.042	growth factor			0.0044	RUNX2,SP7
males	TBXA2R	-1.117	G-protein coupled receptor			0.0044	GDNF,TBXA2R
males	PROK1	-0.039	growth factor			0.0044	IL11,SPHK1
males	GRM5	0.038	G-protein coupled receptor			0.0044	FOS,NOS2
males	MED13L	-0.033	other			0.0044	LIF,MYC
males	FZD2	-0.079	G-protein coupled receptor			0.0044	RUNX2,SP7
males	H4C3	-0.072	other			0.0044	FOSB,Nes
males	Brd4		kinase			0.0044	FOS,Nppb
males	Gm26313		other			0.0044	Nes,PLK2
males	phytanic acid		chemical - endogenous mammalian			0.0044	NOS2,RXRG
males	phosphatidic acid		chemical - endogenous mammalian			0.0044	MYC,NOS2
males	Muscarinic cholinergic receptor		group			0.0044	CCN1,FOS
males	PRN694		chemical drug			0.0044	FOS,FOSB
males	N-methyl mesoporphyrin IX		chemical reagent			0.0044	HMGA1,MYC
males	AP20187		chemical reagent			0.0044	EGR1,FOS
males	diquat		chemical toxicant			0.0044	Mt1,Mt2
males	selegiline		chemical drug			0.0044	GDNF,GFAP
males	trimethyltin		chemical reagent			0.0044	FOS,GFAP
males	fluphenazine		chemical drug			0.0044	FOS,NR4A3
males	volinanserin		chemical drug			0.0044	EGR1,FOS
males	Ki16425		chemical reagent			0.0044	GDNF,SPHK1
males	NADPH oxidase		complex			0.00462	FOS,MMP12,TBXA2R
males	WDR5	0.327	transcription regulator			0.00462	CDH2,MYC,RUNX2
males	SLC2A4	-0.087	transporter			0.00462	GCK,Nppb,SLC2A12
males	MPZ	-0.802	other			0.00462	Pou3f1,SOX2,SOX4
males	MGAT5	0	enzyme			0.00462	CDH2,LGR5,MYC
males	EXT1	0.07	enzyme			0.00462	CEBPD,MYC,SHH
males	LCK	0.871	kinase			0.00463	EGR1,FOS,GADD45B,MYC,SOX2
males	ADAM17	-0.092	peptidase			0.00463	AREG,Nppb,SAA1,SOX2,TBX1
males	TCF7		transcription regulator			0.00517	CEBPD,FOS,MET,SOX2
males	SP3	0.031	transcription regulator			0.00518	CDH2,EGR1,EREG,FOS,FOSL1,ITGB8,MET,TGM1,TNC
males	ADCY		group			0.00522	CDH2,CREM,FOS
males	PLD1	-0.095	enzyme			0.00522	MYC,NOS2,NR4A3
males	FBN1	-0.163	other			0.00522	CCN1,INHBA,RUNX2
males	NTRK1	-0.124	kinase			0.00522	EGR1,FOS,GADD45A
males	THZ2		chemical drug			0.00522	LIF,MYC,RUNX2
males	PD184352		chemical drug			0.00522	EGR1,FOS,NR4A3
males	acyline		biologic drug			0.0053	EEF1E1,EGR1,FOS,GADD45B,MYC,NOS2
males	L-type Calcium Channel		complex			0.00581	EGR1,FOS
males	LGI1	-0.151	other			0.00581	KCNA2,MMP12
males	PDLIM7	0.374	other			0.00581	RUNX2,SP7
males	SMARCA1	0.141	transcription regulator			0.00581	GADD45A,MYC
males	RGS19	0.166	enzyme			0.00581	MYC,Nppb
males	EGR4		transcription regulator			0.00581	CREM,EGR1
males	MYH10	-0.289	enzyme			0.00581	PPL,TGM1
males	G3BP1	0.44	enzyme			0.00581	SOX2,SP7
males	MAD2L2	0.158	enzyme			0.00581	CDH2,EGR1
males	farnesyl transferase		complex			0.00581	HBEGF,NOS2
males	PCBP1	0.114	translation regulator			0.00581	INHBA,MYC
males	uridine		chemical - endogenous mammalian			0.00581	Acot1,BDH1
males	saikosaponin A		chemical reagent			0.00581	FOS,NOS2
males	raclopride		chemical drug			0.00581	FOS,NR4A3
males	CHS-828		chemical drug			0.00581	LGR5,SOX2
males	AGI-1067		chemical drug			0.00581	EGR1,NOS2
males	ASARM-PO4		chemical reagent			0.00581	RUNX2,SP7
males	buserelin		biologic drug			0.00581	EGR1,FOS
males	cordycepin		chemical drug			0.00581	FOS,MYC
males	SSTR2	0.044	G-protein coupled receptor			0.00587	CDH2,FOS,GCK
males	ITGA5	0.017	transmembrane receptor			0.006	CDH2,FOS,NOS2,SHH
males	Hedgehog		group			0.00644	MYC,MYCL,SHH,SOX2
males	CDC73	0.458	other			0.00656	HMGA1,Hmga2,MYC
males	KISS1		other			0.00656	Abca8a,EGR1,FOS
males	CTSB	0.006	peptidase			0.00656	MYC,NOS2,SPHK1
males	NOS1	-0.335	enzyme			0.00656	ARC,EGR1,FOS
males	HMGB2	0.004	transcription regulator			0.00656	INHBA,PHLDA1,RUNX2
males	calyculin A		chemical toxicant			0.00656	EGR1,NOS2,NR4A3
males	GNA15	-0.02	enzyme			0.00689	CEBPD,FOSL1,GADD45A,Mt1,MYC,Pvr
males	JUND	0.188	transcription regulator			0.00717	FOSL1,IL11,NOS2,RUNX2,SOX4
males	Rxr		group			0.00718	ANGPTL4,GADD45A,HBEGF,MYC,NOS2,Slco1a4
males	JUN/JUNB/JUND		group			0.0073	CCN1,FOS,FOSL1
males	MEIS2	-0.047	transcription regulator			0.0073	ALDH1A2,OSR2,RUNX2
males	NTF3	-0.105	growth factor			0.0073	FOS,GRIN2B,VGF
males	DTX1	-0.521	transcription regulator			0.0073	EGR1,GFRA1,NRIP3
males	SLC9A3	-0.952	ion channel			0.0073	Mt1,Mt2,NOS2
males	Mt1	1.023	other			0.0073	FOS,Mt1,MYC
males	cyanocobalamin		chemical - endogenous mammalian			0.0073	APC,GFAP,SHH
males	amino acids		chemical - endogenous mammalian			0.0073	FOS,FOSB,MYC
males	risperidone		chemical drug			0.0073	FOS,NGFR,NR4A3
males	diazoxide		chemical drug			0.0073	EGR1,MYC,NOS2
males	sphingosylphosphocholine		chemical - endogenous mammalian			0.0074	FOS,TGM1
males	dopamine receptor		group			0.0074	FOS,NR4A3
males	Agtr1b	-0.188	G-protein coupled receptor			0.0074	FOS,NOS2
males	Pde		group			0.0074	FOS,NR4A3
males	ZNF384	-0.067	transcription regulator			0.0074	RUNX2,SP7
males	CTNND1	0.1	other			0.0074	CDH2,CDH3
males	SFRP2	0.256	transmembrane receptor			0.0074	MYC,SOX2
males	GUSB	-0.091	enzyme			0.0074	CCN1,CEBPD
males	HMMR	-0.186	transmembrane receptor			0.0074	CDH2,SOX2
males	DIAPH1	-0.032	other			0.0074	APC,EGR1
males	MNX1		transcription regulator			0.0074	Gcg,MET
males	IL22RA1	-0.021	transmembrane receptor			0.0074	HBEGF,NOS2
males	RTKN	0.046	other			0.0074	CDH2,FOS
males	USP17L2 (includes others)		peptidase			0.0074	MYC,SOX2
males	ILF2	0.355	transcription regulator			0.0074	FOS,SOX2
males	GNRH2		other			0.0074	FOS,FOSB
males	EIF4EBP1	0.151	translation regulator			0.0074	CEBPD,EGR1,MYC,NOS2
males	RAC2	-0.043	enzyme			0.0074	CDH2,FOS,ITGB8,RUNX2
males	bazedoxifene		chemical drug			0.0074	AREG,MYC
males	nicotiflorin		chemical reagent			0.0074	GFAP,NOS2
males	acrylamide		chemical toxicant			0.0074	FOS,NOS2
males	MBD3	0.121	other			0.00755	APC,FOSL1,LGR5,Mt1,MYC
males	IPMK	0.003	kinase			0.00809	CCN1,FOS,FOSB
males	CA4	-1.339	enzyme			0.00809	CA2,Mt4,Ngp
males	MAP2K2	0.079	kinase			0.00809	AREG,FOS,MYC
males	PRKAR2B	-0.148	kinase			0.00809	EGR1,FOS,NR4A3
males	CD47	-0.071	transmembrane receptor			0.00809	MYC,NOS2,SP7
males	MK2206		chemical drug			0.00809	CDH2,FGF23,SOX2
males	imipramine		chemical drug			0.00809	EGR1,FOS,LSS
males	Smad2/3-Smad4		complex			0.00893	AREG,CDH2,MYC
males	MAOA	-0.023	enzyme			0.00893	CEBPD,MYC,TNC
males	NMU	0.179	other			0.00893	DIO2,FOSB,Mt1
males	HOXA7	-0.436	transcription regulator			0.00893	Nrgn,SOX4,TGM1
males	magnesium		chemical - endogenous mammalian			0.00893	FGF23,HIF3A,RUNX2
males	methylnitronitrosoguanidine		chemical toxicant			0.00893	APC,EGR1,GADD45A
males	isoflurane		chemical drug			0.00893	FOS,NOS2,SPHK1
males	letrozole		chemical drug			0.00893	FOSL1,LIF,MYC
males	arsenic		chemical toxicant			0.00893	FOS,Mt1,SPINK1
males	ICAM1	-0.003	transmembrane receptor			0.00901	APC,CDH2,FOS,MYC
males	EIF2S1	0.578	translation regulator			0.00901	GADD45A,NOS2,PHLDA1,TGM1
males	3-methylcholanthrene		chemical toxicant			0.00901	CCN1,FOS,Mt1,Mt2
males	LINC01139		other			0.00916	ANGPTL4,EGR1
males	ELOVL2	0.037	enzyme			0.00916	EGR1,NOS2
males	Shc		group			0.00916	FOS,MYC
males	B4GALT6	-0.022	enzyme			0.00916	GFAP,NOS2
males	CD244	-0.04	transmembrane receptor			0.00916	EGR1,FOS
males	PDGFA	0.592	growth factor			0.00916	EGR1,SOX2
males	SOX8	0.054	transcription regulator			0.00916	RUNX2,SP7
males	AGRP		other			0.00916	DIO2,FOS
males	DAB2IP	0.61	other			0.00916	EGR1,MYC
males	ENO1	-0.183	enzyme			0.00916	CDH2,MYC
males	HCRT		other			0.00916	EGR1,FOS
males	IL9R	-0.123	transmembrane receptor			0.00916	AREG,MYC
males	RELN	-0.367	peptidase			0.00916	DAB1,GRIN2B
males	PCBP2	0.024	other			0.00916	CCN1,MYC
males	Sik1	0.83	kinase			0.00916	CREM,DIO2
males	MIR99A-LET7C-MIR125B2		group			0.00916	APC,APC2
males	tridecanoic acid		chemical - endogenous mammalian			0.00916	DUSP5,TNC
males	calmidazolium		chemical drug			0.00916	EGR1,FOS
males	alpha-naphthoflavone		chemical reagent			0.00916	AREG,FOS
males	HDAC5	-0.064	transcription regulator			0.00919	ARC,MMD2,MYC,NOS2,RUNX2
males	taurocholic acid		chemical - endogenous mammalian			0.00981	EGR1,GADD45B,NOS2
males	VAV3	0.006	cytokine			0.00981	AREG,BTC,HBEGF
males	N(G)-monomethyl-D-arginine		chemical - endogenous mammalian			0.00981	FOS,GCK,NOS2
males	dithiothreitol		chemical reagent			0.00981	GADD45A,MYC,PHLDA1
males	FTO	-0.022	enzyme			0.0107	MYC,PDE4B,SOX2
males	MAC		complex			0.0107	AREG,EGR1,RGS16
males	FLNA	-0.093	other			0.0107	GP1BB,GP5,GP9
males	mir-132		microRNA			0.0107	GRIN2B,HBEGF,SOX4
males	STS		enzyme			0.0107	CEBPD,Mt1,NOS2
males	PTPN22	-0.304	phosphatase			0.0107	CREM,FOS,NOS2
males	NPPA		other			0.0107	EGR1,NOS2,NPPC
males	EPHB1	-0.248	kinase			0.0111	EGR1,FOS
males	Rap1		group			0.0111	CDH2,FOS
males	YOD1	0.099	enzyme			0.0111	CCN1,INHBA
males	MTF1	0.153	transcription regulator			0.0111	MMP12,Mt1
males	SNHG20		other			0.0111	CDH2,MYC
males	miR-208a-3p (and other miRNAs w/seed UAAGACG)		mature microRNA			0.0111	RUNX2,TBXA2R
males	FOXD1	0.057	transcription regulator			0.0111	FOXJ1,SHH
males	SLC9A1	-0.237	ion channel			0.0111	CA2,NOS2
males	VLDLR	-0.279	transporter			0.0111	DAB1,FOS
males	KLB	-0.013	enzyme			0.0111	EGR1,FOS
males	GRB10	-0.03	other			0.0111	FOS,MMP12
males	WNT10B	0.102	other			0.0111	RUNX2,SP7
males	astragalin		chemical - endogenous non-mammalian			0.0111	GFAP,NOS2
males	terbutaline		chemical drug			0.0111	AQP5,GFAP
males	CA074-methyl ester		chemical reagent			0.0111	GFAP,SPHK1
males	scopolamine		chemical drug			0.0111	FOS,GFAP
males	lamivudine		chemical drug			0.0111	EREG,PDE4B
males	telmisartan		chemical drug			0.0115	CCN1,GDNF,NOS2,TRPC3
males	promegestone		chemical drug			0.0116	AREG,DUSP5,HBEGF,MYC,SAA1
males	Stat3-Stat3		complex			0.0117	FOS,MYC,SPINK1
males	PRKG1	0.016	kinase			0.0117	FOS,NOS2,Nppb
males	PRLR	-0.168	transmembrane receptor			0.0117	GDNF,GJB1,MYC
males	EIF4EBP2	-0.065	translation regulator			0.0117	CEBPD,EGR1,NOS2
males	grape seed extract		chemical drug			0.0117	GFAP,MYC,NOS2
males	linsidomine		chemical drug			0.0117	AQP5,EGR1,MYC
males	2,4-dinitrophenol-ovalbumin conjugate		chemical reagent			0.0117	FOS,FOSB,NOS2
males	IL11	1.855	cytokine			0.0122	CEBPD,FOS,GP5,SPHK1
males	Fgf		group			0.0128	FOS,Pvr,RUNX2
males	TET1	-0.798	enzyme			0.0128	ARC,FOS,SOX2
males	Cdk		group			0.0128	GADD45A,MYC,PHLDA1
males	ARHGAP31	-0.344	other			0.0128	CDH2,GADD45B,PKP1
males	mir-135		microRNA			0.0128	CDH2,IL11,RUNX2
males	BRAF	0.123	kinase			0.0129	CDH2,CPM,EGR1,GCNT4,GPC1,MYC,NGFR,ST6GALNAC2
males	SOX2-OT		other			0.0132	CDH2,SOX2
males	SNHG11		other			0.0132	CDH2,MYC
males	PLCL2	-0.069	enzyme			0.0132	DIO2,RUNX2
males	PBRM1	0.043	other			0.0132	CNTN6,CRABP2
males	RSPO1	-0.302	other			0.0132	LGR5,MYC
males	NELFB	-0.067	other			0.0132	GADD45A,GADD45B
males	AVPR1A	0.099	G-protein coupled receptor			0.0132	RUNX2,SP7
males	SERPINA3	0.729	other			0.0132	RUNX2,SP7
males	CCAT1		other			0.0132	CDH2,MYC
males	CIC	0.003	transcription regulator			0.0132	FOSL1,MAFF
males	RB1CC1	-0.023	other			0.0132	ALDH1A3,MYC
males	PAX4		transcription regulator			0.0132	MYC,Nes
males	MOGAT1	0.004	enzyme			0.0132	ANGPTL4,BDH1
males	biotin		chemical - endogenous mammalian			0.0132	GCK,GDNF
males	oxophenylarsine		chemical reagent			0.0132	MET,NOS2
males	clorgyline		chemical drug			0.0132	CEBPD,MYC
males	riluzole		chemical drug			0.0132	GDNF,GFAP
males	baclofen		chemical drug			0.0132	FOS,SP7
males	NCOR2	0.142	transcription regulator			0.0136	FOS,HBEGF,MMP12,MYC
males	Calcineurin A		group			0.0138	B3GAT1,FOS,Nppb
males	IFT88	-0.035	other			0.0138	LSS,RUNX2,SHH
males	IGF2BP1	-0.163	translation regulator			0.0138	GADD45A,MYC,TNC
males	Fcer1		complex			0.0143	FOS,INHBA,LIF,SPHK1
males	3-hydroxy-3-methylglutaryl-coenzyme A		chemical - endogenous mammalian			0.0149	NOS2
males	leukotriene A4		chemical - endogenous mammalian			0.0149	TNC
males	CSDE1 HNRNPD PABP PAIP1 SYNCRIP		complex			0.0149	FOS
males	6'-OH-BDE-99		chemical - endogenous mammalian			0.0149	ARC
males	6-OH-BDE-47		chemical - endogenous mammalian			0.0149	ARC
males	GFM1	0.263	translation regulator			0.0149	ARC
males	growth factor receptor		group			0.0149	FOS
males	Ahr-aryl hydrocarbon-RelA		complex			0.0149	MYC
males	GJC2	-1.583	transporter			0.0149	GJB1
males	CWH43	1.731	other			0.0149	L1CAM
males	RPGRIP1L	0.036	other			0.0149	SHH
males	WTIP	-0.035	transcription regulator			0.0149	AREG
males	SRF-ELK1		complex			0.0149	FOS
males	PPIP5K1	-0.195	phosphatase			0.0149	RUNX2
males	FNDC3B	0.301	other			0.0149	RUNX2
males	C1orf35	0.108	other			0.0149	MYC
males	MARCHF6	-0.128	enzyme			0.0149	DIO2
males	PHF20L1	0.087	other			0.0149	SOX2
males	HSPA6		enzyme			0.0149	SPHK1
males	NTNG1	-0.144	other			0.0149	LRRC4C
males	FGF14	0	growth factor			0.0149	FOS
males	CLSTN1	-0.349	other			0.0149	GRIN2B
males	CA1	0.022	enzyme			0.0149	ALDH1A2
males	TCF4-CTNNβ		complex			0.0149	MYC
males	CELSR3	-0.047	G-protein coupled receptor			0.0149	Nrg1
males	blood urea nitrogen		chemical - endogenous mammalian			0.0149	SCUBE1
males	mediator		complex			0.0149	FOS
males	GLIPR1	-0.099	other			0.0149	MYC
males	NSMCE3	0.39	other			0.0149	MYC
males	ARHGEF17	-0.172	other			0.0149	FOS
males	NECTIN3	0.062	other			0.0149	Pvr
males	RBMS1	0.2	other			0.0149	MYC
males	KIFAP3	-0.078	other			0.0149	FOS
males	OCRL	-0.036	phosphatase			0.0149	MET
males	PPY		other			0.0149	FOS
males	CDC45	-0.162	other			0.0149	MYC
males	LINC01503		other			0.0149	FOSL1
males	TUNAR		other			0.0149	SOX2
males	GPHA2		other			0.0149	FOS
males	mir-363		microRNA			0.0149	MYC
males	mir-592		microRNA			0.0149	NGFR
males	miR-24-1-5p (and other miRNAs w/seed GCCUACU)		mature microRNA			0.0149	SLITRK1
males	miR-709 (and other miRNAs w/seed GAGGCAG)		mature microRNA			0.0149	MYCL
males	miR-10396a-3p (and other miRNAs w/seed GCCCCGG)		mature microRNA			0.0149	IL11
males	NPVF		other			0.0149	FOS
males	RAB22A	0.014	enzyme			0.0149	VGF
males	CNOT9	-0.001	transcription regulator			0.0149	MYC
males	GAN	0.143	other			0.0149	GFAP
males	SLC1A2	-0.95	transporter			0.0149	FOS
males	GPHB5	0.05	other			0.0149	FOS
males	SCN7A	-0.213	ion channel			0.0149	FOS
males	ANKS1A	0.183	other			0.0149	FOS
males	ZBTB1	0.267	transcription regulator			0.0149	CXCL14
males	B3GAT2	0.024	enzyme			0.0149	B3GAT1
males	KIF17	-0.001	transporter			0.0149	GRIN2B
males	Sin3b		transcription regulator			0.0149	MYC
males	EPGN	0.034	growth factor			0.0149	FOS
males	TAX1BP3	-0.044	transcription regulator			0.0149	FOS
males	CRABP1	0.174	transporter			0.0149	CRABP2
males	BARX1		transcription regulator			0.0149	L1CAM
males	PRDM2	0.027	transcription regulator			0.0149	MYC
males	NPNT	-0.249	other			0.0149	GDNF
males	RAB5B	-0.158	enzyme			0.0149	FOS
males	PPP2R3A	-0.137	phosphatase			0.0149	MYC
males	CHRM2	-0.084	G-protein coupled receptor			0.0149	EGR1
males	TCHH		other			0.0149	NOS2
males	CYFIP1	-0.067	translation regulator			0.0149	ARC
males	RPL21	0.199	other			0.0149	MYC
males	creatinine		chemical - endogenous mammalian			0.0149	SCUBE1
males	MIR10396B		microRNA			0.0149	IL11
males	acyl-coenzyme A		chemical - endogenous mammalian			0.0149	NOS2
males	sarcosine		chemical - endogenous mammalian			0.0149	FOS
males	3-deoxyglucosone		chemical - endogenous mammalian			0.0149	HBEGF
males	BRD4-NUTM1		fusion gene/product			0.0149	MYC
males	RUNX1-RUNX1T1		fusion gene/product			0.0149	BAALC,CYP2S1,I730030J21Rik,MPL,SOX4
males	D-cysteine		chemical - endogenous non-mammalian			0.0149	NOS2
males	8-prenylkaempferol		chemical - endogenous non-mammalian			0.0149	NOS2
males	6-shogaol		chemical - endogenous non-mammalian			0.0149	NOS2
males	xanthotoxol		chemical - endogenous non-mammalian			0.0149	NOS2
males	3-methoxyapigenin		chemical - endogenous non-mammalian			0.0149	MYC
males	(S)-norcoclaurine		chemical - endogenous non-mammalian			0.0149	NOS2
males	BI8626		chemical reagent			0.0149	MYC
males	8-chloroadenosine		chemical drug			0.0149	MET
males	SMAP2		chemical reagent			0.0149	MYC
males	A-485		chemical reagent			0.0149	MYC
males	peptide YY 3-36		biologic drug			0.0149	FOS
males	GSK 189254		chemical drug			0.0149	FOS
males	(-)-OSU 6162		chemical drug			0.0149	FOS
males	pridopidine		chemical drug			0.0149	FOS
males	hispidulin		chemical drug			0.0149	EGR1
males	vasopressins		biologic drug			0.0149	FOS
males	BIX 02189		chemical drug			0.0149	GDNF
males	iothalamate meglumine		chemical drug			0.0149	NOS2
males	cytarabine/filgrastim/fludarabine phosphate		biologic drug			0.0149	FOS
males	leukadherin 1		chemical reagent			0.0149	NOS2
males	CP-673451		chemical reagent			0.0149	SOX2
males	CML advanced glycation end products		chemical reagent			0.0149	EGR1
males	NMS-873		chemical reagent			0.0149	MYC
males	atglistatin		chemical reagent			0.0149	GPR3
males	arsenic trichloride		chemical reagent			0.0149	GADD45A
males	NF-kappaB inhibitor		chemical drug			0.0149	NOS2
males	NBI 27914		chemical drug			0.0149	FOS
males	guanfacine		chemical drug			0.0149	FOS
males	chlorpheniramine		chemical drug			0.0149	NOS2
males	IPI 493		chemical drug			0.0149	MET
males	diethylthiocarbamate		chemical reagent			0.0149	NOS2
males	ondansetron		chemical drug			0.0149	FOS
males	cyclothiazide		chemical drug			0.0149	EGR1
males	SU6657		chemical drug			0.0149	MYC
males	flurothyl		chemical drug			0.0149	FOS
males	L 733060		chemical reagent			0.0149	FOS
males	selfotel		chemical drug			0.0149	FOS
males	(R)-5-(2-azetidnylmethoxy)-2-chloropyridine		chemical drug			0.0149	FOS
males	lanthanum carbonate		chemical drug			0.0149	FGF23
males	GS-626510		chemical reagent			0.0149	MYC
males	pubchem compound 353999		chemical reagent			0.0149	MYC
males	ethyl vanillin		chemical reagent			0.0149	NOS2
males	arachidonyl-2-chloroethylamide		chemical reagent			0.0149	EGR1
males	benznidazole		chemical drug			0.0149	NOS2
males	ACS-1		chemical reagent			0.0149	MYC
males	oxaprozin		chemical drug			0.0149	NGFR
males	ONO-8711		chemical drug			0.0149	FOS
males	XMD885		chemical drug			0.0149	MYC
males	AM966		chemical reagent			0.0149	GDNF
males	SU11333		chemical drug			0.0149	MYC
males	CTOP		chemical reagent			0.0149	FOS
males	PF-4800567		chemical drug			0.0149	MYC
males	CE-2072		chemical reagent			0.0149	NOS2
males	Ac-DEVD-CHO		chemical reagent			0.0149	FOS
males	ibutamoren		chemical drug			0.0149	FOS
males	cytisine		chemical drug			0.0149	FOSB
males	LY 354740		chemical drug			0.0149	FOS
males	metaproterenol		chemical drug			0.0149	NOS2
males	droxidopa		chemical drug			0.0149	FOS
males	S(-)-carbidopa		chemical drug			0.0149	FOS
males	tyrphostin AG 1288		chemical drug			0.0149	NOS2
males	N-carbamyl-L-glutamate		chemical drug			0.0149	LIF
males	OSU8-1		chemical - protease inhibitor			0.0149	HBEGF
males	polysialic acid		chemical drug			0.0149	NGFR
males	stanozolol		chemical drug			0.0149	NGFR
males	TET3	-0.319	enzyme			0.015	FGF5,LAMC3,SOX2
males	APOB	-0.014	transporter			0.015	Nppb,RUNX2,SP7
males	TERC	-0.002	other			0.015	EGR1,GFAP,Ngp
males	PAK1	0.237	kinase			0.015	FOSL1,Gcg,MYC
males	MEIS1		transcription regulator			0.015	FOS,HLF,RUNX2
males	daporinad		chemical drug			0.015	LGR5,LIF,SOX2
males	XAV939		chemical reagent			0.015	CRABP2,RUNX2,SP7
males	DANCR		other			0.0154	CDH2,RUNX2
males	L1CAM	-1.076	other			0.0154	LGR5,NOS2
males	PPP3CB	0.122	phosphatase			0.0154	B3GAT1,GADD45A
males	ACVR2A	0.407	kinase			0.0154	INHBA,SP7
males	CSF2RA	-0.132	transmembrane receptor			0.0154	FOS,MYC
males	MED16	-0.056	transcription regulator			0.0154	ANGPTL4,CCN1
males	TLE1	-0.08	transcription regulator			0.0154	EGR1,FOS
males	ALCAM	0.003	other			0.0154	CLDN5,L1CAM
males	RBP1	0.133	transporter			0.0154	ALDH1A2,GCK
males	harmine		chemical - endogenous non-mammalian			0.0154	FOS,RUNX2
males	echinomycin		chemical drug			0.0154	EDN2,NOS2
males	(Z,E)-5-(4-ethylbenzylidine)-2-thioxothiazolidin-4-one		chemical reagent			0.0154	CDH2,MYC
males	sevoflurane		chemical drug			0.0154	FOS,GRIN2B
males	phencyclidine		chemical drug			0.0154	CREM,FOS
males	RV 538		chemical reagent			0.0154	GFAP,NOS2
males	1,2-dimethylhydrazine		chemical toxicant			0.0154	MYC,NOS2
males	1-chloro-2-(2,2,2-trichloro-1-(4-chlorophenyl)ethyl)benzene		chemical toxicant			0.0154	GADD45A,GADD45B
males	SKF-38393		chemical reagent			0.0154	EGR1,FOS
males	pterostilbene		chemical drug			0.0154	MET,NOS2
males	N,N-dimethylsphingosine		chemical reagent			0.0154	FOS,SPHK1
males	HDAC3	0.049	transcription regulator			0.0155	CDH2,FOS,MMP12,MYC,TBX1
males	BSCL2	-0.089	other			0.0159	GCK,HMGA1,NAT8L,NOS2
males	arginine		chemical - endogenous mammalian			0.0162	EGR1,MYC,NOS2
males	MDK	0.308	growth factor			0.0162	FOSL1,LIF,PTN
males	Yaf2	0.064	transcription regulator			0.0162	FGF5,GFRA1,Nes
males	PML-RARA		fusion gene/product			0.0162	EGR1,FOS,MYC
males	SGK1	0.364	kinase			0.0168	GRIN2B,HBEGF,KCNA2,LIF
males	ELF3		transcription regulator			0.0174	ANGPTL4,MET,NOS2
males	ELF4	-0.168	transcription regulator			0.0174	CA2,CREM,DUSP5
males	UBE2I	0.106	enzyme			0.0174	CEBPD,MYC,NOS2
males	sodium arsenite		chemical drug			0.0176	EGR1,FOS,GADD45A,GADD45B
males	GPRC6A		G-protein coupled receptor			0.0178	DIO2,EGR1
males	TFAP2E		transcription regulator			0.0178	CCL28,ITGA10
males	Adaptor protein 1		complex			0.0178	MYC,NOS2
males	GALNT6	0.215	enzyme			0.0178	CDH2,LGR5
males	JUP	-0.115	other			0.0178	MYC,NRCAM
males	miR-135a-5p (and other miRNAs w/seed AUGGCUU)		mature microRNA			0.0178	APC,RUNX2
males	F10	-0.142	peptidase			0.0178	CCN1,EGR1
males	PTPRE	-0.17	phosphatase			0.0178	INHBA,MET
males	NPPC	2.139	other			0.0178	CDH2,NOS2
males	HOXA4	0.036	transcription regulator			0.0178	CCN1,MYC
males	FOXH1	0.004	transcription regulator			0.0178	ALDH1A2,ALDH1A3
males	WNT3		other			0.0178	APC,RUNX2
males	ginsenoside Rb1		chemical - endogenous non-mammalian			0.0178	FOS,HBEGF
males	4-nonylphenol		chemical toxicant			0.0178	FOS,MYC
males	ferric ammonium citrate		chemical drug			0.0178	GADD45A,MYC
males	metoprolol		chemical drug			0.0178	GFAP,MYC
males	SU5402		chemical drug			0.0178	FGF23,GDNF
males	ethylenediaminetetraacetic acid		chemical drug			0.0178	EGR1,MET
males	onapristone		chemical drug			0.0178	HBEGF,SPHK1
males	benzo(a)pyrene		chemical toxicant			0.0183	CCN1,DOK5,EREG,FOS,GPC1,INHBA,MAFF,Mt2
males	CX3CL1	0.082	cytokine			0.0184	ALDH1A2,CRABP2,GFAP,GP9,SOX4,SPHK1
males	FLI1	-0.097	transcription regulator			0.0185	EGR1,GP9,MPL,TNC
males	CASZ1	-0.016	enzyme			0.0187	HTR1B,ITGA10,SLC24A2
males	GNRH		group			0.0187	EGR1,FOS,VGF
males	PRDM16	-0.241	transcription regulator			0.0187	DIO2,FOXJ1,Nppb
males	GJA1	0.06	transporter			0.0187	CDH2,GJC2,NOS2
males	ASAH1	0.025	enzyme			0.0187	NR4A3,RUNX2,SPHK1
males	nitrofen		chemical toxicant			0.0187	EGR1,FOXQ1,SCN3B
males	lisinopril		biologic drug			0.0187	FOS,Ngp,NOS2
males	HOXA9	-0.27	transcription regulator			0.0194	CREM,MYC,Nppb,Nrgn,SDC4,SHH,SOX4
males	SPDEF	-0.014	transcription regulator			0.0194	APC,CDH2,FOXJ1,TNC
males	IRF2BP1	-0.129	transcription regulator			0.02	FOS,INHBA,OSR2
males	NSD2	0.155	enzyme			0.02	CA2,FOS,GADD45A
males	ARRB2	-0.08	other			0.02	ADRA2A,EGR1,MYC
males	Foxp1	-0.094	transcription regulator			0.02	DAB1,KCNT1,SOX4
males	anandamide		chemical - endogenous mammalian			0.02	ANGPTL4,FOS,NOS2
males	sucrose		chemical - endogenous mammalian			0.02	FOS,FOSB,MET
males	etanercept		biologic drug			0.02	MMP12,NOS2,Slco1a4
males	LINC00662		other			0.0203	MYC,NOS2
males	Betacatenin/TCF		complex			0.0203	MYC,RUNX2
males	SMC3	0.097	other			0.0203	MYC,SOX4
males	miR-96-5p (and other miRNAs w/seed UUGGCAC)		mature microRNA			0.0203	AQP5,HTR1B
males	miR-129-5p (and other miRNAs w/seed UUUUUGC)		mature microRNA			0.0203	CDH2,SOX4
males	miR-132-3p (and other miRNAs w/seed AACAGUC)		mature microRNA			0.0203	GRIN2B,SOX4
males	LPAR1	-0.122	G-protein coupled receptor			0.0203	GDNF,SPHK1
males	ALK	0.037	kinase			0.0203	SHH,SOX2
males	MFGE8	-0.372	other			0.0203	CDH2,Nppb
males	DIRAS3		enzyme			0.0203	FOSB,HMGA1
males	CPEB1	0.072	translation regulator			0.0203	CDH2,MYC
males	RGCC	0.195	other			0.0203	CDH2,NOS2
males	ITIH1	0.036	other			0.0203	NOS2,SPHK1
males	GTF2I	-0.246	transcription regulator			0.0203	FOS,MYC
males	TOPBP1	-0.149	other			0.0203	GADD45A,MYC
males	MYH9	-0.004	enzyme			0.0203	MYC,SOX2
males	zinc protoporphyrin IX		chemical - endogenous mammalian			0.0203	MET,NOS2
males	GW501516		chemical drug			0.0203	Acot1,ANGPTL4,MMP12,PPL,SAA1
males	intralipid		chemical drug			0.0203	ANGPTL4,FOS
males	N-ethyl-N-nitrosourea		chemical toxicant			0.0203	Mt1,Mt2
males	NfkB1-RelA		complex			0.0214	MYC,NOS2,RGS16
males	ATP7B	-0.128	transporter			0.0214	LSS,Mt1,Mt2
males	PAX8		transcription regulator			0.0214	DIO2,DIO3,L1CAM
males	PLAUR	0.14	transmembrane receptor			0.0214	CDH2,FOSL1,MYC
males	gemcitabine		chemical drug			0.0224	AREG,EGR1,FOSL1,MYC
males	KCNK9	0.032	ion channel			0.0229	ECEL1,GADD45B,HTR1B
males	HSPA9	0.57	other			0.0229	CRABP2,MYC,NAV2
males	ABL1	-0.284	kinase			0.0229	GADD45A,MYC,SP7
males	epoprostenol		chemical - endogenous mammalian			0.023	EGR1,FOS
males	CSF2RB	0.116	transmembrane receptor			0.023	FOS,MYC
males	PURA	0.191	transcription regulator			0.023	GFAP,MYC
males	PMP22	-0.41	other			0.023	NGFR,SOX2
males	HIRA	0.039	transcription regulator			0.023	EREG,SPHK1
males	H1-2	-0.155	other			0.023	GADD45A,MYC
males	MIR101		group			0.023	CLDN5,MET
males	CSK	-0.031	kinase			0.023	CLEC1B,FOS
males	IL2RB	0.144	transmembrane receptor			0.023	FOS,MYC
males	mir-290		microRNA			0.023	MYC,SOX2
males	Hif		complex			0.023	ANGPTL4,L1CAM
males	spermidine		chemical - endogenous mammalian			0.023	FOS,PTPN2
males	DMH1		chemical reagent			0.023	INHBA,NOS2
males	1,1-bis(3'-indolyl)-1-(4-hydroxyphenyl)methane		chemical reagent			0.023	CDH2,MYC
males	concanamycin A		chemical drug			0.023	MET,NOS2
males	KDM3B	-0.135	enzyme			0.0234	ADRA2A,CIT,DEGS2,PAPPA
males	TRAF3IP2	0.009	enzyme			0.0234	CDH3,CEBPD,NOS2,TNFRSF12A
males	Histone h4		group			0.0241	FOS,MPL,Mt1,RUNX2,SPHK1,TBX1
males	LGALS3	0.133	other			0.0243	GFRA1,ITGA10,MYC,NOS2,SAA1
males	HRH3	-0.007	G-protein coupled receptor			0.0244	Acot1,Mup1 (includes others),Ngp
males	NKX2-5		transcription regulator			0.0244	DIO2,Nes,Nppb
males	PAX5-ELN		fusion gene/product			0.0244	FETUB,HTR1B,PLK2
males	chloropromazine		chemical drug			0.0244	FOS,LSS,NR4A3
males	isoprenaline		chemical drug			0.0244	FOS,NR4A3,PLK2
males	ibuprofen		chemical drug			0.0244	GFAP,NGFR,NOS2
males	ADP		chemical - endogenous mammalian			0.0258	CREM,FOS
males	Integrin		complex			0.0258	FOS,MYC
males	FZD9	-0.067	G-protein coupled receptor			0.0258	CDH2,CXCL14
males	PPP1R1B	-0.322	phosphatase			0.0258	FOS,MYC
males	IL13RA2	-0.18	transmembrane receptor			0.0258	AREG,MMP12
males	FKBP4	0.322	enzyme			0.0258	LIF,NOS2
males	MIRLET7		group			0.0258	Hmga2,MYC
males	mir-379		microRNA			0.0258	BAALC,CDH2
males	MAILR		other			0.0258	MYCL,PLK2
males	DNAJB6	0.28	transcription regulator			0.0258	CDH2,VGF
males	DDX17	-0.19	enzyme			0.0258	FOSL1,MYC
males	PLA2G2A		enzyme			0.0258	Mup1 (includes others),NOS2
males	AQP7	-0.095	transporter			0.0258	MYC,NOS2
males	EFNB2	0.648	kinase			0.0258	RUNX2,SP7
males	PLCL1	0.02	enzyme			0.0258	DIO2,RUNX2
males	SMAD6	-0.056	transcription regulator			0.0258	NOS2,SP7
males	3-deoxy-2-octulosonic acid(2)-lipid A		chemical - endogenous non-mammalian			0.0258	LSS,NOS2
males	estradiol valerate		chemical drug			0.0258	ITGB8,NGFR
males	pCPT-cAMP		chemical - kinase inhibitor			0.0258	EGR1,FOS
males	triclosan		chemical drug			0.0258	AREG,FOS
males	sitagliptin		chemical drug			0.0258	Gcg,NOS2
males	premarin		chemical drug			0.0258	AREG,MYC
males	allyl sulfide		chemical drug			0.0258	Slco1a4,TRPC3
males	H2AX	-0.052	transcription regulator			0.0259	MYC,NOS2,PTN
males	Cdc42	0.097	enzyme			0.0259	EDN2,GFAP,LIF
males	SUPT16H	0.249	transcription regulator			0.026	DUSP5,EGR1,KCNF1,RXRG,VGF
males	Hif1		complex			0.0266	HIF3A,KCNA2,MET,NOS2
males	HOTAIR		other			0.0275	CDH2,MYC,Nppb
males	SST	-0.027	other			0.0275	FOS,SSTR4,TOX
males	glycine		chemical - endogenous mammalian			0.0288	FOS,NOS2
males	VGLL3	-0.199	other			0.0288	GADD45B,OSR2
males	CRBN	-0.06	enzyme			0.0288	MYC,NOS2
males	SMYD3	0.208	enzyme			0.0288	CEBPD,ECEL1
males	PHB2	0.265	transcription regulator			0.0288	AREG,IL11
males	mir-322		microRNA			0.0288	CDH2,Nppb
males	SLC6A3		transporter			0.0288	FOSB,GFAP
males	NFASC	0.03	other			0.0288	GLDN,NRCAM
males	RPS6KA3	0.235	kinase			0.0288	FOS,MYC
males	PTGFR	0.542	G-protein coupled receptor			0.0288	FOS,GDNF
males	XPO1	0.102	transporter			0.0288	MET,NOS2
males	magnolol		chemical - endogenous non-mammalian			0.0288	FOS,NOS2
males	N(6)-(3-iodobenzyl)-5'-N-methylcarboxamidoadenosine		chemical drug			0.0288	FOS,MYC
males	8-(4-chlorophenylthio)-guanosine-3', 5'-cyclic monophosphate		chemical reagent			0.0288	NOS2,Nppb
males	ghrelin		biologic drug			0.0288	EGR1,FOS
males	indirubin		chemical drug			0.0288	CCN1,MYC
males	sertraline		chemical drug			0.0288	NOS2,PDE4B
males	ZNF281	0.339	transcription regulator			0.0291	GADD45A,IL11,LGR5
males	15-keto-13,14-dihydroprostaglandin E2		chemical - endogenous mammalian			0.0295	GFAP
males	cysteinyl-leukotriene		chemical - endogenous mammalian			0.0295	FOS
males	Cofilin		group			0.0295	MYC
males	GST		complex			0.0295	IL11
males	Vegf Receptor		group			0.0295	MPL
males	PKAr		group			0.0295	Gcg
males	MSK1/2		group			0.0295	FOS
males	PLA2		group			0.0295	FOS
males	NPS	-0.023	other			0.0295	FOS
males	GMNC	-0.006	other			0.0295	FOXJ1
males	CPLX1	0.102	transporter			0.0295	CPLX3
males	RBMS3	0.21	other			0.0295	MYC
males	CACNA1E	-0.308	ion channel			0.0295	Gcg
males	LINC00261		other			0.0295	MYC
males	RBM15	-0.028	other			0.0295	MPL
males	ZNF367	-0.099	transcription regulator			0.0295	CIT
males	PNKD	-0.288	other			0.0295	RIMS2
males	RPRD1B	0.092	other			0.0295	MYC
males	CCDC88C	-0.347	other			0.0295	MYC
males	TRIM71	-0.005	enzyme			0.0295	MYC
males	BCAS3	-0.368	other			0.0295	MYC
males	USP36	0.394	peptidase			0.0295	MYC
males	FUBP3	0.05	transcription regulator			0.0295	MYC
males	BATF2	-0.128	transcription regulator			0.0295	CCN1
males	EVX1		transcription regulator			0.0295	Gcg
males	CPLX2	-0.973	other			0.0295	CPLX3
males	MRGPRX1	-0.053	G-protein coupled receptor			0.0295	EGR1
males	LGR6	2.414	G-protein coupled receptor			0.0295	MYC
males	CTNNβ-LEF1		complex			0.0295	MYC
males	Gm-Csf Receptor		complex			0.0295	MYC
males	Hat		complex			0.0295	NOS2
males	SEMA5A	-0.321	transmembrane receptor			0.0295	GFAP
males	NOSIP	-0.037	other			0.0295	MYC
males	MAPK8IP2	-0.307	other			0.0295	FOS
males	ADAMTS3	0.099	peptidase			0.0295	DAB1
males	ASNS	0.656	enzyme			0.0295	MYC
males	CNGA2	-0.131	ion channel			0.0295	CYP26B1
males	FGF20		growth factor			0.0295	SOX2
males	KCNAB1	0.072	ion channel			0.0295	KCND3
males	PTPN13	0.051	phosphatase			0.0295	MYC
males	PTPA	0.123	phosphatase			0.0295	MYC
males	RAB11B-AS1		other			0.0295	ANGPTL4
males	AMD1	0.378	enzyme			0.0295	MYC
males	NMB	-0.539	other			0.0295	FOS
males	STAM	0.355	other			0.0295	MYC
males	miR-338-5p (miRNAs w/seed ACAAUAU)		mature microRNA			0.0295	SPINK1
males	miR-637 (and other miRNAs w/seed CUGGGGG)		mature microRNA			0.0295	SP7
males	miR-185-3p (and other miRNAs w/seed GGGGCUG)		mature microRNA			0.0295	MYC
males	mir-331		microRNA			0.0295	MYC
males	mir-652		microRNA			0.0295	Nppb
males	mir-613		microRNA			0.0295	MET
males	CENPX	0.073	other			0.0295	MYC
males	RPL15	0.256	other			0.0295	MYC
males	ROBO1	-0.026	transmembrane receptor			0.0295	SHH
males	BCAN	0.122	other			0.0295	CDH2
males	ARHGEF28	-0.548	other			0.0295	FOS
males	GP1BB	2.571	other			0.0295	GP9
males	SIGLEC11		other			0.0295	NOS2
males	OSTF1	-0.057	transcription regulator			0.0295	RUNX2
males	GAD1	0.163	enzyme			0.0295	FOS
males	CA2	1.109	enzyme			0.0295	CA4
males	POU4F3	-0.008	transcription regulator			0.0295	FOS
males	GABRG2	0.037	ion channel			0.0295	FOS
males	KCNAB2	-0.207	ion channel			0.0295	KCND3
males	WASHC1	-0.238	other			0.0295	MYC
males	BOC	-0.121	other			0.0295	SHH
males	GCKR	-0.022	other			0.0295	GCK
males	RAMP3	0.455	G-protein coupled receptor			0.0295	FOS
males	TH	-0.098	enzyme			0.0295	FOS
males	RPA2	-0.044	other			0.0295	MYC
males	RPS25	0.185	other			0.0295	MYC
males	STAMBP	-0.087	enzyme			0.0295	MYC
males	ASGR2	0.016	transmembrane receptor			0.0295	ASGR1
males	PDHA1	0.113	enzyme			0.0295	MYC
males	GRAP	-0.421	other			0.0295	FOS
males	SCG5	-0.323	other			0.0295	Gcg
males	ST8SIA2	0.153	enzyme			0.0295	GFAP
males	GAP43	-0.24	other			0.0295	NOS2
males	UBE2V1	0.08	transcription regulator			0.0295	FOS
males	PPP2R5A	0.016	phosphatase			0.0295	MYC
males	ZBTB14	-0.195	transcription regulator			0.0295	MYC
males	RAMAC	-0.007	other			0.0295	MYC
males	STYX	-0.076	phosphatase			0.0295	MYC
males	H1f4	0.132	other			0.0295	MYC
males	Kcnip2		ion channel			0.0295	KCND3
males	RPS4Y1	0.152	other			0.0295	CDH2
males	RP11_469A152		other			0.0295	SOX2
males	benzylamine		chemical - endogenous mammalian			0.0295	NOS2
males	butyrine		chemical - endogenous mammalian			0.0295	MYC
males	enalaprilat		chemical - endogenous mammalian			0.0295	BDKRB2
males	D-erythro-C16-ceramide		chemical - endogenous mammalian			0.0295	NOS2
males	5-oxo-6-8-11-14-(e,z,z,z)-eicosatetraenoic acid		chemical - endogenous mammalian			0.0295	MYC
males	5-aminovaleric acid		chemical - endogenous mammalian			0.0295	GFAP
males	citrulline		chemical - endogenous mammalian			0.0295	NOS2
males	22-hydroxycholesterol		chemical - endogenous mammalian			0.0295	GCK
males	isosakuranetin		chemical - endogenous mammalian			0.0295	FOS
males	EWSR1-WT1		fusion gene/product			0.0295	EGR1
males	ginsenoside Rh2		chemical - endogenous non-mammalian			0.0295	FOS
males	erbstatin		chemical - endogenous non-mammalian			0.0295	NOS2
males	sinapinic acid		chemical - endogenous non-mammalian			0.0295	NOS2
males	theaflavin-3,3'-digallate		chemical - endogenous non-mammalian			0.0295	NOS2
males	homoorientin		chemical - endogenous non-mammalian			0.0295	NOS2
males	PD158780		chemical drug			0.0295	HBEGF
males	SB 220025		chemical drug			0.0295	NOS2
males	primidone		chemical drug			0.0295	FOS
males	lonaprisan		chemical drug			0.0295	MYC
males	glemanserin		chemical drug			0.0295	NR4A3
males	2,3',4,4',5-pentachlorobiphenyl		chemical toxicant			0.0295	CLDN5
males	lysine clonixinate		chemical drug			0.0295	NOS2
males	smilagenin		chemical drug			0.0295	GDNF
males	neuropeptide Y		biologic drug			0.0295	NOS2
males	dibromoacetic acid		chemical toxicant			0.0295	MYC
males	cyproconazole		chemical toxicant			0.0295	GADD45B
males	IKKbeta inhibitor		chemical drug			0.0295	CDH2
males	NU 7442		chemical drug			0.0295	EGR1
males	AKT inhibitor VII		chemical reagent			0.0295	ALDH1A2
males	capmatinib		chemical drug			0.0295	AREG
males	2-methoxy-N-(3-methyl-2-oxo-1,4-dihydroquinazolin-6-yl)benzenesulfonamide		chemical reagent			0.0295	MYC
males	CAY10499		chemical reagent			0.0295	GPR3
males	cabozantinib/erlotinib		chemical drug			0.0295	MET
males	gamitrinib-TPP-OH		chemical reagent			0.0295	SOX2
males	PI 3-kinase inhibitor		chemical drug			0.0295	NOS2
males	selonsertib		chemical drug			0.0295	Nppb
males	1-(3-chlorophenyl)piperazine		chemical drug			0.0295	FOS
males	3-iodobenzylguanidine		chemical drug			0.0295	MYC
males	NPC 15437		chemical drug			0.0295	FOS
males	SC68376		chemical drug			0.0295	NOS2
males	phenoxyacetic acid		chemical reagent			0.0295	MYC
males	rilmenidine		chemical drug			0.0295	Gcg
males	milrinone		chemical drug			0.0295	CREM
males	isoniazid		chemical drug			0.0295	TRPC3
males	dicumarol		chemical drug			0.0295	Mt1
males	paraoxon		chemical toxicant			0.0295	GFAP
males	efaroxan		chemical reagent			0.0295	Gcg
males	chlordiazepoxide		chemical drug			0.0295	FOS
males	GYKI 52466		chemical drug			0.0295	FOS
males	oxazepam		chemical drug			0.0295	GADD45B
males	ML-9		chemical - kinase inhibitor			0.0295	AQP5
males	nortriptyline		chemical drug			0.0295	GDNF
males	nisoldipine		chemical drug			0.0295	FOS
males	fenoprofen		chemical drug			0.0295	NGFR
males	AGI-1095		chemical reagent			0.0295	EGR1
males	TG-1701		chemical drug			0.0295	MYC
males	calcium-EDTA		chemical drug			0.0295	NGFR
males	mavacamten		chemical drug			0.0295	Nppb
males	FS-93		chemical reagent			0.0295	MET
males	fascaplysin		chemical drug			0.0295	PTN
males	NVP-BHG712		chemical drug			0.0295	MYC
males	2-hydroxyarachidonic acid		chemical reagent			0.0295	NOS2
males	AGN 190299		chemical drug			0.0295	TGM1
males	gamma tocopherol		chemical drug			0.0295	NOS2
males	pyrilamine		chemical drug			0.0295	NOS2
males	microcystin		chemical toxicant			0.0295	NOS2
males	tegaserod		chemical drug			0.0295	FOS
males	veratridine		chemical toxicant			0.0295	FOS
males	teleocidins		chemical toxicant			0.0295	FOS
males	tyrphostin 47		chemical drug			0.0295	NOS2
males	cyclosporin H		chemical reagent			0.0295	EGR1
males	benserazide		chemical drug			0.0295	GDNF
males	KB-R7785		chemical - protease inhibitor			0.0295	HBEGF
males	peroxisome proliferator-activated receptor gamma agonist		chemical drug			0.0295	NOS2
males	5-thio-D-glucose		chemical reagent			0.0295	FOS
males	lipooligosaccharide		chemical toxicant			0.0295	NOS2
males	flunisolide		chemical drug			0.0295	NOS2
males	fluorocitric acid		chemical reagent			0.0295	GFAP
males	arylsulfonamide 64B		chemical reagent			0.0295	MET
males	Wnt		group			0.0308	CDH2,MYC,RUNX2
males	PRKACA	-0.094	kinase			0.0308	CREM,DIO2,MYC
males	CDK2	-0.196	kinase			0.0308	FOS,GCK,MYC
males	N-acetylsphingosine		chemical reagent			0.0308	FOS,NOS2,SPHK1
males	C2CD5	-0.151	other			0.0319	DIO2,TBX1
males	TMSB4		group			0.0319	RUNX2,SP7
males	CBX7	-0.876	other			0.0319	AREG,PAPPA
males	AURKA	-0.484	kinase			0.0319	MYC,SOX2
males	SEL1L	0.026	other			0.0319	Nes,SOX2
males	ITGB4	-0.51	transmembrane receptor			0.0319	AREG,EREG
males	S1PR2	0.003	G-protein coupled receptor			0.0319	FOS,SPHK1
males	HNRNPU	0.246	transporter			0.0319	AREG,MYC
males	MST1R	0.013	kinase			0.0319	FOS,MYC
males	APOC1		transporter			0.0319	CDH2,MYC
males	NRTN	0.015	growth factor			0.0319	EGR1,FOSB
males	ACTN4	0.169	transcription regulator			0.0319	ANGPTL4,FOS
males	L-carnitine		chemical - endogenous mammalian			0.0319	GFAP,NOS2
males	metyrapone		chemical drug			0.0319	BDKRB2,FOS
males	ethosuximide		chemical drug			0.0319	APC,Nes
males	thiazolidinedione		chemical drug			0.0319	NR4A3,SPHK1
males	leuprolide		biologic drug			0.0319	EGR1,NR4A3
males	peroxynitrite		chemical toxicant			0.0319	FOS,NOS2
males	lysophosphatidylcholine		chemical - other			0.0326	EGR1,HBEGF,LSS,NOS2
males	Hsp27		group			0.0344	FOS,NGFR,NOS2
males	PPRC1	0.478	transcription regulator			0.0344	DUSP5,PHLDA1,SPINK1
males	NDRG1	-0.286	kinase			0.0344	FOS,MET,SHH
males	K+		chemical - endogenous mammalian			0.0344	EGR1,FOS,NPTX1
males	dimethylnitrosamine		chemical toxicant			0.0344	Mt1,Mt2,NOS2
males	omeprazole		chemical drug			0.0344	EGR1,FOS,NOS2
males	cyclooxygenase		group			0.0351	FOS,LIF
males	Ncoa-Nr1i2-Rxra		complex			0.0351	CYP3A7,NOS2
males	PKNOX2	0.091	transcription regulator			0.0351	EGR1,GADD45A
males	CYB5R4	0.087	enzyme			0.0351	Mt1,Mt2
males	DTNBP1	0.168	other			0.0351	GRIN2B,Nppb
males	PLCG1	-0.332	enzyme			0.0351	EGR1,FOS
males	NKX2-2		transcription regulator			0.0351	Gcg,GCK
males	miR-296-5p (miRNAs w/seed GGGCCCC)		mature microRNA			0.0351	HMGA1,TNC
males	SMURF1	0.498	enzyme			0.0351	NOS2,RUNX2
males	PLA2G4A	0.202	enzyme			0.0351	MYC,NOS2
males	CAST	0.056	peptidase			0.0351	CDH2,Nppb
males	IAPP		other			0.0351	FOS,MYC
males	WWOX	-0.197	enzyme			0.0351	RUNX2,SP7
males	RPA1	-0.22	other			0.0351	NAV2,RASSF10
males	YAP/TAZ		group			0.0351	AREG,CCN1
males	STMN1	-0.323	other			0.0351	EGR1,TUBB1
males	trastuzumab		biologic drug			0.0351	MYC,NOS2
males	G-1		chemical reagent			0.0351	ARC,FOS
males	batimastat		chemical - protease inhibitor			0.0351	MET,SDC4
males	naloxone		chemical drug			0.0351	FOS,NR4A3
males	ARNT	-0.013	transcription regulator			0.0357	ANGPTL4,AREG,CYP2S1,DEGS2,SHH
males	EGR3	2.449	transcription regulator			0.0363	GDNF,MYC,NGFR
males	IL24		cytokine			0.0363	GADD45A,HBEGF,NOS2
males	LTBR	0.233	transmembrane receptor			0.0363	COCH,FAAH,NOS2
males	TWIST2	0.381	transcription regulator			0.0363	CDH2,DUSP5,SOX2
males	TAF7L	-0.007	transcription regulator			0.0363	CA2,EGR3,GCK
males	HNRNPK	0.2	other			0.0363	MYC,NRXN2,SOX2
males	3-methyladenine		chemical toxicant			0.0363	GFAP,NOS2,RUNX2
males	mycophenolic acid		chemical drug			0.038	CCN1,HBEGF,INHBA,RUNX2
males	cytochalasin D		chemical toxicant			0.0382	AQP5,FOS,NOS2
males	bicalutamide		chemical drug			0.0382	CDH2,FOS,SPINK1
males	DNA-methyltransferase		group			0.0384	DIO3,MPL
males	ULK4	-0.618	kinase			0.0384	FOXJ1,TTLL6
males	APLNR	-0.106	G-protein coupled receptor			0.0384	CDH2,Nppb
males	TCF/LEF		group			0.0384	MYC,RUNX2
males	Collagen type IV		complex			0.0384	GFAP,MYC
males	SRA1	0.21	transcription regulator			0.0384	DIO2,SLC2A12
males	miR-293-5p (and other miRNAs w/seed CUCAAAC)		mature microRNA			0.0384	ARC,SYT4
males	SOCS6	0.048	other			0.0384	CEBPD,HBEGF
males	AXIN1	0.013	other			0.0384	CSRNP1,FOS
males	SIN3B	0.032	transcription regulator			0.0384	GADD45B,MYC
males	DLX3	-0.014	transcription regulator			0.0384	EREG,HBEGF
males	ADM2	-0.014	other			0.0384	FOS,NOS2
males	Usp17la (includes others)	0.007	peptidase			0.0384	MYC,SOX2
males	PCDH11Y		other			0.0384	FOSL1,MYC
males	TUG1		other			0.0384	MYC,SOX2
males	acetaldehyde		chemical - endogenous mammalian			0.0384	FOS,MYC
males	ABT-737		chemical drug			0.0384	GADD45A,IL11
males	perchlorate		chemical reagent			0.0384	Mup1 (includes others),PHLDA1
males	A-Fos		chemical reagent			0.0384	ARC,MYC
males	tranylcypromine		chemical drug			0.0384	FOS,PDE4B
males	histamine		chemical - endogenous mammalian			0.0394	AREG,FOS,HBEGF,NOS2
males	TRPS1	0.021	transcription regulator			0.0401	RUNX2,SOX2,SP7
males	MEN1	-0.116	transcription regulator			0.0401	FOS,PTN,RUNX2
males	PLK1	-0.369	kinase			0.0401	CDH2,EEF1E1,MYC
males	H2AB3 (includes others)		other			0.0401	ARC,FOS,SAA1
males	candesartan		chemical drug			0.0401	FOS,Nppb,TRPC3
males	lactosylceramide		chemical - endogenous mammalian			0.0418	GFAP,NOS2
males	ETS		group			0.0418	EGR1,FOS
males	Ncoa-Nr1i3-Rxra		complex			0.0418	CYP3A7,NOS2
males	BPIFB1		other			0.0418	CDH2,MYC
males	SALL4	0.022	transcription regulator			0.0418	Hmga2,SOX2
males	MAPK8IP1	-0.478	other			0.0418	FOS,GRIN2B
males	CD200	-0.002	other			0.0418	MET,NOS2
males	MAPK12	-0.146	kinase			0.0418	FOS,ITGB8
males	KIF3A	-0.275	enzyme			0.0418	MYC,SP7
males	CCN3	0.525	growth factor			0.0418	RUNX2,SP7
males	TFF3		other			0.0418	APC,FOS
males	PPIA	0.278	enzyme			0.0418	CLDN5,NOS2
males	HSP90AB1	0.225	enzyme			0.0418	MYC,NOS2
males	BAY K8644		chemical reagent			0.0418	FGF23,FOS
males	zinc sulfate		chemical drug			0.0418	Mt1,NOS2
males	inosine		chemical - endogenous mammalian			0.0421	GFAP,L1CAM,Mt1
males	SRC (family)		group			0.0421	CDH2,EGR1,SOX2
males	PRMT5	0.278	enzyme			0.0421	MYC,Nppb,SOX2
males	methimazole		chemical drug			0.0421	DIO2,Mup1 (includes others),PHLDA1
males	2,3,4,7,8-pentachlorodibenzofuran		chemical toxicant			0.0421	CYP3A7,GADD45A,NOS2
males	CFTR	-0.01	ion channel			0.0437	CA4,FAAH,NOS2,SAA1
males	ribose		chemical - endogenous mammalian			0.0439	GCK
males	pregnenolone sulfate		chemical - endogenous mammalian			0.0439	EGR1
males	Ggtase I		complex			0.0439	CCN1
males	monooleylphosphatidic acid		chemical - endogenous mammalian			0.0439	EREG
males	1,4,5-IP3		chemical - endogenous mammalian			0.0439	EGR3
males	AMOT	-0.232	other			0.0439	CCN1
males	PLC gamma		group			0.0439	MYC
males	Stat1-Stat3		complex			0.0439	FOS
males	G protein beta gamma		complex			0.0439	CCN1
males	Esr1-Estrogen-Sp1		complex			0.0439	FOS
males	DPP10	-0.056	peptidase			0.0439	KCND3
males	GALNT14	-0.099	enzyme			0.0439	INHBA
males	LZTS2	-0.05	other			0.0439	MYC
males	ADRM1	0.34	other			0.0439	NOS2
males	NIBAN2	0.364	transcription regulator			0.0439	MYC
males	HOXA-AS3		other			0.0439	CDH2
males	H1-3	-0.002	other			0.0439	MYC
males	CNOT1	-0.077	other			0.0439	MYC
males	KLF14	-0.043	transcription regulator			0.0439	SPHK1
males	Fascin		group			0.0439	CCN1
males	C1QL1	0.133	other			0.0439	FOS
males	MTCH2	0.182	other			0.0439	MET
males	ZNF300		transcription regulator			0.0439	MYC
males	BCLAF3	-0.033	other			0.0439	IL11
males	potassium channel		group			0.0439	FOS
males	Ribosomal Subunit 80S		complex			0.0439	EGR1
males	LINC01006		other			0.0439	MYC
males	UBA6	0.204	enzyme			0.0439	ARC
males	AMOTL1	0.954	other			0.0439	CCN1
males	TCF25	0.002	transcription regulator			0.0439	Nppb
males	PCDH17	-0.263	other			0.0439	Nppb
males	FBXL16	-0.041	other			0.0439	MYC
males	PTPN23	0.056	phosphatase			0.0439	CDH2
males	EIF4F		complex			0.0439	MYC
males	adrenoceptor		group			0.0439	PDE4B
males	gelatinase		group			0.0439	CLDN5
males	ATP1A2	-0.139	transporter			0.0439	FOS
males	Gap		group			0.0439	FOS
males	SRGAP1	0.741	other			0.0439	MYC
males	GPC3	0.074	other			0.0439	MYC
males	PSMC3	0.092	enzyme			0.0439	FOSL1
males	VAMP7		transporter			0.0439	L1CAM
males	GLO1	0.053	enzyme			0.0439	GFAP
males	ITGA8	-0.131	other			0.0439	GDNF
males	PURB	0.056	transcription regulator			0.0439	MYC
males	SPTBN1	0.058	other			0.0439	FOS
males	BPTF	-0.029	transcription regulator			0.0439	MYC
males	CNP	-0.84	enzyme			0.0439	NOS2
males	miR-2682-5p (and other miRNAs w/seed AGGCAGU)		mature microRNA			0.0439	MYC
males	mir-95		microRNA			0.0439	SPINK1
males	miR-1226-3p (miRNAs w/seed CACCAGC)		mature microRNA			0.0439	AQP5
males	miR-194-5p (miRNAs w/seed GUAACAG)		mature microRNA			0.0439	CDH2
males	RPS14	0.122	translation regulator			0.0439	MYC
males	PRDX4	-0.036	enzyme			0.0439	NOS2
males	ASS1	-0.15	enzyme			0.0439	MYC
males	FOXO6	-0.341	transcription regulator			0.0439	MYC
males	NCOA5	0.187	other			0.0439	MYC
males	SCN1B	-0.109	ion channel			0.0439	FOS
males	DOK2	0.017	other			0.0439	MYC
males	STK16	0.231	kinase			0.0439	NPPC
males	MED26	-0.026	transcription regulator			0.0439	MYC
males	STRAP	0.492	other			0.0439	MYC
males	POU3F4	-0.022	transcription regulator			0.0439	Gcg
males	RPS6KA2	-0.441	kinase			0.0439	EGR1
males	GCNT1	0.22	enzyme			0.0439	FOS
males	RGS3	-0.337	enzyme			0.0439	MYC
males	ZNF350		transcription regulator			0.0439	GADD45A
males	Ank2	-0.307	other			0.0439	L1CAM
males	SOX21		transcription regulator			0.0439	SOX2
males	PAGR1	-0.087	other			0.0439	CEBPD
males	MYOZ2	-0.052	other			0.0439	Nppb
males	CSPG4	-0.868	other			0.0439	NOS2
males	UPP1	0.171	enzyme			0.0439	Acot1
males	YWHAE	0.153	other			0.0439	FOSL1
males	INHBC		growth factor			0.0439	INHBA
males	BAIAP2	-0.313	kinase			0.0439	GRIN2B
males	MTHFD2	0.373	enzyme			0.0439	SOX2
males	STAM2	0.139	other			0.0439	MYC
males	ARHGEF11	-0.121	other			0.0439	FOS
males	Gm33994	0.012	other			0.0439	SOX2
males	EXOSC10	0.254	kinase			0.0439	FOS
males	RING1	0.271	transcription regulator			0.0439	FOS
males	EEF1A1	0.242	translation regulator			0.0439	MYC
males	Hspa1b	-0.012	other			0.0439	FOS
males	Irs4		other			0.0439	EGR1
males	LNPEP	0.13	peptidase			0.0439	NOS2
males	Naip1 (includes others)	-0.153	other			0.0439	NOS2
males	RPL23A		other			0.0439	MYC
males	H1-1		other			0.0439	FOS
males	ATAD2	-0.108	enzyme			0.0439	MYC
males	BCKDHA	-0.507	enzyme			0.0439	MYC
males	IRX1	0.016	transcription regulator			0.0439	BDKRB2
males	poly(ADP-ribose)		chemical - endogenous mammalian			0.0439	NOS2
males	d18:1/48:2 omega-O-linoleoyl-ceramide		chemical - endogenous mammalian			0.0439	HBEGF
males	chitosan		chemical - endogenous mammalian			0.0439	SP7
males	ACTG1-MITF		fusion gene/product			0.0439	MET
males	CRTC1-MAML2		fusion gene/product			0.0439	AREG
males	cardamomin		chemical - endogenous non-mammalian			0.0439	NOS2
males	irisolidone		chemical - endogenous non-mammalian			0.0439	NOS2
males	imperatorin		chemical - endogenous non-mammalian			0.0439	NOS2
males	pinoresinol		chemical - endogenous non-mammalian			0.0439	NOS2
males	actinomycin		chemical - endogenous non-mammalian			0.0439	SAA1
males	BI113823		chemical reagent			0.0439	NOS2
males	8-(3-chlorostyryl)caffeine		chemical reagent			0.0439	FOS
males	thioguanine		chemical drug			0.0439	MYC
males	celiprolol		chemical drug			0.0439	Nppb
males	sethoxydim		chemical toxicant			0.0439	MYC
males	cetylpyridinium		chemical drug			0.0439	FOS
males	propentofylline		chemical drug			0.0439	GFAP
males	avexitide		biologic drug			0.0439	FOS
males	Syk inhibitor		chemical drug			0.0439	MMP12
males	volasertib		chemical drug			0.0439	GADD45A
males	ADI PEG20		biologic drug			0.0439	MYC
males	VX 702		chemical drug			0.0439	NOS2
males	SGI 1776		chemical drug			0.0439	MYC
males	zotiraciclib		chemical drug			0.0439	MYC
males	PF-670462		chemical drug			0.0439	WNK4
males	umbralisib		chemical drug			0.0439	MYC
males	AMG-232		chemical drug			0.0439	FOXJ1
males	(E)-1-(2-nitrovinyl)naphthalene		chemical reagent			0.0439	MYC
males	(E)-9-(2-nitrovinyl)anthracene		chemical reagent			0.0439	MYC
males	endosulfan		chemical toxicant			0.0439	NOS2
males	nitrous oxide		chemical drug			0.0439	FOS
males	tempo		chemical reagent			0.0439	NOS2
males	mecamylamine		chemical drug			0.0439	FOS
males	amantadine		chemical drug			0.0439	FOS
males	2,2-dimethylbutyric acid		chemical drug			0.0439	MYC
males	p-chloroamphetamine		chemical drug			0.0439	FOS
males	CVT-313		chemical drug			0.0439	SOX2
males	BB-2116		chemical - protease inhibitor			0.0439	HBEGF
males	FK 409		chemical drug			0.0439	NOS2
males	oxotremorine		chemical drug			0.0439	FOS
males	albendazole		chemical drug			0.0439	MMP12
males	ethyl ether		chemical reagent			0.0439	FOS
males	cycloserine		chemical drug			0.0439	FOS
males	nitazoxanide		chemical drug			0.0439	MYC
males	tarenflurbil		chemical drug			0.0439	NGFR
males	DL-threo-dihydrosphingosine		chemical - kinase inhibitor			0.0439	SPHK1
males	oxodiperoxo(pyridine-2-carboxylate)vanadate(V)		chemical reagent			0.0439	NOS2
males	devazepide		chemical drug			0.0439	FOS
males	tamsulosin		chemical drug			0.0439	FOS
males	modafinil		chemical drug			0.0439	FOS
males	10-decarbamoylmitomycin C		chemical toxicant			0.0439	GADD45A
males	nomifensine		chemical drug			0.0439	LIF
males	silver nitrate		chemical drug			0.0439	SAA1
males	calcium carbonate		chemical drug			0.0439	FGF23
males	G141		chemical reagent			0.0439	RUNX2
males	L-JNK inhibitor I		chemical reagent			0.0439	SPHK1
males	R191		chemical drug			0.0439	MYC
males	Z-LEHD-FMK		chemical reagent			0.0439	SPHK1
males	3,7-dimethyl-1-propargylxanthine		chemical reagent			0.0439	FOS
males	aluminum		chemical drug			0.0439	RUNX2
males	AVI-4126		biologic drug			0.0439	MYC
males	2R,4R-4-aminopyrrolidine-2,4-dicarboxylic acid		chemical reagent			0.0439	GFAP
males	CH6953755		chemical drug			0.0439	CCN1
males	SQSTM1	0.033	transcription regulator			0.0442	HBEGF,NOS2,PLK2
males	FHL2	0.019	transcription regulator			0.0442	CLDN5,NOS2,SP7
males	LRP1	-0.262	transmembrane receptor			0.0442	CDH2,NOS2,SHH
males	MECP2	0.009	transcription regulator			0.0449	EGR1,KCNF1,Mt1,MYC,SYT4
males	ZFHX3	-0.368	transcription regulator			0.0453	Nes,NGFR,RGS16,TUBB2B
males	Fibrin		complex			0.0454	GFAP,NGFR
males	PDGF-DD		complex			0.0454	EGR3,TNFRSF12A
males	HMGXB4	-0.012	other			0.0454	HBEGF,NOS2
males	CTR9	0.174	other			0.0454	EGR3,MYC
males	GPBAR1	-0.019	G-protein coupled receptor			0.0454	DIO2,NOS2
males	MGP	0.427	other			0.0454	MET,RUNX2
males	DEF6	-0.113	other			0.0454	CDH2,FOS
males	FGF4	-0.858	growth factor			0.0454	FOS,SHH
males	IL2RA	-0.285	transmembrane receptor			0.0454	FOS,MYC
males	PLA2G6	0.219	enzyme			0.0454	NOS2,RUNX2
males	BAP1	0.067	peptidase			0.0454	CCN1,LIF
males	SKI	-0.111	transcription regulator			0.0454	Nes,NRCAM
males	EYA1	0.074	phosphatase			0.0454	GDNF,MYC
males	PDGFC	-0.123	growth factor			0.0454	GFAP,MYC
males	diallyl trisulfide		chemical - endogenous non-mammalian			0.0454	FOS,FOXQ1
males	betamethasone		chemical drug			0.0454	GFAP,HIF3A
males	oxymatrine		chemical drug			0.0454	GRIN2B,NOS2
males	CX-5461		chemical drug			0.0454	GADD45A,PLK2
males	dipyridamole		chemical drug			0.0454	NOS2,Nppb
males	TSC22D3	-0.948	transcription regulator			0.0463	EGR3,RUNX2,SP7
males	MAP3K1	-0.15	kinase			0.0463	EGR1,FOS,TNC
males	1,25-dihydroxyvitamin D		chemical drug			0.0463	EGR1,FGF23,MYC
males	DETA-NONOate		chemical reagent			0.0463	FOS,MYC,NOS2
males	Am 580		chemical reagent			0.0463	CYP26B1,LSS,NOS2
males	SOCS3	0.844	phosphatase			0.0484	EGR1,FOS,NOS2,Nppb
males	FGF10	0.122	growth factor			0.0484	LSS,SHH,SOX2
males	IGFBP2	-0.306	other			0.0484	LGR5,MYC,PTN
males	SAFB	0.129	other			0.0484	FOS,L1CAM,TCIM
males	iron		chemical - endogenous mammalian			0.0484	GADD45A,GADD45B,Mt1
males	salicylic acid		chemical drug			0.0484	ARC,GRIN2B,NOS2
males	RNF138	0.372	enzyme			0.049	GADD45B,RGS16
males	WNT7A		cytokine			0.049	CDH2,RUNX2
males	SAFB2	0	other			0.049	FOS,L1CAM
males	PTAFR	-0.19	G-protein coupled receptor			0.049	CDH2,MYC
males	RBP4	-0.028	other			0.049	Nppb,SHH
males	TNFAIP6	-0.024	other			0.049	CDH2,NOS2
males	Cdkn1c	-0.353	other			0.049	EGR1,NGFR
males	Mt2	1.201	other			0.049	FOS,MYC
males	paroxetine		chemical drug			0.049	NOS2,UCN2
females	ATN1	-0.277	transcription regulator			1.42e-05	ASGR1,CA4,HBEGF,KCNA1,KCNA2,LTBP2,MOBP,NPTX1,NSG2,SATB1,SOX4,ST8SIA5,STMN1,THRA
females	Pou3f1	0.947	transcription regulator			7.38e-05	MBP,MPZ,PMP22
females	yohimbine		chemical drug			7.38e-05	EGR1,FOS,Gcg
females	SBDS	-0.138	other			0.000117	ADD2,EGR1,FA2H,FOS,GADD45B,KIF1A,LGR5,MAFF,TNC,UBE2QL1
females	GNA14	-0.223	enzyme			0.000122	CREM,DUSP5,GADD45A,GRB14,HBEGF,KCNK2,LIF,PHLDA1,SPHK1
females	RPA1	-0.204	other			0.000147	CNIH3,DLGAP1,FMOD,NAV2,RASSF10
females	TCF		group			0.000155	DIO2,EDN3,EGR1,FOS,GPX2,LGR5,MME,NRCAM,SAA1,SFN
females	GPR17	0.038	G-protein coupled receptor			0.000181	FOS,MBP,RAPGEF3
females	sGC		complex			0.000181	ARC,EGR1,FOS
females	gabapentin		chemical drug			0.000181	FOS,GFAP,NOS1
females	ELK4	0.083	transcription regulator			0.000189	EGR1,EGR3,FOS,FOSL1,TNFSF4
females	SOD1	0.041	enzyme			0.000192	ARC,CA7,CDH2,CKB,FOS,GDNF,GFAP,HSPB2,LOC728392,LRRTM4,MET,NETO2,NOS1,RUNX2,SCG5,SP7,STMN1,SYP,VGF
females	DRD1	-0.626	G-protein coupled receptor			0.000208	EGR1,FOS,FOSB,HTR1B
females	biotin		chemical - endogenous mammalian			0.000208	CNTF,GCK,GDNF,PMP22
females	XAV939		chemical reagent			0.000294	AASS,AXIN2,CAMK2B,CRABP2,RUNX2,SP7
females	MPZ	-1.751	other			0.000299	HMGCS1,MBP,PMP22,SOX2,SOX4
females	6,7-dinitroquinoxaline-2,3-dione		chemical reagent			0.000355	EGR1,FOS,FOSB
females	6-cyano-7-nitroquinoxaline-2,3-dione		chemical reagent			0.000355	EGR1,FOS,GFRA1
females	Sos		group			0.000358	ADD2,ALDH1A3,CRABP2,ELOVL6,FETUB,FOS,HPGDS,MET,NPTX1,PHLDA1,PLK2,RAP1GAP,RAPGEF3,STMN1,TNMD
females	Cdkn1c	-1.04	other			0.000369	EGR1,MAL,MPZ,NGFR,PMP22
females	PRDM5	0.077	transcription regulator			0.000516	CEMIP,CYP3A7,DKK3,EMID1,GADD45B,GCK,NAV2,RUNX2,SOX2
females	ADCYAP1R1	-0.961	G-protein coupled receptor			0.000608	ARC,DUSP5,FOS
females	fluoride		chemical - endogenous mammalian			0.000704	FOS,GADD45A,RUNX2,SP7
females	NKX6-1	-0.036	transcription regulator			0.000704	Gcg,GFRA1,NR4A3,VGF
females	dopamine D1 receptor		group			0.000709	FOSB,GRIN2B
females	MTNR1A		G-protein coupled receptor			0.000709	DIO2,DIO3
females	FBXO25	-0.857	enzyme			0.000709	EGR1,FOS
females	MTNR1B		G-protein coupled receptor			0.000709	DIO2,DIO3
females	ATG12	0.146	other			0.000709	MBP,MPZ
females	ropinirole		chemical drug			0.000709	EGR1,GDNF
females	7-nitroindazole		chemical reagent			0.000901	FOS,FOSB,GFAP,NOS1
females	SMARCA1	0.041	transcription regulator			0.000954	GADD45A,SFN,STAR
females	H3C6		other			0.000954	Hmga2,RUNX2,VGF
females	aplidine		biologic drug			0.000954	FOS,FOSB,FOSL1
females	SLC6A3		transporter			0.00113	CLSTN1,FOSB,GFAP,PPP1R1B
females	NFIB	-0.28	transcription regulator			0.00132	AQP5,CDK18,EDN2,FOXJ1,GFRA1,MYOC
females	GADD45G	-0.084	other			0.0014	ARC,FOS,NPTX2
females	mir-338	0.053	microRNA			0.0014	CDH2,RUNX2,SPINK1
females	DIAPH1	0.037	other			0.0014	APC,DIAPH3,EGR1
females	SHANK3	-0.311	other			0.0014	NLGN3,PCLO,SYP
females	PPP1CA	0.146	phosphatase			0.0014	CDH2,FOS,RUNX2
females	ziprasidone		chemical drug			0.0014	GDNF,HMGCS1,SYP
females	RFX3	-0.174	transcription regulator			0.00172	DNAH9,DNALI1,FOXJ1,GCK
females	SOX8	-0.255	transcription regulator			0.00196	MBP,RUNX2,SP7
females	HCRT		other			0.00196	EGR1,FOS,STAR
females	calmidazolium		chemical drug			0.00196	EGR1,FOS,RSPO1
females	mycosporine-like amino acid		chemical reagent			0.00209	CEMIP,FOS
females	INTS11	0.042	enzyme			0.00209	EGR1,FOSB
females	TRPM3	-1.403	ion channel			0.00209	EGR1,FOS
females	miR-485-3p (and other miRNAs w/seed UCAUACA)		mature microRNA			0.00209	HCN1,NTRK3
females	aurora kinase inhibitor III		chemical - kinase inhibitor			0.00209	CREM,FOS
females	GFRA2	-0.988	transmembrane receptor			0.00209	EGR1,FOSB
females	CDK5R2	0.056	other			0.00209	ARC,FOS
females	GABA-A receptor		complex			0.00209	MPZ,PMP22
females	alpha-ergocryptine		chemical toxicant			0.00209	PAQR7,PAQR8
females	2-amino-3-phosphonopropionic acid		chemical - endogenous mammalian			0.00209	EGR1,FOS
females	TERC	0.001	other			0.00221	EGR1,GFAP,Ngp,NR1D1,THRA
females	ETS		group			0.00249	EGR1,FOS,HPGD,VWF
females	MBOAT7	-0.039	enzyme			0.00265	DHCR24,ELOVL6,HMGCS1
females	ST3-Hel2A-2		chemical reagent			0.00265	FOS,GADD45A,PHLDA1
females	LB-205		chemical reagent			0.00265	GFAP,Nes,NGFR
females	AFP	-0.036	transporter			0.00265	EGR1,FOS,TNFRSF12A
females	KLB	-0.223	enzyme			0.00265	EGR1,FOS,HMGCS1
females	GNB2	0.048	enzyme			0.00285	ARC,CREM,FOSB,PLK2,TSC22D3
females	Sch-23390		chemical drug			0.00295	EGR1,FOS,FOSB,FOSL1
females	BBP-398		chemical drug			0.00346	EGR1,FOSL1,PHLDA1
females	MBNL1	0.056	other			0.00346	LGR5,SOX2,SOX4
females	OXTR	-0.768	G-protein coupled receptor			0.00346	FOS,RUNX2,SP7
females	NDP	-0.38	growth factor			0.00346	CNTF,EDN2,LIF
females	GNB1	0.051	enzyme			0.0036	ARC,CREM,FOSB,PLK2,TSC22D3
females	Rp-8-Br-cGMPS		chemical - kinase inhibitor			0.00411	CNTF,FOS
females	D-2-amino-5-phosphonovaleric acid		chemical reagent			0.00411	CAMK2B,GRIN2B
females	LEO1	0.048	other			0.00411	SOX2,SOX4
females	GJB6	0.094	transporter			0.00411	GJB1,MBP
females	Sapk		group			0.00411	FOS,GADD45A
females	DIO1		enzyme			0.00411	HR,UCP3
females	ARID1B	-0.243	transcription regulator			0.00411	ARC,FOS
females	mir-483		microRNA			0.00411	CKB,Gcg
females	CCKAR	-0.017	G-protein coupled receptor			0.00411	EGR1,MET
females	NTRK3	-1.365	kinase			0.00411	GRIN2B,NTRK3
females	atipamezole		chemical drug			0.00411	EGR1,FOS
females	CDP-choline		chemical - endogenous mammalian			0.00411	GFAP,SYP
females	Pdgfr		group			0.00441	EGR1,HBEGF,TNC
females	CYP51A1	-0.515	enzyme			0.00441	DHCR24,LSS,TM7SF2
females	GREM1	0.056	other			0.00441	AXIN2,GDNF,RUNX2
females	phencyclidine		chemical drug			0.00441	CREM,FOS,SYP
females	PDGF-AA		complex			0.00468	FOS,GFAP,HBEGF,SOX2
females	NTF3	-0.103	growth factor			0.00538	FOS,GRIN2B,Naip1 (includes others),VGF
females	cuprizone		chemical toxicant			0.00538	FOS,GFAP,HMGCS1,MBP
females	Sox2ot	-0.17	other			0.0055	CDH2,Nes,SOX2
females	onapristone		chemical drug			0.0055	HBEGF,PMP22,SPHK1
females	Histone h2a		group			0.00615	EGR1,FGF5,GDNF,RUNX2
females	imipramine		chemical drug			0.00615	DEPP1,EGR1,FOS,LSS
females	DRD2	-0.015	G-protein coupled receptor			0.0067	FOS,FOSB,GRIN2B,ITGB8,NAT8L
females	advanced glycation end product 3		chemical - endogenous mammalian			0.00672	RUNX2,SP7
females	ADRA1		group			0.00672	EGR1,FOS
females	DRD3		G-protein coupled receptor			0.00672	FOS,SLC9A3
females	DRD1/5		group			0.00672	FOS,NAT8L
females	PF-562271		chemical drug			0.00672	RUNX2,SP7
females	UTS2	-0.021	other			0.00672	FOS,HPGD
females	KIDINS220	-0.177	transcription regulator			0.00672	EGR1,FOS
females	EDIL3	-1.369	other			0.00672	RUNX2,SP7
females	triiodothyronine, reverse		chemical - endogenous mammalian			0.00672	DIO2,EGR1
females	miconazole		chemical drug			0.00672	AQP5,STAR
females	cabergoline		chemical drug			0.00672	GDNF,ITGB8
females	Nos		group			0.00675	ARC,EGR1,FOS
females	POU3F1		transcription regulator			0.00675	CNP,DDN,MBP
females	Gm12602	0.058	other			0.00814	CGREF1,CPA4,DUSP5
females	reserpine		chemical drug			0.00814	ADRA2A,EGR1,FOS
females	ADRA1B	-0.543	G-protein coupled receptor			0.0088	ARC,CREM,EGR1,FOS,LIF
females	ADRA1D	-0.77	G-protein coupled receptor			0.0088	ARC,CREM,EGR1,FOS,LIF
females	ACKR3	-0.241	G-protein coupled receptor			0.00888	FMOD,HBEGF,STMN1,VWF
females	leukotriene C4		chemical - endogenous mammalian			0.00969	EGR1,EGR3,FOS
females	picropodophyllin		chemical drug			0.00969	PIWIL1,SOX2,ZBTB16
females	FNDC5	-1.645	other			0.00969	FNDC5,RUNX2,SP7
females	MIRLET7		group			0.00969	ATL1,COL4A5,Hmga2
females	ITPR1	-0.348	ion channel			0.00969	FOS,NOS1,RAPSN
females	silicon dioxide		chemical drug			0.00969	EGR1,FOS,FOSL1
females	KT5823		chemical - kinase inhibitor			0.00969	AQP5,CNTF,FOS
females	ganciclovir		chemical drug			0.0099	ARC,THBS2
females	SERCA		group			0.0099	EGR1,FOSL1
females	benfluorex		chemical drug			0.0099	GCK,HMGCS2
females	hydroxyethylnorfenfluramine		chemical - endogenous mammalian			0.0099	GCK,HMGCS2
females	tacedinaline		chemical drug			0.0099	ARC,FOS
females	AMELY		growth factor			0.0099	RUNX2,SP7
females	AMER1	-0.09	other			0.0099	AXIN2,LGR5
females	KCNIP2	-1.33	transporter			0.0099	CREM,FOSB
females	DYNLL1	0.033	other			0.0099	FOS,NOS1
females	F2RL3	0.095	G-protein coupled receptor			0.0099	EGR1,FOS
females	GPS1	0.047	other			0.0099	AXIN2,FOS
females	DSPP		other			0.0099	RUNX2,SP7
females	HIVEP2	0.204	transcription regulator			0.0099	FOS,SP7
females	RAB7A	0.15	enzyme			0.0099	EGR1,FOS
females	FZD6	-0.006	G-protein coupled receptor			0.0099	RUNX2,SP7
females	phenylamil		chemical reagent			0.0099	RUNX2,SP7
females	quisqualic acid		chemical - endogenous non-mammalian			0.0099	EGR1,FOS
females	ADRA1A	-1.084	G-protein coupled receptor			0.0113	ARC,CREM,EGR1,FOS,LIF
females	15(S)-HETE		chemical - endogenous mammalian			0.0114	EGR1,FOSB,FOSL1
females	EREG	1.041	growth factor			0.0114	BTC,HBEGF,TNC
females	RAC2	0.287	enzyme			0.0123	CDH2,FOS,ITGB8,PMP22,RUNX2
females	SOX17	-0.27	transcription regulator			0.0123	AXIN2,FOS,SOX2,VIT
females	CX3CL1	-0.015	cytokine			0.0128	ASPA,CDHR1,CRABP2,FRZB,GFAP,SOX4,SPHK1,SPON2,SYP
females	TMSB4		group			0.0133	MBP,RUNX2,SP7
females	EMD	0.209	other			0.0133	EGR1,PPL,SOX2
females	NGFR	1.4	transmembrane receptor			0.0136	FOS,GFAP,GRIN2B,NGFR
females	RIOX1	0.272	enzyme			0.0136	RUNX2,SP7
females	SOX2-OCT4		complex			0.0136	FGF4,SOX2
females	HNRNPR	0.141	other			0.0136	Nes,PLK2
females	RAP1GAP	-1.568	other			0.0136	CDH2,FOS
females	ST8SIA4	0.303	enzyme			0.0136	GFAP,MBP
females	FAF1	0.183	other			0.0136	AXIN2,RUNX2
females	SNTA1	-0.685	other			0.0136	NOS1,RAPSN
females	AGR2		other			0.0136	EGR1,FOS
females	OGN	-0.641	growth factor			0.0136	RUNX2,SP7
females	TBXA2R	-2.022	G-protein coupled receptor			0.0136	GDNF,TBXA2R
females	MED13L	-0.172	other			0.0136	LIF,SUSD2
females	GSK 650394		chemical reagent			0.0136	GRIN2B,SLC9A3
females	FZD2	-0.395	G-protein coupled receptor			0.0136	RUNX2,SP7
females	H4C3	-0.32	other			0.0136	FOSB,Nes
females	PRN694		chemical drug			0.0136	FOS,FOSB
females	Gm26313		other			0.0136	Nes,PLK2
females	AP20187		chemical reagent			0.0136	EGR1,FOS
females	selegiline		chemical drug			0.0136	GDNF,GFAP
females	trimethyltin		chemical reagent			0.0136	FOS,GFAP
females	fluphenazine		chemical drug			0.0136	FOS,NR4A3
females	volinanserin		chemical drug			0.0136	EGR1,FOS
females	Ki16425		chemical reagent			0.0136	GDNF,SPHK1
females	D-alpha-hydroxyglutarate		chemical - endogenous mammalian			0.0136	LDHB,RUNX2
females	DMD	-0.359	other			0.0148	CAMK2B,COL23A1,IL12A,LIF,NDRG2,NOS1,PACSIN1,PAMR1,SCN3B,SPTB,STARD10,UNC79
females	cyclooxygenase		group			0.0153	FOS,LIF,Retnla
females	G-1		chemical reagent			0.0153	ARC,FOS,PAQR7
females	NKX2-2		transcription regulator			0.0153	Gcg,GCK,IL12A
females	KCNJ10	0.963	ion channel			0.0153	FOSL1,GADD45A,TNFRSF12A
females	lapatinib/pazopanib		chemical drug			0.0153	EGR1,MET,PHLDA1
females	DUSP5	1.517	phosphatase			0.0153	ALDH1A3,EGR1,EGR3
females	IGF2	-0.68	growth factor			0.016	Cdkn1c,EGR1,ELOVL6,GADD45A,HBEGF,NDRG1,PHLDA1,SATB1,THBS2,THRA
females	TNFRSF11A	0.341	transmembrane receptor			0.0175	MME,RSPO1,SOX2
females	PCDH11Y		other			0.0175	AXIN2,FGF4,FOSL1
females	fluconazole		chemical drug			0.0175	ABCB9,CYP3A7,STAR
females	L-type Calcium Channel		complex			0.0178	EGR1,FOS
females	IL-2R		complex			0.0178	FOS,PHGDH
females	PDS5B	-0.047	other			0.0178	CDH2,SOX2
females	LGI1	-0.795	other			0.0178	KCNA1,KCNA2
females	PDLIM7	0.166	other			0.0178	RUNX2,SP7
females	EGR4		transcription regulator			0.0178	CREM,EGR1
females	G3BP1	0.259	enzyme			0.0178	SOX2,SP7
females	MAD2L2	0.202	enzyme			0.0178	CDH2,EGR1
females	raclopride		chemical drug			0.0178	FOS,NR4A3
females	domoic acid		chemical toxicant			0.0178	FOS,GFAP
females	CHS-828		chemical drug			0.0178	LGR5,SOX2
females	ASARM-PO4		chemical reagent			0.0178	RUNX2,SP7
females	buserelin		biologic drug			0.0178	EGR1,FOS
females	CLEC11A	-0.084	growth factor			0.019	CDH2,FOS,PMP22,RUNX2,STAR
females	CARM1	0.038	transcription regulator			0.0196	EGR3,FOS,GADD45A,SPINK1
females	SALL4	-0.077	transcription regulator			0.0199	FGF4,Hmga2,SOX2
females	MAPK8IP1	-1.298	other			0.0199	FOS,GRIN2B,MAPK8IP1
females	MAT1A		enzyme			0.0199	EGR1,GAMT,SAA1
females	MAPK12	-0.104	kinase			0.0199	FOS,IL12A,ITGB8
females	RPS6KA5	-0.535	kinase			0.0199	FOS,FOSL1,IL12A
females	IRAK4	0.211	kinase			0.0199	EGR1,FOS,FOSB,IL12A,LIF,PHLDA1
females	IL1R1	0.007	transmembrane receptor			0.0217	EGR1,FOS,GFAP,SAA1,Slco1a4
females	HTATIP2	0.245	transcription regulator			0.0224	CDH2,FOS,SOX2
females	MGAT5	0.138	enzyme			0.0224	AXIN2,CDH2,LGR5
females	TFPI2	0.304	other			0.0224	DIO2,GADD45B,SYT4
females	CX-5461		chemical drug			0.0224	GADD45A,PLK2,SESN1
females	desipramine		chemical drug			0.0224	ADRA2A,FOS,Nes
females	diallyl trisulfide		chemical - endogenous non-mammalian			0.0224	ABCC6,FOS,FOXQ1
females	cholesterol sulfate		chemical - endogenous mammalian			0.0225	FOSL1,NR1D1
females	dopamine receptor		group			0.0225	FOS,NR4A3
females	Pde		group			0.0225	FOS,NR4A3
females	Ck2		complex			0.0225	FOS,NGFR
females	HTR7	0.134	G-protein coupled receptor			0.0225	COL23A1,FOS
females	ZNF384	0.161	transcription regulator			0.0225	RUNX2,SP7
females	PRRX1	-0.168	transcription regulator			0.0225	FOS,TNC
females	CTNND1	-0.155	other			0.0225	CDH2,CDH3
females	HMMR	0.418	transmembrane receptor			0.0225	CDH2,SOX2
females	WNT7B	0.04	other			0.0225	AXIN2,RUNX2
females	MNX1		transcription regulator			0.0225	Gcg,MET
females	RTKN	-0.448	other			0.0225	CDH2,FOS
females	ILF2	0.263	transcription regulator			0.0225	FOS,SOX2
females	GNRH2		other			0.0225	FOS,FOSB
females	dantrolene		chemical drug			0.0225	NOS1,STAR
females	8-hydroxy-2-(di-n-propylamino)tetralin		chemical reagent			0.0225	FOSB,NOS1
females	JNK-IN-8		chemical drug			0.0225	AXIN2,SOX2
females	oleoylethanolamide		chemical - endogenous mammalian			0.0225	FOS,FOSB
females	DACH1	-0.193	transcription regulator			0.0232	EGR1,FGF5,FOS,SOX2
females	NCOR2	-0.01	transcription regulator			0.0246	AXIN2,FOS,HBEGF,HPGDS,STAR
females	ATF1	0.345	transcription regulator			0.0251	EGR1,FOS,FOSL1,UCP3
females	ADCY		group			0.0251	CDH2,CREM,FOS
females	MLX	0.36	transcription regulator			0.0251	ELOVL6,IL12A,THBS2
females	IGFBP5	0.054	other			0.0251	MPZ,RUNX2,SFN
females	NTRK1	-0.077	kinase			0.0251	EGR1,FOS,GADD45A
females	PD184352		chemical drug			0.0251	EGR1,FOS,NR4A3
females	leukotriene A4		chemical - endogenous mammalian			0.0266	TNC
females	8-chloroadenosine		chemical drug			0.0266	MET
females	CSDE1 HNRNPD PABP PAIP1 SYNCRIP		complex			0.0266	FOS
females	6'-OH-BDE-99		chemical - endogenous mammalian			0.0266	ARC
females	6-OH-BDE-47		chemical - endogenous mammalian			0.0266	ARC
females	ERMN	0.123	other			0.0266	CNP
females	GFM1	0.315	translation regulator			0.0266	ARC
females	peptide YY 3-36		biologic drug			0.0266	FOS
females	growth factor receptor		group			0.0266	FOS
females	GSK 189254		chemical drug			0.0266	FOS
females	(-)-OSU 6162		chemical drug			0.0266	FOS
females	ASB9	-0.035	transcription regulator			0.0266	CKB
females	GJC2	-0.951	transporter			0.0266	GJB1
females	CWH43	1.304	other			0.0266	L1CAM
females	pridopidine		chemical drug			0.0266	FOS
females	SRF-ELK1		complex			0.0266	FOS
females	KREMEN1	-0.402	other			0.0266	AXIN2
females	PPIP5K1	-0.419	phosphatase			0.0266	RUNX2
females	FNDC3B	0.137	other			0.0266	RUNX2
females	MARCHF6	-0.285	enzyme			0.0266	DIO2
females	NRXN2	-1.655	transporter			0.0266	TAFA1
females	SLC22A16		transporter			0.0266	FGF4
females	PART1		other			0.0266	ZBTB16
females	PHF20L1	0.162	other			0.0266	SOX2
females	HSPA6		enzyme			0.0266	SPHK1
females	ADGRB3	-0.04	G-protein coupled receptor			0.0266	STAR
females	NTNG1	-0.786	other			0.0266	LRRC4C
females	NAP1L2	0.016	other			0.0266	Cdkn1c
females	FGF14	-0.119	growth factor			0.0266	FOS
females	CLSTN1	-1.009	other			0.0266	GRIN2B
females	LRRC4	-0.911	other			0.0266	STMN1
females	GPX6		enzyme			0.0266	PPP1R1B
females	hispidulin		chemical drug			0.0266	EGR1
females	vasopressins		biologic drug			0.0266	FOS
females	proprotein convertase		group			0.0266	STAR
females	mediator		complex			0.0266	FOS
females	ARHGEF17	-0.641	other			0.0266	FOS
females	BIX 02189		chemical drug			0.0266	GDNF
females	KIFAP3	-0.273	other			0.0266	FOS
females	OCRL	0.066	phosphatase			0.0266	MET
females	PPY		other			0.0266	FOS
females	LINC01503		other			0.0266	FOSL1
females	LINC01133		other			0.0266	AXIN2
females	TUNAR		other			0.0266	SOX2
females	GPHA2		other			0.0266	FOS
females	HSD17B10	-0.062	enzyme			0.0266	SH3GL2
females	mir-592		microRNA			0.0266	NGFR
females	miR-24-1-5p (and other miRNAs w/seed GCCUACU)		mature microRNA			0.0266	SLITRK1
females	miR-3584-5p (and other miRNAs w/seed GGAGGAG)		mature microRNA			0.0266	NTRK3
females	miR-709 (and other miRNAs w/seed GAGGCAG)		mature microRNA			0.0266	MYCL
females	KREMEN2	-0.262	other			0.0266	AXIN2
females	NNMT	0.222	enzyme			0.0266	SYP
females	HTR1A		G-protein coupled receptor			0.0266	NOS1
females	NPVF		other			0.0266	FOS
females	RAB22A	-0.04	enzyme			0.0266	VGF
females	ponatinib		chemical drug			0.0266	DHCR24
females	PISD	0.213	enzyme			0.0266	PCYT2
females	GAN	0.075	other			0.0266	GFAP
females	SLC1A2	-0.013	transporter			0.0266	FOS
females	GPHB5	0.051	other			0.0266	FOS
females	SCN7A	-0.746	ion channel			0.0266	FOS
females	ANKS1A	-0.106	other			0.0266	FOS
females	Nrxn3	0.369	other			0.0266	TAFA1
females	B3GAT2	-0.001	enzyme			0.0266	B3GAT1
females	PNLDC1	-0.039	enzyme			0.0266	PIWIL1
females	KIF17	0.011	transporter			0.0266	GRIN2B
females	EPGN	-0.113	growth factor			0.0266	FOS
females	TAX1BP3	-0.233	transcription regulator			0.0266	FOS
females	CRABP1	0.268	transporter			0.0266	CRABP2
females	TBXAS1	0.237	enzyme			0.0266	STAR
females	BARX1		transcription regulator			0.0266	L1CAM
females	NPNT	-0.995	other			0.0266	GDNF
females	RAB5B	-0.358	enzyme			0.0266	FOS
females	cytarabine/filgrastim/fludarabine phosphate		biologic drug			0.0266	FOS
females	LINC01564		other			0.0266	PHGDH
females	CHRM2	0.218	G-protein coupled receptor			0.0266	EGR1
females	COX7A2	0.255	enzyme			0.0266	STAR
females	CP-673451		chemical reagent			0.0266	SOX2
females	pharmacoperone IN3		chemical reagent			0.0266	STAR
females	CYFIP1	-0.015	translation regulator			0.0266	ARC
females	CML advanced glycation end products		chemical reagent			0.0266	EGR1
females	arsenic trichloride		chemical reagent			0.0266	GADD45A
females	NBI 27914		chemical drug			0.0266	FOS
females	guanfacine		chemical drug			0.0266	FOS
females	guanethidine		chemical drug			0.0266	STAR
females	IPI 493		chemical drug			0.0266	MET
females	ondansetron		chemical drug			0.0266	FOS
females	cyclothiazide		chemical drug			0.0266	EGR1
females	flurothyl		chemical drug			0.0266	FOS
females	L 733060		chemical reagent			0.0266	FOS
females	selfotel		chemical drug			0.0266	FOS
females	tetrabenazine		chemical drug			0.0266	PPP1R1B
females	(R)-5-(2-azetidnylmethoxy)-2-chloropyridine		chemical drug			0.0266	FOS
females	arachidonyl-2-chloroethylamide		chemical reagent			0.0266	EGR1
females	oxaprozin		chemical drug			0.0266	NGFR
females	ONO-8711		chemical drug			0.0266	FOS
females	UCM03025		chemical reagent			0.0266	MBP
females	AM966		chemical reagent			0.0266	GDNF
females	CTOP		chemical reagent			0.0266	FOS
females	Ac-DEVD-CHO		chemical reagent			0.0266	FOS
females	ibutamoren		chemical drug			0.0266	FOS
females	cytisine		chemical drug			0.0266	FOSB
females	LY 354740		chemical drug			0.0266	FOS
females	droxidopa		chemical drug			0.0266	FOS
females	S(-)-carbidopa		chemical drug			0.0266	FOS
females	mesterolone		chemical drug			0.0266	NOS1
females	N-carbamyl-L-glutamate		chemical drug			0.0266	LIF
females	OSU8-1		chemical - protease inhibitor			0.0266	HBEGF
females	sarcosine		chemical - endogenous mammalian			0.0266	FOS
females	polysialic acid		chemical drug			0.0266	NGFR
females	3-deoxyglucosone		chemical - endogenous mammalian			0.0266	HBEGF
females	stanozolol		chemical drug			0.0266	NGFR
females	pituitary adenylate cyclase-activating polypeptide		biologic drug			0.0271	AXIN2,EGR1,FOSL1,PLK2
females	POMGNT1	-0.051	enzyme			0.0277	CDH2,LAMA2
females	TRPM8		ion channel			0.0277	GPX2,UCP3
females	BCO2	0.139	enzyme			0.0277	NR1D1,SPON2
females	necrostatin-1		chemical reagent			0.0277	GFAP,Retnla
females	CD244	0.075	transmembrane receptor			0.0277	EGR1,FOS
females	KCNN4	0.665	ion channel			0.0277	FOS,TSC22D3
females	PDGFA	0.446	growth factor			0.0277	EGR1,SOX2
females	AGRP		other			0.0277	DIO2,FOS
females	SETD7	-0.556	enzyme			0.0277	GCK,SOX2
females	RANBP9	-0.344	other			0.0277	FOS,SYP
females	SH2B1	-0.13	other			0.0277	CDH2,FOSL1
females	Sik1	0.867	kinase			0.0277	CREM,DIO2
females	butylhydroxybutylnitrosamine		chemical toxicant			0.0277	BTC,HBEGF
females	trifluoperazine		chemical drug			0.0277	EGR1,NOS1
females	bupivacaine		chemical drug			0.0277	FOSL1,HPGDS
females	clomipramine		chemical drug			0.0277	DEPP1,LSS
females	SS18-SSX1		fusion gene/product			0.0277	AXIN2,SOX2
females	MIR99A-LET7C-MIR125B2		group			0.0277	APC,APC2
females	tridecanoic acid		chemical - endogenous mammalian			0.0277	DUSP5,TNC
females	EBF2	-0.107	transcription regulator			0.028	CNGA2,DIO2,ENTPD2
females	SSTR2	0.048	G-protein coupled receptor			0.028	CDH2,FOS,GCK
females	PCYT1A	0.058	enzyme			0.028	CDK18,GFRA1,SEPTIN3
females	amitriptyline		chemical drug			0.028	DEPP1,GDNF,LSS
females	RORC	-0.47	ligand-dependent nuclear receptor			0.0289	CYP39A1,DHCR24,ELOVL6,ELOVL7,GADD45B,GSTM2,HPGD,Slco1a4,ZBTB16
females	LRP5	-0.041	transmembrane receptor			0.0292	AXIN2,GCK,RUNX2,SP7
females	BSCL2	-0.051	other			0.0295	AATK,GCK,HMGA1,NAT8L,SCG5
females	NRG2	-0.351	growth factor			0.0295	EGR1,FOSB,NR4A3,PRKG2,SOX2
females	RORA	-0.332	ligand-dependent nuclear receptor			0.0298	CYP39A1,DHCR24,ELOVL6,ELOVL7,GADD45A,GADD45B,GSTM2,HPGD,NR1D1,Slco1a4,UCP3
females	CDC73	0.275	other			0.0311	HMGA1,Hmga2,HMGCS2
females	KISS1		other			0.0311	Abca8a,EGR1,FOS
females	NOS1	-1.507	enzyme			0.0311	ARC,EGR1,FOS
females	calyculin A		chemical toxicant			0.0311	EGR1,NR4A3,VWF
females	EPHB1	-1.402	kinase			0.0333	EGR1,FOS
females	Tetanospasmin		chemical - endogenous non-mammalian			0.0333	KCNA1,KCNA2
females	Rap1		group			0.0333	CDH2,FOS
females	ficusin		chemical drug			0.0333	RUNX2,SP7
females	HTR2B	0.464	G-protein coupled receptor			0.0333	CDH2,COL23A1
females	ZFP57	-0.063	transcription regulator			0.0333	MBP,MPZ
females	DLG1	0.345	kinase			0.0333	APC,KCNJ12
females	CCN4	0.027	other			0.0333	AXIN2,CDH2
females	CHRM3	0.302	G-protein coupled receptor			0.0333	EGR1,FOS
females	miR-208a-3p (and other miRNAs w/seed UAAGACG)		mature microRNA			0.0333	RUNX2,TBXA2R
females	FOXD1	-0.324	transcription regulator			0.0333	EPHB1,FOXJ1
females	ERRFI1	0.068	other			0.0333	MET,Naip1 (includes others)
females	ELK3	0.22	transcription regulator			0.0333	EGR1,FOS
females	WNT10B	-0.094	other			0.0333	RUNX2,SP7
females	MYZAP	-0.398	other			0.0333	CDH2,FOS
females	Ncoa6	-0.031	transcription regulator			0.0333	BTC,FOS
females	sesame oil		chemical reagent			0.0333	EGR1,PTN
females	pargyline		chemical drug			0.0333	GFAP,NOS1
females	clonidine		chemical drug			0.0333	EGR1,FOS
females	terbutaline		chemical drug			0.0333	AQP5,GFAP
females	CA074-methyl ester		chemical reagent			0.0333	GFAP,SPHK1
females	triptorelin		biologic drug			0.0333	FOS,NOS1
females	theophylline		chemical drug			0.0333	FOS,GFAP
females	scopolamine		chemical drug			0.0333	FOS,GFAP
females	Wnt		group			0.0337	CDH2,EDAR,MPZ,RUNX2
females	risperidone		chemical drug			0.0343	FOS,NGFR,NR4A3
females	K-252		chemical drug			0.0343	NDRG1,NRN1,PPP1R1B
females	promegestone		chemical drug			0.0348	DUSP5,HBEGF,PPP1R1B,SAA1,VIPR1,ZBTB16
females	Histone h3		group			0.0362	ADD2,AQP5,CA4,CACNA1G,EGR1,FGF4,FGF5,FOS,FOXJ1,GCNT4,Hmga2,L1CAM,MET,MPZ,Nes,RSPO1,RUNX2,SCN1A,SPHK1,STAR
females	FANCC	-0.133	other			0.0368	AXIN2,CAMK2B,MAPK8IP1,PCLO,TNFSF4
females	MAPT	-0.685	other			0.0375	ADD2,AMPH,AP3B2,CKB,COL4A4,DNAI3,ELOVL7,FOS,GFAP,GRIN2B,H2BC5,LDHB,MBP,NOS1,PCLO,PPP1R1B,SEPTIN3,SH3GL2,STMN1,SYP,TUBB2B,UNC13C
females	sodium selenite		chemical drug			0.0377	GPX2,HPGD,HPGDS
females	IPMK	0.131	kinase			0.0377	FOS,FOSB,PMP22
females	MK2206		chemical drug			0.0377	CDH2,EDIL3,SOX2
females	PRKAR2B	-0.113	kinase			0.0377	EGR1,FOS,NR4A3
females	SOX2-OT		other			0.0392	CDH2,SOX2
females	chlorcyclizine		chemical drug			0.0392	DEPP1,LSS
females	PLCL2	0.308	enzyme			0.0392	DIO2,RUNX2
females	PBRM1	0.028	other			0.0392	CNTN6,CRABP2
females	RSPO1	-1.031	other			0.0392	AXIN2,LGR5
females	NELFB	-0.066	other			0.0392	GADD45A,GADD45B
females	AVPR1A	-0.375	G-protein coupled receptor			0.0392	RUNX2,SP7
females	SERPINA3	-0.627	other			0.0392	RUNX2,SP7
females	CIC	0.065	transcription regulator			0.0392	FOSL1,MAFF
females	PIAS2	0.152	transcription regulator			0.0392	Cdkn1c,FOS
females	DBI	-0.261	other			0.0392	ELOVL6,LSS
females	MOGAT1	-0.084	enzyme			0.0392	BDH1,HMGCS2
females	HSF4	-0.204	transcription regulator			0.0392	FGF4,LIF
females	riluzole		chemical drug			0.0392	GDNF,GFAP
females	baclofen		chemical drug			0.0392	FOS,SP7
females	GRP	0.1	growth factor			0.0412	FOS,FOSB,Gcg
females	YWHAZ	0.099	enzyme			0.0412	FOSL1,Gcg,TSC22D3
females	methylnitronitrosoguanidine		chemical toxicant			0.0412	APC,EGR1,GADD45A
females	letrozole		chemical drug			0.0412	FOSL1,LIF,SYP
females	succinic acid		chemical - endogenous mammalian			0.0412	CA4,DIO2,SPARCL1
females	IL11RA	-0.164	transmembrane receptor			0.0412	DUSP5,FOS,SAA1,SOX2
females	TAF4	-0.081	transcription regulator			0.0433	CDH3,FMOD,HBEGF,MAFF,PTN,THBS2
females	triadimefon		chemical toxicant			0.0439	ABCB9,CYP3A7,GSTM2,Slco1a4
females	TRIM37	-0.031	enzyme			0.0449	CKB,EGR1,SFN
females	SFRP4	-0.271	transmembrane receptor			0.0449	AXIN2,BTC,FGF5
females	FAAH	-2.03	enzyme			0.0449	FAAH,FOS,SLC22A17
females	perhexiline		chemical drug			0.0455	DEPP1,LSS
females	FOXD2-AS1		other			0.0455	CDH2,PHGDH
females	GSX2		transcription regulator			0.0455	ALDH1A3,PPP1R1B
females	BCO1	-0.091	enzyme			0.0455	NR1D1,SPON2
females	DANCR		other			0.0455	CDH2,RUNX2
females	harmine		chemical - endogenous non-mammalian			0.0455	FOS,RUNX2
females	CTNNBIP1	-0.427	other			0.0455	AXIN2,HMGCS1
females	PPP3CB	0.172	phosphatase			0.0455	B3GAT1,GADD45A
females	TLE1	-0.457	transcription regulator			0.0455	EGR1,FOS
females	RPS6KA4	0.045	kinase			0.0455	FOS,IL12A
females	PHEX	0.183	peptidase			0.0455	RUNX2,SP7
females	MZF1	-0.194	transcription regulator			0.0455	CDH2,NOS1
females	LAMA2	-1.223	other			0.0455	LAMA2,MBP
females	PTGER1	0.201	G-protein coupled receptor			0.0455	FOS,GDNF
females	PEX5L	-0.195	ion channel			0.0455	HCN1,LSS
females	sevoflurane		chemical drug			0.0455	FOS,GRIN2B
females	hydroquinone		chemical - endogenous mammalian			0.0455	FOS,SFN
females	hormone		chemical drug			0.0455	DHCR24,STAR
females	1-chloro-2-(2,2,2-trichloro-1-(4-chlorophenyl)ethyl)benzene		chemical toxicant			0.0455	GADD45A,GADD45B
females	SKF-38393		chemical reagent			0.0455	EGR1,FOS
females	N,N-dimethylsphingosine		chemical reagent			0.0455	FOS,SPHK1
females	astressin 2B		biologic drug			0.0455	FOS,HPGD
females	[D-Ala2,N-Me-Phe4,Gly5-ol]-Enkephalin		chemical reagent			0.0455	FOS,THBS2
females	ryanodine		chemical - endogenous non-mammalian			0.0455	FOS,STAR
females	SB 216763		chemical drug			0.0466	AXIN2,FOSB,NR4A3,SOX2
females	MDM4	0.03	transcription regulator			0.0487	AXIN2,CELSR1,FAT3
females	mir-132		microRNA			0.0487	GRIN2B,HBEGF,SOX4
females	mir-31		microRNA			0.0487	MET,SP7,STMN1
females	PTPN22	0.245	phosphatase			0.0487	CREM,FOS,Retnla
females	VAV2	-0.209	transcription regulator			0.0487	BTC,FOS,HBEGF
females	NPPA		other			0.0487	Cdkn1c,EGR1,IL12A
males	lipopolysaccharide		chemical drug	Activated	5.458	2.97e-08	Acot1,ADRA2A,ALDH1A2,ANGPTL4,APC,AQP5,ARC,AREG,CCN1,CDH2,CEBPD,CEMIP,CLDN5,CREM,CXCL14,DDN,DIO2,DUSP5,EGR1,EGR3,EREG,FAAH,FOS,FOSB,FOSL1,GADD45A,GADD45B,GFAP,GPR3,HBEGF,HMGA1,Hmga2,IL11,INHBA,ITGB8,LIF,MAFF,MET,MMP12,Mt1,Mt2,MYC,MYCL,NEK6,NGFR,NOS2,Nppb,NPPC,NPTX1,NR4A3,PDE4B,PHLDA1,PLK2,Pou3f1,PTPN2,RGS16,RUNX2,RXRG,SAA1,SCUBE1,SDC4,SGPP2,SHH,Slco1a4,SPHK1,TCIM,TNC,TRIB1
males	PDGF BB		complex	Activated	4.609	2.07e-17	AREG,BDKRB2,CCN1,CEBPD,DUSP5,EGR1,EGR3,EREG,FOS,FOSB,FOSL1,GADD45A,GDNF,HBEGF,Hmga2,INHBA,LIF,MMP12,Mt1,Mt2,MYC,NOS2,Nppb,NR4A3,PHLDA1,PLK2,Pvr,RXRG,SHH,SPHK1,TNC,TNFRSF12A,TRIB1
males	beta-estradiol		chemical - endogenous mammalian	Activated	4.315	2.48e-10	Acot1,ALDH1A2,ANKS1B,AP3B2,APC,AQP5,ARC,AREG,CA14,CA2,CCN1,CDH2,CDK18,CEBPD,CLEC1B,COCH,CPM,CRABP2,CREM,CRLF1,CYP26B1,DUSP5,EDN2,EGR1,EGR3,EREG,FAAH,FGF5,FNDC5,FOS,FOSB,FOSL1,GADD45A,GADD45B,GCNT4,GDNF,GFAP,GJB1,GPC1,HBEGF,HMCN2,IL11,INHBA,ITGB8,KCND3,L1CAM,LGR5,LIF,MET,MYC,NGFR,NOS2,Nppb,NPTX1,NR4A3,NRIP3,Pakap,PDE4B,PHLDA1,PLK2,PPL,PTPN2,RASSF10,RGS16,RUNX2,SAA1,SDC4,SEMA7A,SHH,SHISA2,SOX4,SPHK…
males	IL6	1.171	cytokine	Activated	4.3	4.71e-07	AREG,BTC,CEBPD,CRLF1,EGR1,EREG,FGF23,FOS,FOSL1,GADD45A,GADD45B,Gcg,GFAP,GP5,IL11,LIF,MET,MMP12,Mt1,Mt2,MYC,NOS2,PLK2,Pvr,RUNX2,SAA1,SHH,Slco1a4,SOX2,SP7,TNC,TNFRSF12A
males	tetradecanoylphorbol acetate		chemical drug	Activated	4.291	3.94e-08	ALDH1A3,ANGPTL4,ARC,AREG,BTC,CA2,CCN1,CEMIP,CLCF1,CREM,DIO2,DIO3,DUSP5,EGR1,EGR3,FAAH,FCGBP,FEM1B,FOS,FOSB,FOSL1,FSTL3,GADD45B,Gcg,GLIS1,HBEGF,HMGA1,IL11,INHBA,LIF,MMP12,MYC,NAV2,NOS2,Nppb,OSR2,RGS16,SDC4,SKIDA1,SPHK1,SYT4,TCIM,TGM1,TNFRSF12A
males	EGF	-0.009	growth factor	Activated	4.14	1.1e-13	ANGPTL4,ARC,AREG,CCN1,CEBPD,CRABP2,CREM,CXCL14,DIO2,DIO3,DUSP5,EGR1,EGR3,EREG,FGF5,FOS,FOSB,FOSL1,FOXJ1,GADD45A,Gcg,GFAP,HBEGF,INHBA,MET,MMP12,MYC,Nes,NOS2,NR4A3,Nrg1,OSR2,RUNX2,SOX2,SOX4,SPHK1,TGM1,TNC,TNFRSF12A
males	FGF2	0.744	growth factor	Activated	4.13	2.42e-13	ANGPTL4,ARC,AREG,CCN1,CRABP2,DIO3,EGR1,EREG,FGF23,FGF5,FOS,FOSL1,GADD45A,Gcg,GDNF,GFAP,HBEGF,HMGA1,INHBA,MET,MYC,Nes,NGFR,NOS2,PLK2,Pvr,RUNX2,SHH,SOX2,SP7,SPHK1,SPINK1,TNFRSF12A,VGF
males	CREB1	0.122	transcription regulator	Activated	4.086	4.16e-13	Abca8a,APOLD1,ARC,BHLHE22,Cabp1,CCN1,CDH10,CDH2,CEBPD,CGREF1,COCH,CREM,CSRNP1,DIO2,ECEL1,EGR1,FOS,FOSB,GADD45A,GADD45B,GFRA1,GPR3,INHBA,LSS,MYC,NOS2,NPTX2,NR4A3,Nrgn,Pvr,SCN3B,SEMA7A,SERINC5,SLC6A1,VGF,YPEL1
males	IFNG	0.049	cytokine	Activated	3.949	5.67e-08	ABCA6,Acot1,ADAMTS8,ADRA2A,ALDH1A2,ALDH1A3,ANGPTL4,ARC,AREG,CCL28,CDH2,CEBPD,CREM,CRLF1,DUSP5,EGR1,EGR3,EMID1,FAAH,FOS,FOSB,GADD45B,GCK,GDNF,GFAP,GLDN,GLIS1,HBEGF,HMGA1,IL11,INHBA,LIF,MAFF,MMP12,Mt1,MYC,NOS2,Nppb,NR4A3,PAPPA,PHLDA1,Pou3f1,PTN,RUNX2,SCUBE1,SDC4,SEMA7A,SHH,SLC6A1,TGM1,TNFRSF12A
females	tetradecanoylphorbol acetate		chemical drug	Activated	3.882	0.034	ALDH1A3,ALOXE3,ARC,BTC,CEMIP,CLCF1,CREM,DIO2,DIO3,DUSP5,EGR1,EGR3,ETNPPL,FAAH,Folh1,FOS,FOSB,FOSL1,GADD45B,GAL3ST1,Gcg,GLIS1,HBEGF,HMGA1,IL12A,ITM2A,KCNK2,Krt87,LIF,MME,MPZ,NAV2,OSR2,PAQR7,PHGDH,PRKG2,Retnla,SPHK1,STAR,SYT4,TNFRSF12A,TSC22D3,VIPR1
males	forskolin		chemical toxicant	Activated	3.842	6.98e-13	AQP5,ARC,AREG,CDH2,CEBPD,CGREF1,CREM,DIO2,ECEL1,EGR1,EREG,FGF23,FOS,FOSB,FOSL1,GADD45A,GADD45B,Gcg,GFAP,GFRA1,GPR3,IL11,INHBA,MET,Mt1,Mt2,MYC,NOS2,NPTX2,NR4A3,PDE4B,PDE4C,PLK2,Pvr,RUNX2,Slco1a4,SSTR4,SYT4,TRIB1,UCN2,VGF
males	Vegf		group	Activated	3.825	1.51e-11	Acot1,ANGPTL4,ANGPTL7,CA2,CA4,CCN1,CLCF1,CRLF1,DIO2,DOK5,DUSP5,EGR1,EGR3,FOSB,FOSL1,HBEGF,IL11,INHBA,ITGA10,ITGB8,MET,Mt2,MYC,NPL,NR4A3,NRCAM,PHLDA1,SHISA2,TBXA2R,TMC7,TNC,TRIB1
males	TGFB1	-0.044	growth factor	Activated	3.791	3.48e-06	Acot1,ADRA2A,ANGPTL4,ARC,AREG,BDH1,BDKRB2,CCN1,CDH2,CEMIP,CYP3A7,EGR1,EGR3,EREG,FETUB,FGF5,FNDC5,FOS,FOSB,FOSL1,FOXJ1,FSTL3,GADD45A,GADD45B,GDNF,GFAP,GLDN,GRIN2B,HBEGF,HMGA1,HSF2BP,IL11,INHBA,Kcnn2,L1CAM,LIF,MET,MMP12,MYC,NOS2,NR4A3,OSR2,PAPPA,PLK2,PPFIBP2,RNF152,RUNX2,SDC4,SEMA7A,SOX2,SOX4,SPHK1,TNC,TNFRSF12A,Trp53cor1
males	kainic acid		chemical toxicant	Activated	3.735	2.49e-08	APOLD1,CREM,CSRNP1,EGR1,EGR3,FOS,FOSB,FOSL1,GADD45B,GDNF,GFAP,GFRA1,HBEGF,NGFR,NPTX2
males	IL1B	0.093	cytokine	Activated	3.733	9.51e-08	ANGPTL4,ARC,CCL28,CDH2,CEBPD,CREM,CSRNP1,DUSP5,EGR1,FOS,FOSB,FOSL1,GADD45A,GADD45B,GCK,HBEGF,HMGA1,IER5L,IL11,INHBA,ITGB8,LIF,MMP12,Mt1,Mt2,MYC,NOS2,NR4A3,PAPPA,PDE4B,PHLDA1,RGS16,RUNX2,SAA1,SCUBE1,SDC4,SHH,Slco1a4,TCIM,TGM1
males	ERK		group	Activated	3.665	1.94e-07	AREG,CEBPD,DIO2,DIO3,EGR1,EREG,FOS,FOSL1,HBEGF,HMGA1,LIF,MAFF,MYC,RUNX2,SOX4,SP7,TRPC3
females	IFNG	0.007	cytokine	Activated	3.61	0.011	ABCA6,ADRA2A,AIF1L,ALDH1A3,ARC,CDH2,CELSR1,CELSR2,CHST3,CHST8,CREM,DEPP1,DUSP5,EGR1,EGR3,EMID1,ENTPD2,FAAH,FOS,FOSB,GADD45B,GAL3ST1,GCK,GDNF,GFAP,GLIS1,HBEGF,HMGA1,HMGCS1,IL12A,IL17RB,LIF,MAFF,MCHR1,NOS1,NR1D1,NR4A3,PHGDH,PHLDA1,PLA2G5,PMEL,PPP1R1B,PRKG2,PTN,Retnla,RUNX2,SCG5,SEPTIN3,SLC6A1,SLC9A3,SMTN,STAR,TNFRSF12A,TSC22D3,VIPR1,ZBTB16
males	TREM1	0.158	transmembrane receptor	Activated	3.606	9.47e-06	AREG,EGR1,EGR3,FOSL1,GADD45B,HBEGF,INHBA,LIF,MAFF,NRIP3,PHLDA1,RGS16,SPINK1
females	CREB1	0.171	transcription regulator	Activated	3.506	3.36e-07	Abca8a,ALOXE3,ARC,BHLHE22,CALN1,CDH10,CDH2,CGREF1,CREM,DIO2,ECEL1,EDIL3,EGR1,FOS,FOSB,GADD45A,GADD45B,GFRA1,HMGCS1,HPGD,KCNIP2,KIAA1549L,LSS,NOS1,NPTX2,NR4A3,OCIAD2,Retnla,SCN3B,SERINC5,SLC6A1,SLC6A11,SPOCK3,STAR,STMN1,TAFA1,VGF,YPEL1
males	HGF	0.033	growth factor	Activated	3.441	9.62e-09	ANGPTL4,CCN1,CLCF1,CRLF1,DOK5,EGR1,FOS,FOSB,FOSL1,HBEGF,IL11,INHBA,ITGB8,L1CAM,MET,MYC,NOS2,NR4A3,NRCAM,Nrg1,PHLDA1,PTPN2,RUNX2,SOX2,SP7,TBXA2R,TRIB1
males	CG		complex	Activated	3.414	1.28e-08	ANGPTL4,AREG,BTC,CDH2,CEBPD,CREM,EDN2,EGR1,EREG,FOS,FOSL1,GPC1,HMGA1,IL11,INHBA,LIF,MYC,MYCL,NOS2,PAPPA,PHLDA1,RUNX2,SCUBE1,SDC4,SLC2A12,TNFRSF12A
males	IL1		group	Activated	3.365	6.67e-06	AREG,CEBPD,EGR1,FOS,GCK,GDNF,GFAP,IL11,INHBA,LIF,MYC,NGFR,NOS2,RUNX2,SAA1,SDC4,SPHK1,TNC
males	Ige		complex	Activated	3.357	4.61e-05	AREG,CLCF1,EGR1,GADD45B,HBEGF,LIF,MYC,NGFR,Nrg1,PTPN2,RGS16,Rnf125,SEMA7A,SPHK1,TNC,TNFRSF12A
males	G protein alphai		group	Activated	3.302	1.39e-08	CCN1,CEBPD,FOS,FOSL1,IL11,LIF,MAFF,NR4A3,SPHK1,TGM1,TNFRSF12A
males	Lh		complex	Activated	3.214	0.00643	AREG,BTC,EEF1E1,EGR1,EREG,FOS,GADD45B,MYC,RGS16,RUNX2,TNFRSF12A,TRIB1
males	RAF1	0.005	kinase	Activated	3.169	5.25e-06	AREG,CA2,DIO2,DUSP5,EGR1,EGR3,FOS,HBEGF,LIF,MET,MYC,Nppb,PHLDA1,ST6GALNAC2
males	prexasertib		chemical drug	Activated	3.162	7.18e-08	CSRNP1,EGR1,EGR3,FOS,GADD45B,MPL,NGFR,NR4A3,PHLDA1,PLK2
females	POR	0.505	enzyme	Activated	3.148	2.94e-05	BDH1,BTC,CYP39A1,DHCR24,ELOVL6,GADD45B,GCK,HMGCS1,LSS,Naip1 (includes others),SECISBP2L,Slco1a4,SUSD2,TM7SF2,TMIGD1,TUBB2B
males	isoproterenol		chemical drug	Activated	3.078	6.18e-05	AQP5,CREM,DIO2,FGF23,FOS,FOSL1,GPR3,LIF,NOS2,Nppb,NR4A3
males	tunicamycin		chemical - endogenous non-mammalian	Activated	3.076	0.00303	CEBPD,CLDN5,EGR1,GADD45A,GADD45B,GP1BB,LGR5,MYC,Nrg1,PHLDA1,SHH
females	EGF	0.058	growth factor	Activated	3.066	0.000297	ARC,CRABP2,CREM,DIO2,DIO3,DUSP5,EGR1,EGR3,FGF4,FGF5,FOS,FOSB,FOSL1,FOXJ1,GADD45A,GAL3ST1,Gcg,GFAP,HBEGF,HMGCS1,HPGD,MET,Nes,NR4A3,OSR2,RUNX2,SOX2,SOX4,SPHK1,STAR,SYP,TNC,TNFRSF12A
males	NFkB (complex)		complex	Activated	3.044	9.89e-10	ADRA2A,ALDH1A3,AQP5,CCN1,CEBPD,CGREF1,CLCF1,CREM,DOK5,DUSP5,EGR1,FGF5,FOS,GADD45A,GADD45B,GDNF,GFAP,HIF3A,ITGB8,KCND3,LIF,MYC,NOS2,Nppb,PKP1,PLK2,Pvr,RGS16,SAA1,SDC4,SHH,SLC2A12,TRPC3
females	kainic acid		chemical toxicant	Activated	3.018	8.54e-06	CNTF,CREM,EGR1,EGR3,FOS,FOSB,FOSL1,GADD45B,GDNF,GFAP,GFRA1,HBEGF,KLK6,NGFR,NPTX2,SYP
males	IL3		cytokine	Activated	2.971	0.000667	AREG,CREM,EGR1,EGR3,FOS,GADD45A,GADD45B,GP5,HBEGF,LIF,Mt1,MYC,SEMA7A,SOX4
males	salmonella minnesota R595 lipopolysaccharides		chemical - endogenous non-mammalian	Activated	2.945	8.33e-05	CEBPD,EGR1,FOS,FOSB,FOSL1,MAFF,MET,Nes,PDE4B
males	STAT3	0.523	transcription regulator	Activated	2.944	2.55e-05	ALDH1A3,ANGPTL4,AREG,CDH2,CEBPD,DIO3,DUSP5,EGR1,EGR3,FGF23,FOS,GADD45A,GFAP,IL11,LIF,MMP12,Mt1,MYC,NOS2,PHLDA1,PTN,PTPN2,SAA1,SHH,SOX2
males	Ca2+		chemical - endogenous mammalian	Activated	2.943	8.33e-07	AQP5,ARC,CCN1,CEBPD,CREM,EGR1,FAAH,FGF23,FOS,FOSL1,HBEGF,Nes,NGFR,NR4A3,RUNX2,SYT4,TGM1
males	F7	-0.148	peptidase	Activated	2.929	7.31e-09	CCN1,EGR1,FGF5,FOS,FOSL1,GADD45A,HBEGF,LIF,MYC
females	FGF2	0.38	growth factor	Activated	2.924	6.64e-06	ARC,AXIN2,CNP,CNTF,CRABP2,DIO3,EGR1,FGF4,FGF5,FOS,FOSL1,GADD45A,Gcg,GDNF,GFAP,HBEGF,HMGA1,MBP,MET,MPZ,Nes,NGFR,PLK2,RUNX2,SOX2,SP7,SPHK1,SPINK1,STAR,TNFRSF12A,VGF,VWF
males	GPER1	-0.148	G-protein coupled receptor	Activated	2.905	2.41e-07	CCN1,CEBPD,DUSP5,EDN2,EGR1,FOS,FOSB,MYC,RGS16
females	PRKCD	0.028	kinase	Activated	2.894	0.00532	ALOXE3,CEMIP,FOS,FOSL1,GFAP,LIF,MPZ,NAV2,OSR2,SOX2,SPHK1,STAR
males	SP1	0.02	transcription regulator	Activated	2.873	2.28e-05	CDH2,CEBPD,CRABP2,CREM,EGR1,EREG,FOS,FOSL1,HBEGF,HMGA1,MET,MPL,Mt1,MYC,NGFR,Nppb,PTN,RUNX2,SLC2A12,TBXA2R,TGM1,TNC,TRIB1
males	MAPK3	-0.284	kinase	Activated	2.855	2.94e-05	ARC,EGR1,FOS,FOSB,FOSL1,HBEGF,MYC,MYRF,NPTX2
males	FOXO1	-0.46	transcription regulator	Activated	2.84	0.00213	ANGPTL4,CA2,CLDN5,DIO2,EGR1,FGF23,FOS,FOSB,GADD45A,GADD45B,GCK,MPL,MYC,RUNX2,SOX2,SOX4
females	ERK		group	Activated	2.839	0.000363	DIO2,DIO3,EGR1,FOS,FOSL1,HBEGF,HMGA1,IL12A,LIF,MAFF,MAL,NDRG1,PIWIL1,RUNX2,SFN,SOX4,SP7
males	IFN Beta		group	Activated	2.828	0.00446	AREG,CEBPD,CXCL14,EREG,IL11,Mt2,MYC,NOS2,SPHK1
females	prexasertib		chemical drug	Activated	2.828	0.000486	EGR1,EGR3,FOS,GADD45B,NGFR,NR4A3,PHLDA1,PLK2
females	ID2	0.907	transcription regulator	Activated	2.828	0.0817	AXIN2,Cdkn1c,GADD45B,IL17RB,MPZ,NGFR,NR4A3,RAP1GAP,SOX4,ZBTB16
males	prostaglandin E2		chemical - endogenous mammalian	Activated	2.818	1.89e-07	ANGPTL4,ARC,AREG,CEBPD,CREM,EGR1,EREG,FOS,FOSB,FOSL1,FSTL3,GFAP,MYC,MYCL,NOS2,PDE4B,PLK2,RUNX2,SP7,SPHK1,ST6GALNAC2
females	CG		complex	Activated	2.816	0.0301	AXIN2,BTC,CDH2,CREM,EDN2,EDN3,EGR1,FOS,FOSL1,GPC1,HMGA1,HPGD,IL17RB,LIF,MYCL,PHLDA1,PRKG2,RUNX2,STAR,TNFRSF12A
females	G protein alphai		group	Activated	2.813	0.000853	FOS,FOSL1,LIF,MAFF,NR4A3,SPHK1,STAR,TNFRSF12A
males	GNAQ	-0.163	enzyme	Activated	2.807	7.61e-14	AQP5,AREG,CLCF1,CREM,DUSP5,EDN2,EGR1,FOS,FOSL1,GADD45A,IL11,MAFF,MYC,Nppb,NR4A3,PHLDA1,Rnf125,SPHK1,TGM1,TNFRSF12A
males	TNF	-0.074	cytokine	Activated	2.804	4e-13	ADAMTS8,ALDH1A3,ANGPTL4,APC,AQP5,ARC,ASGR1,BDKRB2,CA2,CCL28,CCN1,CDH2,CDH3,CEBPD,CHST2,CLCF1,CLDN5,CREM,CRLF1,CYP26B1,DUSP5,EGR1,EGR3,EREG,FGF5,FOS,FOSB,FOSL1,GADD45A,GADD45B,GDNF,GFAP,HBEGF,IL11,INHBA,ITGA10,ITGB8,Kcnn2,LGR5,LIF,LSS,MAFF,MET,MMP12,Mt1,Mt2,MYC,NGFR,NOS2,Nppb,NR4A3,PAPPA,PDE2A,PDE4B,PHLDA1,PLK2,RGS16,RUNX2,SAA1,SCUBE1,SDC4,SHH,Slco1a4,SOX4,SP7,SPHK1,TCIM,TMC7,TNC,TOX,TRPC3,UCN2
males	CD3		complex	Activated	2.788	0.479	CREM,DPYSL5,EGR3,FOS,MYC,NLGN3,NOS2,PDE4B,SHH,TUBB1
males	Mek		group	Activated	2.777	6.53e-05	CDH2,CPM,DUSP5,EGR1,EGR3,EREG,FOS,FOSL1,GPC1,L1CAM,MAFF,MYC,PHLDA1,Pvr,SP7,ST6GALNAC2
males	quinolinic acid		chemical - endogenous mammalian	Activated	2.773	4.92e-07	EGR1,FOS,FOSB,GDNF,GFAP,GFRA1,MYC,NGFR
males	lysophosphatidic acid		chemical - other	Activated	2.77	0.000116	AREG,CCN1,EGR1,FOS,GDNF,LIF,MYC,SPHK1
males	N-methyl-D-aspartate		chemical drug	Activated	2.769	4.69e-06	ARC,EDN2,EGR1,FOS,GFAP,LIF,MYC,SAA1
males	SMAD3	0.35	transcription regulator	Activated	2.766	3.55e-07	AREG,CDH2,EGR1,EREG,FNDC5,FOS,FSTL3,GADD45B,HBEGF,IL11,MMP12,MYC,NOS2,RUNX2,SOX2,SP7,SPHK1,TNC
males	Growth hormone		group	Activated	2.746	0.03	ANGPTL4,CDH3,CEBPD,EGR1,FOS,GFAP,MYC,PLK2
males	EDN1	0.403	cytokine	Activated	2.738	5.31e-07	AREG,CCN1,CDH2,EGR1,EREG,FGF23,FOS,FOSB,FOSL1,HBEGF,INHBA,MYC,Nppb,TNC,TUBB1
males	CXCL12	0.56	cytokine	Activated	2.734	0.0115	ANKS1B,CA2,EGR1,FOS,MYC,RUNX2,SHH,SP7
males	norepinephrine		chemical - endogenous mammalian	Activated	2.725	7.22e-05	Cbarp,CHST2,CREM,DIO2,EGR1,FOS,GRIN2B,NOS2,Nppb,NR4A3,PDE4B
males	Salmonella enterica serotype abortus equi lipopolysaccharide		chemical toxicant	Activated	2.714	4.75e-05	AREG,EGR1,EGR3,EREG,FOSL1,GADD45A,GADD45B,INHBA,MAFF,PHLDA1,SGPP2
females	PDGF BB		complex	Activated	2.71	0.00016	DUSP5,EGR1,EGR3,FOS,FOSB,FOSL1,FRZB,GADD45A,GDNF,HBEGF,Hmga2,HMGCS1,LIF,NOS1,NR4A3,PHLDA1,PLK2,RXRG,SLCO1A2,SPHK1,TNC,TNFRSF12A
females	CSF3	-0.076	cytokine	Activated	2.706	0.000998	APBB1,DLGAP1,EGR1,EGR3,FOS,GADD45A,GADD45B,GDNF,GFAP,GRIN2B,IL12A,MET,PIWIL1,Prrt1,SLC20A2
males	NUPR1	0.056	transcription regulator	Activated	2.668	0.00202	AREG,CCN1,DPYSL5,DUSP5,EREG,GADD45A,HBEGF,LIF,MMP12,MYC,Nes,NGFR,PHLDA1,PPFIBP2,SLC2A12,TRIB1,ZNF483
males	IL4	-0.067	cytokine	Activated	2.651	0.0517	ALDH1A2,APOLD1,ARC,AREG,CA2,CLDN5,FAAH,FOS,FOSB,GADD45B,GP5,GPC1,HBEGF,LIF,MMP12,MYC,NOS2,NR4A3,Nrgn,PDE4B,SAA1,SEMA7A,SOX2,SPHK1,TNC
males	dalfampridine		chemical drug	Activated	2.646	3.29e-05	ARC,CCN1,EGR1,FOS,FOSB,GADD45B,MAFF
females	MAPK8	0.413	kinase	Activated	2.635	0.0244	CDH2,DIO2,EGR1,FOS,FOSL1,GADD45A,GCK,HMGCS1,LIF,TSC22D3
males	ciglitazone		chemical drug	Activated	2.63	0.00125	CRABP2,FGF5,Gcg,GFAP,Nes,NOS2,TBXA2R,TGM1
females	INSIG1	-0.758	other	Activated	2.63	0.0267	DHCR24,ELOVL6,HMGCS1,HMGCS2,LSS,PCYT2,TM7SF2
males	PTGS2	0.726	enzyme	Activated	2.618	6.43e-06	AREG,CXCL14,EGR1,FOS,GRIN2B,HBEGF,IL11,MYC,NOS2,RUNX2,SEMA7A,SP7,TNFRSF12A
males	CD28	0.048	transmembrane receptor	Activated	2.615	0.28	CREM,FOS,MYC,NLGN3,PDE4B,SHH,TUBB1
males	calcitriol		chemical drug	Activated	2.614	0.0563	ALDH1A2,AREG,CA2,CCN1,CEBPD,CYP3A7,DOK5,EGR1,FGF23,FOS,GADD45A,GCK,HBEGF,MYC,NOS2
males	MAP2K1/2		group	Activated	2.609	0.000174	ARC,EGR1,FOS,FOSL1,MYC,NOS2,PHLDA1
females	prostaglandin E2		chemical - endogenous mammalian	Activated	2.601	0.0109	ARC,CREM,EGR1,FMOD,FOS,FOSB,FOSL1,GFAP,IL12A,MYCL,PLK2,Retnla,RIN1,RUNX2,SP7,SPHK1,STAR,TSC22D3
males	leukotriene D4		chemical - endogenous mammalian	Activated	2.6	1.65e-05	APOLD1,CCN1,CREM,EGR1,EGR3,HBEGF,NR4A3
females	MAPK3	-0.701	kinase	Activated	2.592	0.0234	ARC,EGR1,FOS,FOSB,FOSL1,HBEGF,NPTX2
males	JUN	0.683	transcription regulator	Activated	2.589	6.27e-07	CCN1,DIO2,DUSP5,EREG,FOS,FOSL1,GADD45A,GDNF,HMGA1,ITGB8,LGR5,LIF,MET,MMP12,MYC,NOS2,Nppb,NRCAM,RUNX2,SAA1,SHH,SOX2,SPHK1,TNC
females	F7	0.615	peptidase	Activated	2.579	9.43e-05	EGR1,FGF5,FOS,FOSL1,GADD45A,HBEGF,LIF
males	bicuculline		chemical - endogenous non-mammalian	Activated	2.574	2.2e-06	ARC,CCN1,EGR1,FOS,FOSB,GADD45B,MAFF,NPTX2
males	poly rI:rC-RNA		biologic drug	Activated	2.569	0.000757	BTC,CDH2,CEBPD,DIO2,DUSP5,EGR1,EREG,FOS,FOSL1,GADD45B,HBEGF,IL11,INHBA,LIF,MYC,MYCL,NOS2,NR4A3,PHLDA1,PTPN2,SDC4,SOX2
males	okadaic acid		chemical toxicant	Activated	2.56	8.65e-05	CRABP2,EGR1,FOS,FOSB,MYC,NOS2,SAA1,SP7
males	dopamine		chemical - endogenous mammalian	Activated	2.556	0.0169	CSRNP1,EGR1,EGR3,FOS,FOSB,NR4A3,SYT6
females	E. coli serotype 0127B8 lipopolysaccharide		chemical - endogenous non-mammalian	Activated	2.55	0.0261	ADRA2A,AIF1L,CELSR2,CHST8,DIO2,GDNF,LIF,PPP1R1B,SLC6A1,VIPR1
males	BHLHE40	0.557	transcription regulator	Activated	2.535	0.000369	Clca3b,CRABP2,EREG,HBEGF,INHBA,LIF,MAFF,MET,NOS2,PDE4B,PHLDA1,PTPN2,RGS16,SDC4
males	RELA	0.142	transcription regulator	Activated	2.534	0.00555	DIO2,EGR1,FOS,FOSB,GP1BB,LGR5,MYC,NOS2,NR4A3,PDE4B,RUNX2,SAA1,SDC4,SHH,SP7
females	propylthiouracil		chemical drug	Activated	2.534	0.00264	ALDH1A3,ART3,C1QTNF3,DIO2,DUSP26,EBF4,ITM2A,NRN1,PHLDA1,RTN1,SPINK1,SYP,THRA,TUBB2B
females	molybdenum disulfide		chemical reagent	Activated	2.53	0.00436	CKB,COL8A2,DPYSL4,EXTL1,HMGA1,L1CAM,PHLDA1,SAA1,SCG5,TNFSF4
males	MRTFA	-0.159	transcription regulator	Activated	2.528	2.49e-05	CCN1,EGR1,EGR3,FOS,GADD45A,MPL,Ngp,Nppb,TBX1,TNC,TUBB1,YPEL1
males	estrogen		chemical drug	Activated	2.514	0.0711	AREG,CCN1,EGR1,FOS,HBEGF,LIF,MYC,NGFR
males	cocaine		chemical drug	Activated	2.504	2.46e-07	Acot1,ARC,ASGR1,DUSP5,EGR1,FOS,FOSB,FOSL1,GADD45A,GADD45B,INHBA,NOS2,NPTX2,NR4A3,SSTR4
females	cocaine		chemical drug	Activated	2.504	0.000245	ARC,ASGR1,CLSTN1,DUSP5,EGR1,FOS,FOSB,FOSL1,GADD45A,GADD45B,NOS1,NPTX2,NR4A3,PPP1R1B,SSTR4
males	F2	0.007	peptidase	Activated	2.469	1.79e-07	ANGPTL4,CCN1,DIO3,DOK5,EGR1,EREG,FOS,FOSB,FOSL1,HBEGF,HMGA1,MYC,NOS2,NR4A3,SDC4,SLC2A12,TNFRSF12A,TRPC3
males	FOXL2		transcription regulator	Activated	2.466	5.35e-07	CPM,CYP26B1,FOS,IL11,INHBA,LIF,MAFF,NR4A3,OSR2,SOX4
males	TICAM1	-0.025	other	Activated	2.449	0.0221	CEBPD,EGR1,MAFF,MET,Nes,PDE4B
males	thioacetamide		chemical toxicant	Activated	2.449	0.0367	DAB1,FOS,GFAP,MET,MYC,Pvr,SOX2,TNFRSF12A
females	dalfampridine		chemical drug	Activated	2.449	0.00561	ARC,EGR1,FOS,FOSB,GADD45B,MAFF
females	25-hydroxycholesterol		chemical reagent	Activated	2.449	0.0124	FOS,FOSB,FOSL1,HMGCS1,MAFF,NR4A3
males	Z-LLL-CHO		chemical - protease inhibitor	Activated	2.434	0.27	FOS,GFAP,MET,MYC,NOS2,RUNX2,SP7
females	ID3	-0.085	transcription regulator	Activated	2.433	0.163	Cdkn1c,ELOVL6,GADD45B,IL17RB,NR4A3,RAP1GAP,SOX4,ZBTB16
males	GnRH-A		chemical reagent	Activated	2.429	0.000705	CREM,EGR1,FOS,FOSB,FOSL1,GADD45B
males	PTH		other	Activated	2.429	0.00493	AREG,CREM,FGF23,FOS,FOSB,IL11,RUNX2,SDC4
females	GnRH-A		chemical reagent	Activated	2.429	0.0124	CREM,EGR1,FOS,FOSB,FOSL1,GADD45B
females	GAST		other	Activated	2.415	0.0273	CREM,EGR1,FOS,HBEGF,SLC9A3,TNC
females	mir-223		microRNA	Activated	2.412	0.091	CA4,EGR3,GRIN2B,HMGCS1,HPGDS,NDRG2,STMN1
males	PDGFB	-0.048	growth factor	Activated	2.408	0.000562	EGR1,FOS,HMGA1,MYC,PHLDA1,TNC
males	potassium chloride		chemical drug	Activated	2.398	0.00123	EGR1,FOS,Gcg,MYC,NPTX1,NR4A3,SYT4
males	Pdgf (complex)		complex	Activated	2.396	0.004	DIO3,EGR1,FOS,FOSB,INHBA,MYC
females	INS		other	Activated	2.391	0.0331	CRABP2,EGR1,FOS,FOSB,FOSL1,Gcg,GCK,NOS1,PLK2
females	bicuculline		chemical - endogenous non-mammalian	Activated	2.385	0.000853	ARC,EGR1,FOS,FOSB,GADD45B,MAFF,NPTX2
males	INS		other	Activated	2.372	0.000837	CCN1,CRABP2,EGR1,FOS,FOSB,FOSL1,Gcg,GCK,PLK2
males	GNAS	-0.103	enzyme	Activated	2.364	2.28e-05	CCN1,FOS,Gcg,IL11,MAFF,MYC,NR4A3,VGF
males	doxorubicin		chemical drug	Activated	2.364	6.98e-05	AREG,CA2,CCN1,CREM,DUSP5,EGR1,FOS,GADD45A,HBEGF,MET,MYC,NOS2,Nppb,Pvr,PVT1,RGS16,SCN3B,SPHK1,TNFRSF12A
males	APEX1	0.348	enzyme	Activated	2.363	6.73e-06	EGR1,EGR3,FOS,FOSB,GFRA1,NPTX2
females	APEX1	0.237	enzyme	Activated	2.363	0.000175	EGR1,EGR3,FOS,FOSB,GFRA1,NPTX2
males	haloperidol		chemical drug	Activated	2.361	5.43e-05	ARC,EGR1,FOS,FOSB,GFAP,NGFR,NR4A3,Slco1a4
males	cyclic AMP		chemical - endogenous mammalian	Activated	2.349	1.46e-05	ADRA2A,ARC,CA2,CDH2,CEBPD,CREM,EGR1,FOS,GCK,HBEGF,INHBA,MYC,NOS2,PDE4B,VGF
males	RAS		group	Activated	2.339	2.89e-05	EGR1,FOS,FOSL1,Gcg,HMGA1,IL11,LIF,MET,MYC,NOS2
males	levodopa		chemical - endogenous mammalian	Activated	2.315	1.04e-05	ARC,CLDN5,COCH,DAB1,ECEL1,FAAH,FEM1B,FOS,FOSB,FOSL1,GADD45B,GDNF,GFAP,HBEGF,HTR1B,INSYN2B,LINGO3,NPTX2,OPALIN,Pakap,PLK2,SLC24A2,SP7,SYT4,TRPC3,VGF
males	LIF	2.432	cytokine	Activated	2.314	6.81e-06	AREG,CEBPD,COCH,ECEL1,EGR1,EREG,FGF5,FOS,GFAP,HBEGF,MYC,Nes,SOX2,TNC
males	IL17A		cytokine	Activated	2.293	1.11e-05	AREG,BTC,CCN1,CDH2,CEBPD,EREG,FOS,FOSL1,GADD45A,HBEGF,LIF,MYC,NOS2,Nppb,RGS16,TNC
females	quinolinic acid		chemical - endogenous mammalian	Activated	2.284	4.23e-06	CNTF,EGR1,FOS,FOSB,GDNF,GFAP,GFRA1,NGFR,NTRK3
males	ERBB2	0.145	kinase	Activated	2.274	0.00403	ANGPTL4,AREG,CDH2,CDH3,CHDH,CHST2,CPM,EDN2,EGR1,EREG,FOS,FSTL3,GPC1,HBEGF,L1CAM,LSS,MMP12,MYC,NOS2,NPTX2,Nrg1,SOX4,ST6GALNAC2,TGM1,TNC
males	8-bromo-cAMP		chemical reagent	Activated	2.272	0.000349	AP3B2,CREM,DIO2,EGR1,FGF5,FOS,FOSL1,GFAP,IL11,INHBA,ITGB8,LIF,MYC,Nes,NOS2,PDE4B,PPL,Slco1a4,TNC
females	KRAS	-0.215	enzyme	Activated	2.256	0.000454	AMPH,AQP5,AXIN2,BDH1,BTC,CDH2,CDH3,CELSR2,CHST3,COL4A3,DUSP5,EGR1,FOS,FOSB,FOSL1,GADD45A,GFAP,GPC1,HBEGF,HMGA1,Hmga2,ITM2A,L1CAM,LAMA2,LIF,LTBP4,MET,MME,NETO2,NOS1,NRN1,PMP22,Retnla,SLC36A2,SLC6A15,Spaar,TNC,TNFRSF12A,UGT8
males	CSF3	0.035	cytokine	Activated	2.251	0.000536	CEBPD,EGR1,EGR3,FOS,GADD45A,GADD45B,GDNF,GFAP,GRIN2B,MET,MYC
females	CNTF	-1.855	cytokine	Activated	2.25	7.1e-05	BDH1,CNTF,EDN2,EGR1,FOS,Gcg,GFAP,LIF,NGFR,PPP1R1B
males	DIO2	2.897	enzyme	Activated	2.236	1.09e-07	ANKRD34C,ARC,DIO2,EGR1,FOS,FOSB,GDNF,GFRA1,IL11,INHBA,KCND3,SCUBE1,SEMA7A,Vmn1r180 (includes others)
males	Pkg		group	Activated	2.236	1.9e-05	ARC,EGR1,FOS,FOSB,LGR5
males	GSK2816126		chemical drug	Activated	2.236	0.000647	CDH2,GPC1,NOS2,RUNX2,SP7
males	JAG1	-0.105	growth factor	Activated	2.236	0.00183	DUSP5,MYC,RUNX2,SOX2,TNC
males	fluticasone propionate		chemical drug	Activated	2.236	0.116	ANGPTL4,GADD45B,GLDN,PHLDA1,SDC4
females	Pkg		group	Activated	2.236	0.000299	ARC,EGR1,FOS,FOSB,LGR5
females	palbociclib		chemical drug	Activated	2.236	0.0113	EGR1,EGR3,GADD45A,GADD45B,TNFSF4
females	JAG1	-0.057	growth factor	Activated	2.236	0.0203	DUSP5,RUNX2,SOX2,STAR,TNC
females	phosphate		chemical - endogenous mammalian	Activated	2.236	0.0553	DAAM2,DIO2,EGR1,FOSL1,RUNX2,SLC20A2
females	PPIF	0.181	enzyme	Activated	2.236	0.103	CHST1,LIF,PTN,SPON2,ZCCHC18
females	uranyl nitrate		chemical toxicant	Activated	2.236	0.166	CA4,CLTRN,NDRG1,SLC22A2,STARD10
females	ciglitazone		chemical drug	Activated	2.236	0.175	CRABP2,FGF5,Gcg,GFAP,Nes,TBXA2R
males	MET	1.277	kinase	Activated	2.226	3.73e-05	AREG,CDH2,FOS,GLIS1,HBEGF,INHBA,MYC,PAPPA,PLK2,SOX2
males	AGT	-0.485	growth factor	Activated	2.222	1e-07	ADAMTS8,ALDH1A3,BDKRB2,CGREF1,CIT,COLEC10,CRABP2,CREM,CRLF1,CT025533.1,DIO2,EGR1,EREG,FHOD3,FOS,FOSL1,GLDN,HBEGF,HLF,KCND3,L1CAM,LIF,LSS,MMP12,MYC,Nes,NOS2,Nppb,NPTX2,PTN,SOX4,SPINK1,SYT4,TNC,TNFRSF12A,WNK4
males	Pdgfr		group	Activated	2.219	8.21e-07	AREG,EGR1,EREG,HBEGF,TNC
males	PTPRJ	0.438	phosphatase	Activated	2.219	0.000179	CEBPD,CLEC1B,FOS,HBEGF,INHBA,MET
males	LHX1	0.064	transcription regulator	Activated	2.219	0.0203	DAB1,FGF5,SAMD3,SHISA2,SPINK1
males	MYD88	0.059	other	Activated	2.218	2.85e-05	ALDH1A2,CCN1,CEBPD,EGR1,FOS,INHBA,LGR5,MAFF,MET,MYC,Nes,NOS2,Nppb,PDE4B,SAA1
males	IL1A	0.073	cytokine	Activated	2.217	0.000106	ALDH1A3,CA2,CCN1,FOS,FOSB,FOSL1,IL11,INHBA,LIF,MMP12,MYC,NOS2,SAA1
males	MEF2C	-0.236	transcription regulator	Activated	2.213	0.00395	ARC,FOS,FOSB,IL11,MMP12,RUNX2,SP7
females	TNFSF12	-0.107	cytokine	Activated	2.213	0.157	KLF15,MEF2B,NOS1,TNFRSF12A,TNFSF4
males	EPO		cytokine	Activated	2.206	0.155	CA2,EGR1,FOS,FOSB,MYC,SHH,TUBB1
males	GNRH1	-0.236	other	Activated	2.2	0.00169	CREM,EGR1,FOS,FOSB,INHBA
males	TNFSF11	0.136	cytokine	Activated	2.199	0.00761	CA2,FOS,FOSL1,GADD45B,IL11,MYC,NOS2,RGS16,SAA1,SDC4
males	EGFR	0.175	kinase	Activated	2.196	5.84e-07	AREG,BTC,CPM,CXCL14,EGR1,EGR3,EREG,FOS,FOSL1,GADD45A,GFAP,GPC1,HBEGF,HMGA1,LGR6,MET,MYC,NOS2,RUNX2,SEMA7A,SOX2,SPHK1,ST6GALNAC2,TNC
females	PDGFB	-0.02	growth factor	Activated	2.191	0.0368	EGR1,FOS,HMGA1,PHLDA1,TNC
males	methyl methanesulfonate		chemical toxicant	Activated	2.19	0.000475	APC,EGR1,GADD45A,GADD45B,LIF
males	TCR		complex	Activated	2.19	0.49	EGR1,FOS,GADD45B,MYC,SPHK1,TNFRSF12A
females	methyl methanesulfonate		chemical toxicant	Activated	2.19	0.00609	APC,EGR1,GADD45A,GADD45B,LIF
males	EREG	3.285	growth factor	Activated	2.187	5.14e-06	AREG,BTC,EREG,HBEGF,TNC
males	sphingosine-1-phosphate		chemical - endogenous mammalian	Activated	2.185	0.0162	EGR1,FOS,NOS2,RUNX2,SPHK1
males	GAST		other	Activated	2.18	4.24e-05	AREG,CREM,EGR1,FOS,HBEGF,IL11,SHH,TNC
females	valproic acid		chemical drug	Activated	2.18	0.148	Abca8a,Cyp2d22,CYP39A1,ELOVL6,GADD45B,GDNF,GFAP,HMGCS1,HMGCS2,MAPK8IP1,MME,MYCL,PAQR7,RHOBTB3,SOX2,STAR,TSC22D3
males	HRAS	0.112	enzyme	Activated	2.179	9.02e-05	ADRA2A,ALDH1A3,AREG,CCN1,CDH3,CDK18,CEBPD,CGREF1,CLCF1,CRABP2,EGR1,FOS,FOSB,FOSL1,FSTL3,GRWD1,MET,MYC,NOS2,Nppb,OAF,PKP1,Pvr,SOX4
males	TGFB2	-0.529	growth factor	Activated	2.176	0.00185	ANGPTL4,EGR1,FOS,HBEGF,INHBA,NOS2,SPHK1
females	carrageenan		chemical drug	Activated	2.172	0.0123	EGR1,FOS,FOSB,FOSL1,GFAP
males	WNT3A		cytokine	Activated	2.166	3.05e-07	ALDH1A3,APC,CCN1,CDH2,FGF5,FHOD3,FOXQ1,GDNF,LGR5,MYC,NEK6,Nes,NGFR,NOS2,RUNX2,SDC4,SHH,SOX4,SP7,TNC
males	WT1	0.141	transcription regulator	Activated	2.166	0.0059	APC,AREG,EGR1,EREG,FOSB,HBEGF,IL11,LSS,MYC,PHLDA1
males	ELK1	-0.001	transcription regulator	Activated	2.164	0.00436	EGR1,FOS,FOSB,FOSL1,RUNX2
females	ELK1	-0.016	transcription regulator	Activated	2.164	0.0124	EGR1,FOS,FOSB,FOSL1,RUNX2,TNFSF4
males	cadmium		chemical toxicant	Activated	2.162	0.00519	CYP26B1,FGF23,Mt1,Mt2,MYC
females	salmonella minnesota R595 lipopolysaccharides		chemical - endogenous non-mammalian	Activated	2.158	0.0158	EGR1,FOS,FOSB,FOSL1,IL12A,MAFF,MET,Nes
females	FGF1	-0.904	growth factor	Activated	2.158	0.0233	AXIN2,DIO3,EGR1,FOS,GDNF,Hmga2,SOX2,TNFRSF12A
females	5-hydroxytryptamine		chemical - endogenous mammalian	Activated	2.156	0.0151	ARC,COL23A1,EGR1,FOS,GDNF,HBEGF,RUNX2,UCP3
males	calcimycin		chemical reagent	Activated	2.153	0.000346	EGR1,FOS,FOSB,FOSL1,INHBA,MYC,NOS2,SYT4
females	POMC	-0.034	other	Activated	2.152	0.133	FOS,FOSL1,NOS1,NR4A3,STAR
females	GPER1	-0.198	G-protein coupled receptor	Activated	2.15	0.0217	DUSP5,EDN2,EGR1,FOS,FOSB
males	MAPK1	0.144	kinase	Activated	2.148	0.000777	ANGPTL4,ARC,CDH2,CHST2,CRABP2,EGR1,FOS,FOSB,LIF,MYC,MYRF,NOS2,NPTX2,NRN1,RGS16
females	acetic acid		chemical - endogenous mammalian	Activated	2.143	1	EGR1,FOS,GPC1,KLF15,MYBPH
males	5-hydroxytryptamine		chemical - endogenous mammalian	Activated	2.138	7.81e-05	ALDH1A2,ARC,EGR1,FOS,GDNF,HBEGF,MYC,RUNX2,TUBA8
males	NFKBIA	-0.069	transcription regulator	Activated	2.132	0.000205	CDH3,CEBPD,EREG,FOS,GADD45A,GADD45B,HMGA1,IL11,LGR5,LIF,Mt1,Mt2,MYC,NOS2,RGS16,SDC4,SHH,TNC
females	F2	-0.021	peptidase	Activated	2.127	0.0337	DIO3,DKK3,EGR1,FOS,FOSB,FOSL1,HBEGF,HMGA1,NR4A3,SMTN,SYP,TNFRSF12A,VWF
males	5-O-mycolyl-beta-araf-(1->2)-5-O-mycolyl-alpha-araf-(1->1')-glycerol		chemical - endogenous non-mammalian	Activated	2.121	3.89e-05	CHST2,HBEGF,ITGB8,NR4A3,PDE4B,RGS16,SDC4,SPHK1
males	camptothecin		chemical drug	Activated	2.121	0.0406	FOS,FOSB,GADD45A,GADD45B,HBEGF,MAFF,Mt1,MYC,NOS2,OSR2,PPFIBP2,SAA1,SDC4,SPINK1,TRIB1
females	GRIN3A	0.066	ion channel	Activated	2.121	0.0113	ADCY8,ARC,CDH10,FAT3,RNF152,SLITRK1,TLL1,TRPM3
females	GNAQ	-0.25	enzyme	Activated	2.116	2.71e-09	AQP5,CLCF1,CREM,DUSP5,EDN2,EGR1,FOS,FOSL1,GADD45A,GRB14,KCNK2,KLF15,MAFF,NDRG2,NR4A3,PHLDA1,PRKG2,SPHK1,STAR,TNFRSF12A
females	forskolin		chemical toxicant	Activated	2.112	0.000132	AQP5,ARC,AXIN2,CDH2,CGREF1,CMTM5,CNP,COL15A1,CREBL2,CREM,CRISPLD2,DIO2,ECEL1,EGR1,FOS,FOSB,FOSL1,GADD45A,GADD45B,Gcg,GFAP,GFRA1,HPGD,MET,MPZ,NPTX2,NR4A3,OCIAD2,PDE4C,PLK2,RAPGEF3,RUNX2,Slco1a4,SSTR4,STAR,SYT4,UCN2,VGF
males	PRL		cytokine	Activated	2.037	0.132	CEBPD,CLDN5,EGR1,FOS,MYC,NOS2,SPINK1
males	BDNF	0.081	growth factor	Activated	2.026	0.000184	APC,ARC,CCN1,EGR1,EGR3,FOS,FOSB,GFAP,GRIN2B,NGFR,NOS2,NR4A3,SHH,TRPC3,VGF
males	CNTF	-0.326	cytokine	Activated	2.021	3.97e-06	BDH1,CEBPD,EDN2,EGR1,FOS,Gcg,GFAP,LIF,NGFR
females	Mek		group	Activated	2.021	0.00548	CDH2,CELSR2,DUSP5,EFNB3,EGR1,EGR3,FOS,FOSL1,GPC1,L1CAM,MAFF,MME,PHLDA1,PIWIL1,PMEL,SLC6A15,SP7,UGT8
males	SMARCA4	0.041	transcription regulator	Activated	2.001	1.1e-05	ALDH1A3,AREG,CA14,CLCF1,CPM,EGR1,EREG,FOS,GADD45A,GADD45B,IL11,INHBA,MAFF,Mt1,MYC,MYRF,NRIP3,PDE4B,RUNX2,SEMA7A,SHH,SOX2,SPHK1,SPINK1,TCIM
males	Pdgf Ab		complex	Activated	2	0.000124	AREG,EREG,FOS,HBEGF
males	PLC		group	Activated	2	0.000124	EGR3,FOS,MYC,NOS2
males	KCNJ10	0.368	ion channel	Activated	2	0.000192	FOSL1,GADD45A,TGM1,TNFRSF12A
males	FGF19		growth factor	Activated	2	0.000365	AREG,EGR1,FOS,GADD45A,GCK,MMP12,RGS16
males	bee venom		chemical - endogenous non-mammalian	Activated	2	0.000654	ARC,AREG,CREM,FOSB,GADD45A,IL11,NOS2
males	collagenase		group	Activated	2	0.00124	CEBPD,EGR1,FOSL1,SAA1
males	NORAD		other	Activated	2	0.00314	CCN1,FSTL3,GADD45B,TNFRSF12A
males	CYP1A2		enzyme	Activated	2	0.00478	Mt1,Mt2,Mt4,RGS16
males	palbociclib		chemical drug	Activated	2	0.00691	EGR1,EGR3,GADD45A,GADD45B
males	oblimersen		biologic drug	Activated	2	0.00901	CEBPD,GADD45A,GADD45B,MAFF
males	carboplatin		chemical drug	Activated	2	0.00901	MYC,Pvr,SOX2,TNFRSF12A
males	CYP1B1	-0.02	enzyme	Activated	2	0.0102	Mt1,Mt2,Mt4,RGS16
males	CYP1A1	-0.053	enzyme	Activated	2	0.0168	GPC1,Mt1,Mt2,Mt4,RGS16
males	trovafloxacin		chemical drug	Activated	2	0.0185	FOS,PDE4B,PHLDA1,PTPN2
males	PPIF	0.184	enzyme	Activated	2	0.05	CHST1,LIF,PTN,TBX1
males	KMT2A	-0.126	transcription regulator	Activated	2	0.0516	EGR1,GCNT4,MYC,TRIB1
males	MED1	0.118	transcription regulator	Activated	2	0.104	GADD45A,GCK,LIF,MET,MYC,SOX2
males	ID2	0.918	transcription regulator	Activated	2	0.247	GADD45B,MYC,NGFR,NR4A3,SOX4
females	PROM1	-0.956	other	Activated	2	0.00141	DHCR24,HMGCS1,LSS,TM7SF2
females	gentamicin		chemical drug	Activated	2	0.0263	ABAT,ATP8A2,CA4,EGR1,FOS,GADD45A,NAV2,NR1D1,PHGDH,PLLP,PTN,Retnla,SLC9A3,SOX4,TMC7,UGT8
females	FLT1	-0.206	kinase	Activated	2	0.181	DEPP1,DHCR24,FOS,VWF
males	CHRM1	-0.862	G-protein coupled receptor		1.997	3.08e-05	CCN1,EGR1,EGR3,FOS
males	KRAS	-0.013	enzyme		1.994	9.29e-09	AQP5,AREG,BDH1,BTC,CCN1,CDH2,CDH3,CPM,CXCL14,DUSP5,EGR1,EREG,FOS,FOSB,FOSL1,GADD45A,GFAP,GPC1,HBEGF,HMGA1,Hmga2,L1CAM,LIF,MET,MYC,NETO2,NOS2,NRN1,PDE4B,Pvr,SDC4,SEMA7A,ST6GALNAC2,TNC,TNFRSF12A,TRIB1
males	ID1	0.923	transcription regulator		1.994	0.0214	EGR1,MYC,RUNX2,SOX2
females	CHRM1	-0.785	G-protein coupled receptor		1.994	0.000295	EGR1,EGR3,FOS,NOS1
males	15(S)-HETE		chemical - endogenous mammalian		1.992	0.000124	EGR1,FOSB,FOSL1,NOS2
males	8-chlorophenylthio-adenosine 3',5'-cyclic monophosphate		chemical reagent		1.992	0.00691	AQP5,AREG,CEBPD,CREM
males	pilocarpine		chemical drug		1.988	1.18e-05	AQP5,FOS,FOSB,GDNF,NGFR
females	pilocarpine		chemical drug		1.988	0.000189	AQP5,FOS,FOSB,GDNF,NGFR
males	GATA4		transcription regulator		1.985	0.0412	CRABP2,DIO2,FOS,IL11,INHBA,MYC,Nppb,PPL
males	amphetamine		chemical drug		1.984	0.00179	CDH2,EGR1,FOS,FOSB,FOSL1,INHBA
males	VEGFA	0.284	growth factor		1.984	0.0062	CCN1,CLDN5,DUSP5,EGR1,FOS,FOSB,HBEGF,MMP12,NOS2,RUNX2,TNC
females	EGFR	-0.016	kinase		1.984	0.0045	AXIN2,BTC,CELSR2,EFNB3,EGR1,EGR3,FOS,FOSL1,GADD45A,GFAP,GPC1,HBEGF,HMGA1,LGR6,MBP,MET,MME,Retnla,RUNX2,SLC6A15,SOX2,SPHK1,TNC,UGT8
males	gemfibrozil		chemical drug		1.983	0.0224	GADD45A,GDNF,MYC,NOS2
males	TFPI2	0.16	other		1.982	0.000339	AREG,DIO2,GADD45B,SYT4
males	GDF2	-0.021	growth factor		1.982	0.0155	FOS,GADD45B,MYC,NGFR,NRCAM
males	CD36	-0.147	transmembrane receptor		1.982	0.0715	AREG,BTC,IL11,LIF
males	STAT4	-0.032	transcription regulator		1.982	0.43	Mt1,MYC,RGS16,TUBB2B
males	SB 216763		chemical drug		1.98	0.000106	CCN1,FOSB,MYC,NOS2,NR4A3,SOX2
males	HOXA11	0.18	transcription regulator		1.98	0.000235	GDNF,NRCAM,RUNX2,SP7
males	HBEGF	2.058	growth factor		1.98	0.00442	ANGPTL4,EGR1,EREG,NOS2
males	JAK1	0.223	kinase		1.98	0.0049	FGF23,FOS,IL11,LIF,SAA1
males	FGFR1	0.044	kinase		1.98	0.0211	FGF5,FOS,IL11,LIF,MYC
females	HOXA11	-0.249	transcription regulator		1.98	0.00208	GDNF,NRCAM,RUNX2,SP7
males	TGFB3	-0.22	growth factor		1.977	0.00914	CCN1,CDH2,FOS,FOSB,IL11,TNC
females	ascorbic acid		chemical - endogenous mammalian		1.974	0.271	NDRG1,PMP22,RUNX2,SP7
females	PML	-0.074	transcription regulator		1.97	0.0769	CDH2,ELOVL6,GADD45A,HMGCS1,MAFF,NDRG1,STMN1,UCP3
females	N-methyl-D-aspartate		chemical drug		1.969	0.000289	ARC,CNTF,EDN2,EGR1,FOS,GFAP,LIF,SAA1
females	ID1	0.222	transcription regulator		1.969	0.121	EGR1,GFI1B,RUNX2,SOX2
males	hydrogen peroxide		chemical - endogenous mammalian		1.967	0.167	EGR1,FOS,FOSL1,GADD45A,GADD45B,HBEGF,MYC,NOS2,PTN,RUNX2,SHH
males	9,10-dimethyl-1,2-benzanthracene		chemical toxicant		1.964	0.00691	AREG,BTC,GADD45A,HBEGF
males	REL	0.063	transcription regulator		1.964	0.0105	CREM,FOS,FOSL1,GADD45B,HBEGF,MYC,NOS2,NR4A3,PLK2
males	F3	0.344	transmembrane receptor		1.964	0.0194	AREG,CCN1,EGR1,FOS
females	CREBBP	-0.129	transcription regulator		1.964	0.000177	CAMK2B,CKB,CRISPLD2,EGR1,EGR3,FOS,FOSB,Gcg,GFI1B,GFRA1,HDAC11,HMGCS1,HMGCS2,MPZ,NDRG1,NR4A3,NTRK3,PIPOX,PPFIBP2,RAPGEF3,RUNX2,STAR,TNC,YPEL2
males	CSF2	0.003	cytokine		1.963	0.0304	CA4,CLCF1,EGR1,EGR3,FOS,FOSL1,HBEGF,INHBA,MET,MYC,NOS2,NR4A3,PDE4B,SPHK1
males	KITLG	0.832	growth factor		1.961	0.0155	CA2,CLEC1B,EGR1,FOS,GFAP,GP9,IL11,MPL,TUBB1
males	LRP6	0.103	transmembrane receptor		1.96	0.00156	ALDH1A2,FOS,MYC,RUNX2,SP7
males	cholecalciferol		chemical - endogenous mammalian		1.96	0.139	CEBPD,FOS,RUNX2,SP7
females	TET1	-0.438	enzyme		1.96	0.0111	ARC,FOS,SFN,SOX2
females	crocidolite asbestos		chemical toxicant		1.959	0.00126	FOS,FOSL1,GADD45A,LIF,MET
males	heparin		chemical - endogenous mammalian		1.954	0.00123	AREG,FOS,NOS2,PAPPA,RUNX2,SP7
males	PTHLH	0.16	other		1.953	0.00755	FOS,IL11,RUNX2,TGM1,TNC
males	GRP	0.002	growth factor		1.952	0.000848	FOS,FOSB,Gcg,MYC
males	LRP5	-0.15	transmembrane receptor		1.951	0.00407	ALDH1A2,GCK,RUNX2,SP7
females	PTGS2	0.65	enzyme		1.951	0.0336	AXIN2,EGR1,FOS,GRIN2B,HBEGF,IL12A,RUNX2,SP7,STAR,TNFRSF12A
males	IL22		cytokine		1.949	0.156	HBEGF,MYC,NOS2,SAA1
males	IKBKG	0.417	kinase		1.941	0.0012	CEBPD,EREG,FOS,IL11,Mt1,Mt2,Nppb,RGS16
males	ADRB		group		1.941	0.00131	ANGPTL4,CREM,DIO2,FOS,GADD45A,LSS,NOS2,NR4A3
females	okadaic acid		chemical toxicant		1.941	0.0136	CRABP2,EGR1,FOS,FOSB,NDRG1,SAA1,SP7
females	ADRB		group		1.941	0.0367	CREM,DIO2,FOS,GADD45A,HMGCS1,LSS,NR4A3,PCYT2
females	calcimycin		chemical reagent		1.94	0.0358	EGR1,FOS,FOSB,FOSL1,IL12A,STAR,SYT4
males	THPO	0.056	cytokine		1.937	0.00088	FOS,GP5,GP9,INHBA,MPL,MYC,SOX2
females	rasagiline		chemical drug		1.929	0.00321	EGR1,EGR3,GDNF,RIN1,SYT4
females	D-glucose		chemical - endogenous mammalian		1.926	1	ART3,CREM,EGR1,ELOVL6,FOS,Gcg,GCK,GCNT4,GFAP,GPLD1,KCNF1,NR4A3,RUNX2,SLC16A4,SPHK1,SUSD2,UCP3
males	acetic acid		chemical - endogenous mammalian		1.922	0.377	EGR1,FOS,GPC1,RGS16
males	quercetin		chemical drug		1.919	0.0216	DUSP5,EGR1,FCGBP,FOS,FOSB,MMP12,MYC,NOS2
males	CAV1	-0.241	transmembrane receptor		1.914	0.00833	EGR1,FOS,GRIN2B,INHBA,NOS2,SOX2,TNC
males	SMAD1	0.097	transcription regulator		1.912	4.15e-07	COCH,GADD45B,GDNF,GFAP,IL11,MYC,RUNX2,SP7
males	NANOG	0.078	transcription regulator		1.912	0.000873	EGR1,FGF5,FOS,FOSB,GCK,IER5L,MYC,NPTX1,SOX2
females	NANOG	0.07	transcription regulator		1.912	0.0342	EGR1,FGF5,FOS,FOSB,GCK,NPTX1,SOX2,THBS2,VIT
females	formaldehyde		chemical - endogenous mammalian		1.904	0.00285	EGR1,FOS,FOSB,FOSL1,NGFR
males	TSH		complex		1.901	0.003	EGR1,FOS,Mt1,MYC,NOS2
males	ERBB3	-0.633	kinase		1.897	0.0926	CCN1,EGR1,HBEGF,TNC
females	10E,12Z-octadecadienoic acid		chemical - endogenous mammalian		1.897	0.0108	CACNA1G,CAMK2B,CDK18,D430019H16Rik,GCNT4,HMCN2,NPTX1,NR4A3,PLK2,SMTNL2
males	Tcf7	0.24	transcription regulator		1.89	0.0506	CHDH,EGR3,FAAH,ITGB8,NRN1,PHLDA1,TOX
females	GLI3	-0.157	transcription regulator		1.89	0.0143	DUSP5,EGR1,FGF4,FGF5,FOSB,RUNX2,STMN1
females	raloxifene		chemical drug		1.89	0.177	BCAS1,EDN3,EGR3,L1CAM,NDRG1,PLK2,RAP1GAP
males	D-glucose		chemical - endogenous mammalian		1.884	0.053	CREM,EGR1,FOS,Gcg,GCK,GCNT4,GFAP,INHBA,KCNF1,Mt1,Mt2,MYC,NOS2,Nppb,NR4A3,RUNX2,SPHK1
males	IKBKB	-0.11	kinase		1.881	0.0015	CEBPD,EGR1,EREG,FOS,GADD45A,IL11,Mt1,Mt2,MYC,NOS2,RGS16,TNC
males	medroxyprogesterone acetate		chemical drug		1.878	0.0598	AP3B2,CCN1,FGF5,FOSL1,IL11,INHBA,ITGB8,LIF,MYC,Nrg1,PPL,TNC
males	ethanol		chemical - endogenous mammalian		1.872	9.66e-07	ALDH1A3,ANKS1B,APC,CEBPD,CYP3A7,EGR1,FAAH,FOS,FOSB,FOSL1,GADD45A,GCK,GFAP,GRIN2B,LSS,MMP12,MYC,MYCL,NGFR,NOS2,Nrgn,SOX2
males	FSH		complex		1.87	0.000135	AREG,BTC,CDH2,CREM,ECEL1,EREG,FOS,FOSB,FOSL1,INHBA,MYC,MYRF,NPPC,PLK2,RGS16,TRIB1,VGF
males	EPAS1	-0.217	transcription regulator		1.859	0.000432	ANGPTL4,AREG,CCN1,CEMIP,FOS,GADD45B,L1CAM,MAFF,NRN1,PVT1,SOX2,SPHK1
males	CHUK	0.196	kinase		1.854	0.000365	CEBPD,CRLF1,EREG,FOS,GADD45B,GRIN2B,IL11,Mt1,Mt2,MYC,RGS16
males	CXCR4	-0.065	G-protein coupled receptor		1.849	4.07e-05	ANKS1B,CDH2,EGR1,MYC,RUNX2,SHH,SP7
males	nitric oxide		chemical - endogenous mammalian		1.843	0.000672	EGR1,FOS,GADD45A,Mt1,Mt2,MYC,NOS2,Nppb,RXRG
males	CTNNB1	0.14	transcription regulator		1.832	1.62e-11	ALDH1A2,ALDH1A3,APC,AQP5,CCN1,CDH2,CLDN5,CRABP2,CXCL14,DIO2,EGR1,EREG,FGF5,FOS,FOSL1,FOXQ1,FSTL3,GADD45B,Gcg,GCK,GDNF,GFAP,GJB1,HBEGF,L1CAM,LGR5,LGR6,LIF,Mup1 (includes others),MYC,Nes,NGFR,NOS2,NPTX1,NRCAM,PDE4B,RUNX2,SAA1,SHH,SLC6A1,SOX2,SOX4,SP7,TGM1,TNC,TUBB2B
males	SMAD4	0.002	transcription regulator		1.832	7e-11	ANGPTL4,AREG,CDH2,CDH3,COCH,EREG,FOS,FSTL3,GADD45A,GADD45B,GDNF,IL11,INHBA,MET,MYC,NPPC,RUNX2,SHH,SLC6A1,SOX2,SP7,SPHK1,TNC
females	JUN	0.889	transcription regulator		1.832	0.00235	CMTM5,DIO2,DUSP5,FOS,FOSL1,FRZB,GADD45A,GDNF,HMGA1,HPGD,HSPB2,ITGB8,LGR5,LIF,MBP,MET,MPZ,NRCAM,RUNX2,SAA1,SOX2,SPHK1,STAR,STMN1,TNC
males	deferoxamine		chemical drug		1.831	0.0154	ANGPTL4,DUSP5,FGF5,FOS,GADD45A,GADD45B,MYC,NOS2
females	amphetamine		chemical drug		1.831	0.00807	CDH2,EGR1,FOS,FOSB,FOSL1,NOS1,SYP
males	POMC	-0.026	other		1.825	0.0639	FOS,FOSL1,NOS2,NR4A3
males	4-hydroxytamoxifen		chemical drug		1.816	3.8e-06	AREG,CA2,CCN1,CEBPD,CHST2,DUSP5,EDN2,EGR1,FOS,FOSB,MYC,RGS16,SPHK1
males	E. coli serotype 0127B8 lipopolysaccharide		chemical - endogenous non-mammalian		1.803	0.000449	Acot1,ADRA2A,DIO2,GDNF,GLDN,IL11,LIF,NOS2,SEMA7A,SLC6A1
males	NGF	0.701	growth factor		1.801	5.2e-05	DPYSL5,ECEL1,EGR1,FOS,FOSL1,GADD45A,GRIN2B,MYC,NGFR,PLK2,Pvr,TNFRSF12A,VGF
females	thapsigargin		chemical toxicant		1.797	0.0185	ARC,CREM,DIO2,EGR1,FOS,GADD45A,GADD45B,HMGCS2,LGR5,MET,NR4A3,SFN
females	NUPR1	-0.074	transcription regulator		1.789	0.0629	ALOXE3,C8orf58,CAMK2N1,DHCR24,DPYSL5,DUSP5,GADD45A,HBEGF,HCN1,LIF,MEGF9,NDRG1,Nes,NGFR,NR1D1,PHLDA1,PMP22,PPFIBP2,SHPK,ZNF483
males	YAP1	-0.035	transcription regulator		1.786	0.000789	ALDH1A2,AREG,CCN1,CIT,EGR1,FOS,GADD45A,HBEGF,INHBA,MYC,NOS2,Nppb,SHH,SOX2
[truncated: 914 more rows]
